# Supplementary material for: A TetR-Family Protein (CAETHG_0459) Activates Transcription From a New Promoter Motif Associated With Essential Genes for Autotrophic Growth in Acetogens
Source: Front Microbiol. 2019 Nov 15;10:2549. doi: 10.3389/fmicb.2019.02549 (PMC6873888; doi:10.3389/fmicb.2019.02549)
Supplement: Supplementary file 3 [file Table_1.xlsx]

## Sheet: ReadMe
Supplementary File 1 – Supplementary Tables: Results of dRNA-Seq, re-annotation and promoter motifs, and mass spectrometry
Worksheet Name	Description
Table S1	Transcription Start Sites (TSSs) for growth of C. autoethanogenum on gas and fructose
Table S2	Primary TSSs for the 9 metabolic groups of acetogen metabolism according to Brown et al. 2014
Table S3	Leaderless mRNAs for growth of C. autoethanogenum on gas and fructose
Table S4	Re-annotation of C. autoethanogenum genome
Table S5	Complete C. autoethanogenum genome
Table S6	Promoter motifs for primary TSSs for growth of C. autoethanogenum on gas (Motifs 01, 02, 03, 04, 05, 06, 07)
Table S7	Promoter motifs for primary TSSs for growth of C. autoethanogenum on fructose (Motifs 01, 02, 03, 04, 05, 06)
Table S8	Proteins identified by mass spectrometry to uniquely bind the 'new promoter motif' compared to the TATAAT motif control
Table S9	FI/OD of the six biological replicates among the protein candidates and the control (PET_)

## Sheet: Table S1
Table S1 - Transcription Start Sites (TSSs) for growth of C. autoethanogenum on gas and fructose
Primary (P), within 250nt upstream of an annotated gene; Internal (I), within an annotated gene; Antisense (Ai), opposite strand of an annotated gene; Orphan (O), when a TSSs does not fall in any of the previous classes
Condition	Position	Strand	ID	Score	Difference	p-Value	Positional Uncertainty	Class	Comment	5′UTR length (nt)
Gas	26	+	TSS_000001	1000	1091	0	0	P	53nt upstream of gene CAETHG_0001;	53
Gas	465	+	TSS_000002	1000	13	4.7e-08	0	O	-
Gas	1115	+	TSS_000004	1000	19	3.6e-09	1	Ai	antisense to gene(s) CAETHG_0003;
Gas	1339	+	TSS_000006	1000	677	0	2	P	27nt upstream of gene CAETHG_0004;	27
Gas	1350	+	TSS_000007	1000	96	0	0	P	16nt upstream of gene CAETHG_0004;	16
Gas	1504	+	TSS_000009	1000	36	0	9	I	within gene(s) CAETHG_0004;
Gas	1560	+	TSS_000012	1000	11	2.8e-05	0	I	within gene(s) CAETHG_0004;
Gas	1587	+	TSS_000013	1000	10	8.6e-05	3	I	within gene(s) CAETHG_0004;
Gas	1618	+	TSS_000015	1000	102	0	3	I	within gene(s) CAETHG_0004;
Gas	1756	+	TSS_000018	1000	46	0	8	I	within gene(s) CAETHG_0004;
Gas	2040	+	TSS_000020	1000	29	0	1	I	within gene(s) CAETHG_0004;
Gas	2062	+	TSS_000022	1000	6	0.00068	0	I	within gene(s) CAETHG_0004;
Gas	3040	+	TSS_000024	1000	29	0	1	I	within gene(s) CAETHG_0005;
Gas	4134	+	TSS_000026	1000	82	0	4	I	within gene(s) CAETHG_0007;
Gas	6450	+	TSS_000027	1000	186	0	2	P	46nt upstream of gene CAETHG_0008;	46
Gas	6487	+	TSS_000029	1000	11	6.5e-09	0	P	9nt upstream of gene CAETHG_0008;	9
Gas	7468	+	TSS_000030	1000	5	0.00035	0	I	within gene(s) CAETHG_0008;
Gas	7637	+	TSS_000031	1000	10	0	0	IP	within gene(s) CAETHG_0008; 115nt upstream of gene CAETHG_0009;	115
Gas	8046	+	TSS_000032	1000	10	3.6e-06	0	I	within gene(s) CAETHG_0009;
Gas	10036	+	TSS_000033	1000	396	0	0	P	143nt upstream of gene CAETHG_0011;	143
Gas	10118	+	TSS_000034	1000	16	1.8e-11	0	P	61nt upstream of gene CAETHG_0011;	61
Gas	11067	+	TSS_000035	1000	9	3.5e-05	0	I	within gene(s) CAETHG_0011;
Gas	11074	+	TSS_000036	1000	20	0	0	I	within gene(s) CAETHG_0011;
Gas	11588	+	TSS_000037	1000	173	0	0	P	43nt upstream of gene CAETHG_0012;	43
Gas	13148	+	TSS_000038	1000	64	0	0	I	within gene(s) CAETHG_0014;
Gas	15187	+	TSS_000039	1000	10	4e-07	0	P	139nt upstream of gene CAETHG_0017;	139
Gas	15287	+	TSS_000041	1000	3510	0	1	P	39nt upstream of gene CAETHG_0017;	39
Gas	16385	+	TSS_000042	1000	307	0	0	P	23nt upstream of gene CAETHG_0019;	23
Gas	16400	+	TSS_000043	1000	33	0	0	P	8nt upstream of gene CAETHG_0019;	8
Gas	16419	+	TSS_000044	1000	8	0.00011	0	I	within gene(s) CAETHG_0019;
Gas	17151	+	TSS_000048	1000	192	0	4	IP	within gene(s) CAETHG_0019; 57nt upstream of gene CAETHG_0020;	57
Gas	17331	+	TSS_000050	1000	13	1.1e-06	0	I	within gene(s) CAETHG_0020;
Gas	17409	+	TSS_000051	1000	9	0.00017	0	I	within gene(s) CAETHG_0020;
Gas	17421	+	TSS_000053	1000	20	3.5e-11	3	I	within gene(s) CAETHG_0020;
Gas	17612	+	TSS_000054	1000	12	4.3e-06	0	I	within gene(s) CAETHG_0020;
Gas	17673	+	TSS_000055	1000	8	0.00045	0	I	within gene(s) CAETHG_0020;
Gas	17710	+	TSS_000056	1000	11	1.4e-05	0	I	within gene(s) CAETHG_0020;
Gas	17736	+	TSS_000058	1000	13	1.1e-06	1	I	within gene(s) CAETHG_0020;
Gas	17756	+	TSS_000060	1000	18	8.2e-13	8	I	within gene(s) CAETHG_0020;
Gas	17777	+	TSS_000064	1000	8	0.00044	0	I	within gene(s) CAETHG_0020;
Gas	17871	+	TSS_000065	1000	16	4.5e-09	6	IP	within gene(s) CAETHG_0020; 240nt upstream of gene CAETHG_0021;	240
Gas	19070	+	TSS_000068	1000	10	3.8e-06	0	O	-
Gas	19301	+	TSS_000069	1000	404	0	2	P	35nt upstream of gene CAETHG_0022;	35
Gas	19323	+	TSS_000071	1000	66	0	0	P	13nt upstream of gene CAETHG_0022;	13
Gas	19717	+	TSS_000072	1000	56	0	0	I	within gene(s) CAETHG_0022;
Gas	21203	+	TSS_000073	1000	10	7e-09	0	I	within gene(s) CAETHG_0023;
Gas	21263	+	TSS_000074	1000	13	5.3e-12	0	I	within gene(s) CAETHG_0023;
Gas	21537	+	TSS_000075	1000	22	0	0	P	22nt upstream of gene CAETHG_0024;	22
Gas	24784	+	TSS_000076	1000	158	0	2	P	159nt upstream of gene CAETHG_0027;	159
Gas	24831	+	TSS_000078	1000	14	0.00028	0	P	112nt upstream of gene CAETHG_0027;	112
Gas	24892	+	TSS_000079	1000	13	0.0007	0	P	51nt upstream of gene CAETHG_0027;	51
Gas	24911	+	TSS_000080	1000	92	0	0	P	32nt upstream of gene CAETHG_0027;	32
Gas	26202	+	TSS_000081	1000	19	0	0	P	61nt upstream of gene CAETHG_0029;	61
Gas	26235	+	TSS_000083	1000	1614	0	2	P	28nt upstream of gene CAETHG_0029;	28
Gas	26963	+	TSS_000085	1000	31	0	0	I	within gene(s) CAETHG_0031;
Gas	28015	+	TSS_000086	1000	12	7.5e-10	0	P	7nt upstream of gene CAETHG_0032;	7
Gas	28240	+	TSS_000087	1000	27	0	0	P	17nt upstream of gene CAETHG_0033;	17
Gas	28656	+	TSS_000089	1000	18	0	2	P	150nt upstream of gene CAETHG_0034;	150
Gas	28774	+	TSS_000094	1000	2398	0	11	P	32nt upstream of gene CAETHG_0034;	32
Gas	28792	+	TSS_000095	1000	36	0	2	P	14nt upstream of gene CAETHG_0034;	14
Gas	28959	+	TSS_000098	1000	11	0.00014	0	I	within gene(s) CAETHG_0034;
Gas	29354	+	TSS_000100	1000	948	0	3	P	140nt upstream of gene CAETHG_0035;	140
Gas	31888	+	TSS_000101	1000	109	0	0	Ai	antisense to gene(s) CAETHG_0037;
Gas	33687	+	TSS_000103	1000	4094	0	2	P	16nt upstream of gene CAETHG_0039;	16
Gas	38336	+	TSS_000104	1000	52	0	0	P	45nt upstream of gene CAETHG_0044;	45
Gas	40033	+	TSS_000105	1000	15	9.2e-15	0	I	within gene(s) CAETHG_0045;
Gas	41733	+	TSS_000110	1000	6491	0	6	P	26nt upstream of gene CAETHG_0047;	26
Gas	41750	+	TSS_000112	1000	23	3e-07	0	P	9nt upstream of gene CAETHG_0047;	9
Gas	41815	+	TSS_000113	1000	18	3.9e-06	0	I	within gene(s) CAETHG_0047;
Gas	42307	+	TSS_000114	1000	29	0	0	O	-
Gas	42726	+	TSS_000115	1000	4	0.00054	0	Ai	antisense to gene(s) CAETHG_0048;
Gas	44135	+	TSS_000116	1000	132	0	2	O	-
Gas	44148	+	TSS_000119	1000	165	0	0	O	-
Gas	45465	+	TSS_000121	1000	569	0	4	O	-
Gas	45827	+	TSS_000123	1000	13	1e-05	0	O	-
Gas	45881	+	TSS_000124	1000	13	1e-05	0	O	-
Gas	46492	+	TSS_000125	1000	6	0.00022	0	O	-
Gas	47539	+	TSS_000126	1000	15	2.8e-12	0	I	within gene(s) CAETHG_0054;
Gas	47589	+	TSS_000127	1000	5	0.00049	0	I	within gene(s) CAETHG_0054;
Gas	47615	+	TSS_000128	1000	5	0.00011	0	I	within gene(s) CAETHG_0054;
Gas	47662	+	TSS_000129	1000	11	1.6e-08	0	I	within gene(s) CAETHG_0054;
Gas	48652	+	TSS_000130	1000	11	4.6e-09	3	IP	within gene(s) CAETHG_0055; 194nt upstream of gene CAETHG_0056;	194
Gas	48695	+	TSS_000132	1000	8	1.9e-06	0	IP	within gene(s) CAETHG_0055; 151nt upstream of gene CAETHG_0056;	151
Gas	48774	+	TSS_000133	1000	9	2.3e-07	0	IP	within gene(s) CAETHG_0055; 72nt upstream of gene CAETHG_0056;	72
Gas	49055	+	TSS_000134	1000	15	6.2e-14	0	I	within gene(s) CAETHG_0056;
Gas	50234	+	TSS_000135	1000	23	0	0	P	180nt upstream of gene CAETHG_0057;	180
Gas	50611	+	TSS_000136	1000	31	0	0	I	within gene(s) CAETHG_0057;
Gas	51162	+	TSS_000137	1000	5	0.00061	0	I	within gene(s) CAETHG_0057;
Gas	51350	+	TSS_000138	1000	15	2.7e-12	0	I	within gene(s) CAETHG_0057;
Gas	51692	+	TSS_000139	1000	6	1.1e-05	0	I	within gene(s) CAETHG_0057;
Gas	52941	+	TSS_000140	1000	40	0	0	Ai	antisense to gene(s) CAETHG_0058;
Gas	53120	+	TSS_000141	1000	25	0	0	Ai	antisense to gene(s) CAETHG_0058;
Gas	54078	+	TSS_000142	1000	11	1.9e-10	0	P	182nt upstream of gene CAETHG_0059;	182
Gas	54193	+	TSS_000143	1000	562	0	0	P	67nt upstream of gene CAETHG_0059;	67
Gas	55155	+	TSS_000146	1000	502	0	2	P	145nt upstream of gene CAETHG_0060;	145
Gas	55243	+	TSS_000149	1000	15433	0	10	P	57nt upstream of gene CAETHG_0060;	57
Gas	55334	+	TSS_000153	1000	30	0	0	I	within gene(s) CAETHG_0060;
Gas	55347	+	TSS_000154	1000	21	8.1e-08	0	I	within gene(s) CAETHG_0060;
Gas	55510	+	TSS_000155	1000	8	0.00085	0	I	within gene(s) CAETHG_0060;
Gas	58156	+	TSS_000158	1000	200	0	2	I	within gene(s) CAETHG_0062;
Gas	58195	+	TSS_000160	1000	24	0	1	I	within gene(s) CAETHG_0062;
Gas	58602	+	TSS_000161	1000	6	0.00027	0	I	within gene(s) CAETHG_0063;
Gas	59900	+	TSS_000162	1000	127	0	0	P	33nt upstream of gene CAETHG_0065;	33
Gas	60896	+	TSS_000163	1000	24	0	0	Ai	antisense to gene(s) CAETHG_0066;
Gas	64058	+	TSS_000164	1000	730	0	3	P	32nt upstream of gene CAETHG_0068;	32
Gas	64162	+	TSS_000167	1000	74	0	0	I	within gene(s) CAETHG_0068;
Gas	64924	+	TSS_000168	1000	99	0	0	P	28nt upstream of gene CAETHG_0069;	28
Gas	66145	+	TSS_000170	1000	219	0	2	I	within gene(s) CAETHG_0070;
Gas	67049	+	TSS_000171	1000	37	0	0	I	within gene(s) CAETHG_0071;
Gas	67499	+	TSS_000172	1000	27	0	0	O	-
Gas	68120	+	TSS_000175	1000	65	0	2	P	57nt upstream of gene CAETHG_0073;	57
Gas	68325	+	TSS_000176	1000	4	0.0006	0	I	within gene(s) CAETHG_0073;
Gas	70547	+	TSS_000178	1000	616	0	2	P	34nt upstream of gene CAETHG_0075;	34
Gas	71630	+	TSS_000180	1000	17	1.9e-13	2	P	192nt upstream of gene CAETHG_0076;	192
Gas	71779	+	TSS_000182	1000	609	0	0	P	43nt upstream of gene CAETHG_0076;	43
Gas	72641	+	TSS_000183	1000	70	0	0	P	66nt upstream of gene CAETHG_0077;	66
Gas	73807	+	TSS_000184	1000	9	3.4e-07	0	I	within gene(s) CAETHG_0077;
Gas	74092	+	TSS_000185	1000	14	7e-12	0	I	within gene(s) CAETHG_0077;
Gas	74432	+	TSS_000186	1000	18	0	0	I	within gene(s) CAETHG_0077;
Gas	75594	+	TSS_000187	1000	40	0	0	I	within gene(s) CAETHG_0078;
Gas	75976	+	TSS_000191	1000	175	0	3	I	within gene(s) CAETHG_0079;
Gas	76014	+	TSS_000192	1000	35	0	0	I	within gene(s) CAETHG_0079;
Gas	76098	+	TSS_000193	1000	22	4.3e-06	3	I	within gene(s) CAETHG_0079;
Gas	77014	+	TSS_000196	1000	17	6.5e-09	0	O	-
Gas	77042	+	TSS_000198	1000	30	3.2e-13	12	O	-
Gas	77093	+	TSS_000202	1000	30	3.2e-13	6	O	-
Gas	78981	+	TSS_000204	1000	27	0	0	Ai	antisense to gene(s) CAETHG_0083;
Gas	79232	+	TSS_000205	1000	11	0.00053	0	Ai	antisense to gene(s) CAETHG_0083;
Gas	79854	+	TSS_000206	1000	42	0	0	Ai	antisense to gene(s) CAETHG_0084;
Gas	79992	+	TSS_000207	1000	14	2.4e-06	0	Ai	antisense to gene(s) CAETHG_0084;
Gas	82112	+	TSS_000209	1000	741	0	2	P	72nt upstream of gene CAETHG_0086;	72
Gas	85919	+	TSS_000210	1000	8	3.8e-08	0	I	within gene(s) CAETHG_0090;
Gas	87141	+	TSS_000212	1000	61831	0	1	P	33nt upstream of gene CAETHG_0092;	33
Gas	87886	+	TSS_000213	1000	48	0	0	I	within gene(s) CAETHG_0092;
Gas	88056	+	TSS_000214	1000	45	0	1	I	within gene(s) CAETHG_0092;
Gas	88080	+	TSS_000216	1000	44	0	0	I	within gene(s) CAETHG_0092;
Gas	88103	+	TSS_000218	1000	18	2.5e-05	6	I	within gene(s) CAETHG_0092;
Gas	88125	+	TSS_000220	1000	22	8.1e-05	0	I	within gene(s) CAETHG_0092;
Gas	88212	+	TSS_000221	1000	24	1.7e-06	0	I	within gene(s) CAETHG_0092;
Gas	88226	+	TSS_000225	1000	103	0	4	I	within gene(s) CAETHG_0092;
Gas	88278	+	TSS_000227	1000	13	0.00044	1	I	within gene(s) CAETHG_0092;
Gas	88305	+	TSS_000229	1000	8	0.00066	0	I	within gene(s) CAETHG_0092;
Gas	88359	+	TSS_000230	1000	15	3.7e-05	0	I	within gene(s) CAETHG_0092;
Gas	88377	+	TSS_000232	1000	14	6.2e-05	2	I	within gene(s) CAETHG_0092;
Gas	88398	+	TSS_000234	1000	15	3.7e-05	6	I	within gene(s) CAETHG_0092;
Gas	88470	+	TSS_000236	1000	11	9.8e-05	0	I	within gene(s) CAETHG_0092;
Gas	88491	+	TSS_000237	1000	397	0	16	I	within gene(s) CAETHG_0092;
Gas	88645	+	TSS_000248	1000	87	0	4	I	within gene(s) CAETHG_0092;
Gas	88666	+	TSS_000251	1000	5	0.00049	0	I	within gene(s) CAETHG_0092;
Gas	88709	+	TSS_000252	1000	10	4.4e-06	4	I	within gene(s) CAETHG_0092;
Gas	88749	+	TSS_000254	1000	6	0.00022	0	I	within gene(s) CAETHG_0092;
Gas	88814	+	TSS_000255	1000	11	9e-07	0	I	within gene(s) CAETHG_0092;
Gas	88854	+	TSS_000256	1000	6	9.8e-05	0	I	within gene(s) CAETHG_0092;
Gas	88869	+	TSS_000258	1000	13	1e-07	3	I	within gene(s) CAETHG_0092;
Gas	89335	+	TSS_000259	1000	9	1.2e-05	0	I	within gene(s) CAETHG_0093;
Gas	89634	+	TSS_000260	1000	6	0.00039	0	I	within gene(s) CAETHG_0093;
Gas	89669	+	TSS_000262	1000	16	3.9e-10	8	I	within gene(s) CAETHG_0093;
Gas	89785	+	TSS_000265	1000	14	9.4e-09	0	I	within gene(s) CAETHG_0093;
Gas	89807	+	TSS_000267	1000	49	0	1	I	within gene(s) CAETHG_0093;
Gas	89817	+	TSS_000268	1000	8	4.3e-05	0	I	within gene(s) CAETHG_0093;
Gas	89824	+	TSS_000269	1000	19	5.7e-13	0	I	within gene(s) CAETHG_0093;
Gas	89834	+	TSS_000270	1000	19	3.3e-12	0	I	within gene(s) CAETHG_0093;
Gas	89847	+	TSS_000271	1000	26	0	0	I	within gene(s) CAETHG_0093;
Gas	89888	+	TSS_000272	1000	8	4.3e-05	0	I	within gene(s) CAETHG_0093;
Gas	89897	+	TSS_000273	1000	11	2.3e-07	0	I	within gene(s) CAETHG_0093;
Gas	89906	+	TSS_000275	1000	10	3e-06	1	I	within gene(s) CAETHG_0093;
Gas	89938	+	TSS_000276	1000	9	1.1e-05	8	I	within gene(s) CAETHG_0093;
Gas	89954	+	TSS_000279	1000	7	0.00012	0	I	within gene(s) CAETHG_0093;
Gas	90677	+	TSS_000280	1000	5	0.0004	0	P	8nt upstream of gene CAETHG_0094;	8
Gas	90834	+	TSS_000281	1000	13	5.7e-08	1	I	within gene(s) CAETHG_0094;
Gas	90876	+	TSS_000283	1000	14	1.3e-08	0	I	within gene(s) CAETHG_0094;
Gas	90932	+	TSS_000285	1000	13	8.2e-08	2	I	within gene(s) CAETHG_0094;
Gas	90976	+	TSS_000286	1000	14	1.9e-08	3	I	within gene(s) CAETHG_0094;
Gas	90999	+	TSS_000288	1000	16	9.2e-10	0	I	within gene(s) CAETHG_0094;
Gas	91068	+	TSS_000289	1000	58	0	1	I	within gene(s) CAETHG_0094;
Gas	91087	+	TSS_000291	1000	16	1.7e-09	0	I	within gene(s) CAETHG_0094;
Gas	91107	+	TSS_000292	1000	8	2.1e-05	0	I	within gene(s) CAETHG_0094;
Gas	91131	+	TSS_000300	1000	12	5.5e-07	15	I	within gene(s) CAETHG_0094;
Gas	91156	+	TSS_000302	1000	10	6.6e-06	1	I	within gene(s) CAETHG_0094;
Gas	91752	+	TSS_000304	1000	8	5.8e-05	1	I	within gene(s) CAETHG_0094;
Gas	91768	+	TSS_000306	1000	23	2.7e-14	6	I	within gene(s) CAETHG_0094;
Gas	91798	+	TSS_000310	1000	14	2.1e-09	0	I	within gene(s) CAETHG_0094;
Gas	91808	+	TSS_000311	1000	15	1.8e-09	0	I	within gene(s) CAETHG_0094;
Gas	91822	+	TSS_000313	1000	8	5.8e-05	2	I	within gene(s) CAETHG_0094;
Gas	91868	+	TSS_000315	1000	20	3.2e-12	5	I	within gene(s) CAETHG_0094;
Gas	91893	+	TSS_000318	1000	13	1.3e-07	1	I	within gene(s) CAETHG_0094;
Gas	91906	+	TSS_000320	1000	6	4.8e-05	0	I	within gene(s) CAETHG_0094;
Gas	91951	+	TSS_000322	1000	8	4.8e-05	6	I	within gene(s) CAETHG_0094;
Gas	91978	+	TSS_000324	1000	10	4.4e-06	6	I	within gene(s) CAETHG_0094;
Gas	92118	+	TSS_000325	1000	18	1.3e-12	0	I	within gene(s) CAETHG_0094;
Gas	92921	+	TSS_000326	1000	150	0	0	P	165nt upstream of gene CAETHG_0095;	165
Gas	93026	+	TSS_000327	1000	130	0	1	P	60nt upstream of gene CAETHG_0095;	60
Gas	93175	+	TSS_000329	1000	22	7.2e-05	0	I	within gene(s) CAETHG_0095;
Gas	95174	+	TSS_000330	1000	6	0.00085	0	IP	within gene(s) CAETHG_0097; 189nt upstream of gene CAETHG_0098;	189
Gas	95181	+	TSS_000331	1000	6	0.00037	0	IP	within gene(s) CAETHG_0097; 182nt upstream of gene CAETHG_0098;	182
Gas	95350	+	TSS_000333	1000	15	3.6e-07	4	P	13nt upstream of gene CAETHG_0098;	13
Gas	95395	+	TSS_000336	1000	8	0.00027	6	I	within gene(s) CAETHG_0098;
Gas	95484	+	TSS_000338	1000	12	2.1e-06	3	I	within gene(s) CAETHG_0098;
Gas	95533	+	TSS_000340	1000	9	0.00022	4	I	within gene(s) CAETHG_0098;
Gas	95566	+	TSS_000350	1000	73	0	10	I	within gene(s) CAETHG_0098;
Gas	95605	+	TSS_000352	1000	18	1.3e-07	7	I	within gene(s) CAETHG_0098;
Gas	95620	+	TSS_000356	1000	12	2.6e-05	0	I	within gene(s) CAETHG_0098;
Gas	95641	+	TSS_000357	1000	15	2.1e-06	4	I	within gene(s) CAETHG_0098;
Gas	95655	+	TSS_000359	1000	14	4.9e-06	0	I	within gene(s) CAETHG_0098;
Gas	95696	+	TSS_000378	1000	287	0	24	I	within gene(s) CAETHG_0098;
Gas	95709	+	TSS_000381	1000	20	5.1e-09	9	I	within gene(s) CAETHG_0098;
Gas	95744	+	TSS_000386	1000	14	4.1e-06	0	I	within gene(s) CAETHG_0098;
Gas	95758	+	TSS_000387	1000	13	9.5e-06	0	I	within gene(s) CAETHG_0098;
Gas	95777	+	TSS_000388	1000	8	0.0004	0	I	within gene(s) CAETHG_0098;
Gas	95800	+	TSS_000389	1000	12	1.8e-05	1	I	within gene(s) CAETHG_0098;
Gas	95809	+	TSS_000391	1000	13	7.8e-06	0	I	within gene(s) CAETHG_0098;
Gas	95818	+	TSS_000392	1000	13	7.8e-06	0	I	within gene(s) CAETHG_0098;
Gas	95825	+	TSS_000393	1000	9	0.00017	0	I	within gene(s) CAETHG_0098;
Gas	95837	+	TSS_000394	1000	14	3.4e-06	0	I	within gene(s) CAETHG_0098;
Gas	95930	+	TSS_000395	1000	10	7.1e-05	0	I	within gene(s) CAETHG_0098;
Gas	96051	+	TSS_000396	1000	14	4.1e-07	0	I	within gene(s) CAETHG_0098;
Gas	96103	+	TSS_000408	1000	35	0	18	I	within gene(s) CAETHG_0098;
Gas	96127	+	TSS_000416	1000	46	0	22	I	within gene(s) CAETHG_0098;
Gas	96147	+	TSS_000421	1000	6	0.0009	0	I	within gene(s) CAETHG_0098;
Gas	96245	+	TSS_000422	1000	18	3.2e-08	0	I	within gene(s) CAETHG_0098;
Gas	96257	+	TSS_000423	1000	6	0.00076	0	I	within gene(s) CAETHG_0098;
Gas	96294	+	TSS_000424	1000	9	9.4e-05	1	I	within gene(s) CAETHG_0098;
Gas	96356	+	TSS_000426	1000	10	3.6e-05	0	IP	within gene(s) CAETHG_0098; 244nt upstream of gene CAETHG_0099;	244
Gas	96411	+	TSS_000428	1000	10	3e-05	5	IP	within gene(s) CAETHG_0098; 189nt upstream of gene CAETHG_0099;	189
Gas	96448	+	TSS_000430	1000	12	2.2e-06	0	IP	within gene(s) CAETHG_0098; 152nt upstream of gene CAETHG_0099;	152
Gas	96486	+	TSS_000431	1000	8	0.00014	0	IP	within gene(s) CAETHG_0098; 114nt upstream of gene CAETHG_0099;	114
Gas	96589	+	TSS_000432	1000	9	5.3e-05	0	IP	within gene(s) CAETHG_0098; 11nt upstream of gene CAETHG_0099;	11
Gas	96661	+	TSS_000433	1000	11	7.6e-06	2	I	within gene(s) CAETHG_0099;
Gas	96717	+	TSS_000435	1000	10	1.8e-05	0	I	within gene(s) CAETHG_0099;
Gas	96729	+	TSS_000436	1000	8	4.1e-05	0	I	within gene(s) CAETHG_0099;
Gas	96772	+	TSS_000437	1000	26	9.7e-14	5	I	within gene(s) CAETHG_0099;
Gas	96800	+	TSS_000439	1000	6	0.00042	0	I	within gene(s) CAETHG_0099;
Gas	96813	+	TSS_000441	1000	6	0.00042	3	I	within gene(s) CAETHG_0099;
Gas	96834	+	TSS_000444	1000	10	1.8e-05	6	I	within gene(s) CAETHG_0099;
Gas	96848	+	TSS_000446	1000	14	4.6e-07	0	I	within gene(s) CAETHG_0099;
Gas	96869	+	TSS_000448	1000	23	1.7e-11	12	I	within gene(s) CAETHG_0099;
Gas	96896	+	TSS_000454	1000	12	3.1e-06	2	I	within gene(s) CAETHG_0099;
Gas	96918	+	TSS_000457	1000	32	0	6	I	within gene(s) CAETHG_0099;
Gas	96938	+	TSS_000460	1000	9	1.7e-05	4	I	within gene(s) CAETHG_0099;
Gas	96971	+	TSS_000463	1000	13	1.5e-07	5	I	within gene(s) CAETHG_0099;
Gas	97002	+	TSS_000464	1000	10	1.6e-05	0	I	within gene(s) CAETHG_0099;
Gas	97014	+	TSS_000465	1000	3	0.00039	0	I	within gene(s) CAETHG_0099;
Gas	97029	+	TSS_000466	1000	10	1.6e-05	2	I	within gene(s) CAETHG_0099;
Gas	97044	+	TSS_000468	1000	6	0.00039	4	I	within gene(s) CAETHG_0099;
Gas	97062	+	TSS_000472	1000	23	2.7e-12	6	I	within gene(s) CAETHG_0099;
Gas	97231	+	TSS_000475	1000	19	8.7e-13	0	I	within gene(s) CAETHG_0099;
Gas	97283	+	TSS_000476	1000	11	4.5e-06	1	I	within gene(s) CAETHG_0099;
Gas	97307	+	TSS_000479	1000	11	3.7e-06	5	I	within gene(s) CAETHG_0099;
Gas	97329	+	TSS_000480	1000	53	0	0	I	within gene(s) CAETHG_0099;
Gas	97557	+	TSS_000481	1000	10	2.4e-06	0	I	within gene(s) CAETHG_0099;
Gas	97568	+	TSS_000482	1000	19	1.8e-10	0	I	within gene(s) CAETHG_0099;
Gas	97588	+	TSS_000484	1000	23	1.5e-13	4	I	within gene(s) CAETHG_0099;
Gas	97622	+	TSS_000485	1000	14	2e-08	9	I	within gene(s) CAETHG_0099;
Gas	97679	+	TSS_000491	1000	16	5.7e-09	9	I	within gene(s) CAETHG_0099;
Gas	97784	+	TSS_000494	1000	12	5.2e-07	0	I	within gene(s) CAETHG_0099;
Gas	98033	+	TSS_000495	1000	5	0.00071	0	I	within gene(s) CAETHG_0099;
Gas	98130	+	TSS_000496	1000	7	0.00011	0	I	within gene(s) CAETHG_0099;
Gas	98155	+	TSS_000497	1000	36	0	1	I	within gene(s) CAETHG_0099;
Gas	98237	+	TSS_000499	1000	5	0.0009	0	I	within gene(s) CAETHG_0099;
Gas	98261	+	TSS_000501	1000	13	5.3e-08	2	I	within gene(s) CAETHG_0099;
Gas	98506	+	TSS_000503	1000	195	0	1	IP	within gene(s) CAETHG_0099; 127nt upstream of gene CAETHG_0100;	127
Gas	98665	+	TSS_000504	1000	43	0	1	I	within gene(s) CAETHG_0100;
Gas	98752	+	TSS_000506	1000	7	0.00013	0	I	within gene(s) CAETHG_0100;
Gas	98760	+	TSS_000508	1000	22	0	3	I	within gene(s) CAETHG_0100;
Gas	99283	+	TSS_000511	1000	18	2.6e-14	0	I	within gene(s) CAETHG_0101;
Gas	99901	+	TSS_000512	1000	38	0	0	I	within gene(s) CAETHG_0101;
Gas	100192	+	TSS_000517	1000	30883	0	5	P	33nt upstream of gene CAETHG_0102;	33
Gas	100214	+	TSS_000519	1000	22	0.00013	0	P	11nt upstream of gene CAETHG_0102;	11
Gas	100422	+	TSS_000521	1000	242	0	3	I	within gene(s) CAETHG_0102;
Gas	104455	+	TSS_000524	1000	42	0	0	I	within gene(s) CAETHG_0105;
Gas	104905	+	TSS_000525	1000	14	4.4e-05	0	I	within gene(s) CAETHG_0105;
Gas	104933	+	TSS_000526	1000	22	2.9e-08	0	I	within gene(s) CAETHG_0105;
Gas	105506	+	TSS_000528	1000	259	0	2	P	34nt upstream of gene CAETHG_0106;	34
Gas	106278	+	TSS_000530	1000	20	0	0	I	within gene(s) CAETHG_0107;
Gas	106996	+	TSS_000531	1000	194	0	0	P	55nt upstream of gene CAETHG_0108;	55
Gas	107309	+	TSS_000532	1000	5	0.00074	0	I	within gene(s) CAETHG_0108;
Gas	107491	+	TSS_000533	1000	23	0	1	I	within gene(s) CAETHG_0108;
Gas	108021	+	TSS_000535	1000	874	0	0	P	86nt upstream of gene CAETHG_0109;	86
Gas	108035	+	TSS_000536	1000	30	0	0	P	72nt upstream of gene CAETHG_0109;	72
Gas	108152	+	TSS_000537	1000	18	5.6e-13	0	I	within gene(s) CAETHG_0109;
Gas	108211	+	TSS_000538	1000	13	1.6e-08	0	I	within gene(s) CAETHG_0109;
Gas	108847	+	TSS_000539	1000	7	0.00031	0	I	within gene(s) CAETHG_0109;
Gas	108965	+	TSS_000540	1000	208	0	0	I	within gene(s) CAETHG_0109;
Gas	109687	+	TSS_000541	1000	11	1.6e-07	0	I	within gene(s) CAETHG_0109;
Gas	109774	+	TSS_000542	1000	7	7.4e-05	0	I	within gene(s) CAETHG_0109;
Gas	110589	+	TSS_000543	1000	7	3e-05	0	I	within gene(s) CAETHG_0109;
Gas	110669	+	TSS_000544	1000	9	7.6e-07	0	I	within gene(s) CAETHG_0109;
Gas	110867	+	TSS_000545	1000	45	0	0	P	80nt upstream of gene CAETHG_0110;	80
Gas	111684	+	TSS_000546	1000	5	0.00038	0	I	within gene(s) CAETHG_0110;
Gas	112499	+	TSS_000547	1000	86	0	0	Ai	antisense to gene(s) CAETHG_0111;
Gas	114805	+	TSS_000548	1000	20	0	0	I	within gene(s) CAETHG_0112;
Gas	115372	+	TSS_000549	1000	7	1.4e-05	0	I	within gene(s) CAETHG_0113;
Gas	116617	+	TSS_000550	1000	10	3.2e-10	0	I	within gene(s) CAETHG_0113;
Gas	117410	+	TSS_000551	1000	16	0	0	IP	within gene(s) CAETHG_0113; 95nt upstream of gene CAETHG_0114;	95
Gas	117671	+	TSS_000552	1000	10	1.8e-08	0	I	within gene(s) CAETHG_0114;
Gas	117931	+	TSS_000553	1000	37	0	0	I	within gene(s) CAETHG_0114;
Gas	118290	+	TSS_000554	1000	11	0.00011	0	I	within gene(s) CAETHG_0114;
Gas	118327	+	TSS_000555	1000	17	3.1e-06	0	I	within gene(s) CAETHG_0114;
Gas	119148	+	TSS_000556	1000	38	0	0	I	within gene(s) CAETHG_0115;
Gas	119252	+	TSS_000557	1000	10	0.00095	0	I	within gene(s) CAETHG_0115;
Gas	119721	+	TSS_000558	1000	6	7.9e-05	0	IP	within gene(s) CAETHG_0115; 169nt upstream of gene CAETHG_0116;	169
Gas	119819	+	TSS_000559	1000	8	2.3e-05	0	IP	within gene(s) CAETHG_0115; 71nt upstream of gene CAETHG_0116;	71
Gas	120242	+	TSS_000560	1000	15	9.8e-10	0	I	within gene(s) CAETHG_0116;
Gas	120483	+	TSS_000561	1000	11	5.8e-06	0	I	within gene(s) CAETHG_0116;
Gas	120612	+	TSS_000562	1000	23	6.1e-13	6	I	within gene(s) CAETHG_0116;
Gas	120629	+	TSS_000565	1000	12	5.9e-06	4	I	within gene(s) CAETHG_0116;
Gas	120643	+	TSS_000568	1000	34	0	2	I	within gene(s) CAETHG_0116;
Gas	120656	+	TSS_000570	1000	100	0	10	I	within gene(s) CAETHG_0116;
Gas	120672	+	TSS_000574	1000	19	8.2e-11	3	IP	within gene(s) CAETHG_0116; 240nt upstream of gene CAETHG_0117;	240
Gas	120898	+	TSS_000578	1000	96	0	7	P	14nt upstream of gene CAETHG_0117;	14
Gas	121376	+	TSS_000580	1000	14	1.3e-08	1	I	within gene(s) CAETHG_0117;
Gas	121392	+	TSS_000582	1000	8	8.3e-05	0	I	within gene(s) CAETHG_0117;
Gas	121399	+	TSS_000583	1000	13	6.5e-08	0	I	within gene(s) CAETHG_0117;
Gas	121651	+	TSS_000584	1000	6	0.00034	0	I	within gene(s) CAETHG_0117;
Gas	121707	+	TSS_000585	1000	7	8.6e-05	0	I	within gene(s) CAETHG_0117;
Gas	121870	+	TSS_000586	1000	10	1e-06	0	I	within gene(s) CAETHG_0117;
Gas	121965	+	TSS_000587	1000	7	1.7e-05	0	I	within gene(s) CAETHG_0117;
Gas	122180	+	TSS_000588	1000	9	3.3e-06	0	I	within gene(s) CAETHG_0117;
Gas	122302	+	TSS_000589	1000	8	1.4e-05	0	IP	within gene(s) CAETHG_0117; 138nt upstream of gene CAETHG_0118;	138
Gas	122418	+	TSS_000590	1000	12	1.9e-08	0	P	22nt upstream of gene CAETHG_0118;	22
Gas	122476	+	TSS_000591	1000	6	0.00024	0	I	within gene(s) CAETHG_0118;
Gas	122560	+	TSS_000592	1000	74	0	0	I	within gene(s) CAETHG_0118;
Gas	122615	+	TSS_000593	1000	20	2.3e-15	0	I	within gene(s) CAETHG_0118;
Gas	123459	+	TSS_000596	1000	3319	0	3	P	57nt upstream of gene CAETHG_0119;	57
Gas	124148	+	TSS_000598	1000	170	0	0	I	within gene(s) CAETHG_0119;
Gas	124840	+	TSS_000599	1000	10	8.2e-07	0	I	within gene(s) CAETHG_0119 CAETHG_0120;
Gas	124964	+	TSS_000601	1000	38	0	1	I	within gene(s) CAETHG_0120;
Gas	125555	+	TSS_000604	1000	1662	0	2	P	143nt upstream of gene CAETHG_0121;	143
Gas	128185	+	TSS_000605	1000	557	0	0	I	within gene(s) CAETHG_0122;
Gas	128594	+	TSS_000606	1000	31	0	0	I	within gene(s) CAETHG_0122;
Gas	128675	+	TSS_000607	1000	11	0.00016	1	I	within gene(s) CAETHG_0122;
Gas	128770	+	TSS_000609	1000	9	9.6e-05	0	I	within gene(s) CAETHG_0122;
Gas	128801	+	TSS_000611	1000	19	1.7e-08	3	I	within gene(s) CAETHG_0122;
Gas	128846	+	TSS_000612	1000	10	9.6e-05	0	I	within gene(s) CAETHG_0122;
Gas	128861	+	TSS_000613	1000	10	9.6e-05	0	I	within gene(s) CAETHG_0122;
Gas	129376	+	TSS_000615	1000	46	0	1	O	-
Gas	129388	+	TSS_000616	1000	430	0	0	P	250nt upstream of gene CAETHG_0123;	250
Gas	130133	+	TSS_000617	1000	47	0	0	I	within gene(s) CAETHG_0123;
Gas	130423	+	TSS_000618	1000	9	0.00025	0	I	within gene(s) CAETHG_0123;
Gas	130435	+	TSS_000620	1000	27	0	2	I	within gene(s) CAETHG_0123;
Gas	130629	+	TSS_000621	1000	9	9.8e-05	0	I	within gene(s) CAETHG_0123;
Gas	130640	+	TSS_000622	1000	49	0	0	I	within gene(s) CAETHG_0123;
Gas	130733	+	TSS_000623	1000	10	9.8e-05	0	I	within gene(s) CAETHG_0123;
Gas	130751	+	TSS_000624	1000	21	3.6e-10	1	I	within gene(s) CAETHG_0123;
Gas	130865	+	TSS_000627	1000	20	2.2e-08	1	I	within gene(s) CAETHG_0123;
Gas	131713	+	TSS_000628	1000	26	0	0	O	-
Gas	131818	+	TSS_000629	1000	35	0	0	O	-
Gas	132149	+	TSS_000630	1000	11	0.00083	0	I	within gene(s) CAETHG_0124;
Gas	132214	+	TSS_000631	1000	11	3.4e-05	0	I	within gene(s) CAETHG_0124;
Gas	132258	+	TSS_000632	1000	13	3.4e-05	0	I	within gene(s) CAETHG_0124;
Gas	132347	+	TSS_000633	1000	11	4.6e-05	0	I	within gene(s) CAETHG_0124;
Gas	132461	+	TSS_000634	1000	13	9.1e-07	0	I	within gene(s) CAETHG_0124;
Gas	132571	+	TSS_000635	1000	34	0	0	I	within gene(s) CAETHG_0124;
Gas	132599	+	TSS_000636	1000	18	6.1e-11	0	I	within gene(s) CAETHG_0124;
Gas	132741	+	TSS_000637	1000	13	1.7e-08	0	I	within gene(s) CAETHG_0124;
Gas	132902	+	TSS_000639	1000	9	4.6e-06	2	I	within gene(s) CAETHG_0124;
Gas	133205	+	TSS_000640	1000	5	0.00032	0	I	within gene(s) CAETHG_0124;
Gas	133239	+	TSS_000641	1000	22	2.1e-16	1	I	within gene(s) CAETHG_0124;
Gas	133289	+	TSS_000643	1000	14	8.3e-10	0	I	within gene(s) CAETHG_0124;
Gas	133299	+	TSS_000645	1000	8	8e-06	1	I	within gene(s) CAETHG_0124;
Gas	133372	+	TSS_000646	1000	10	8.5e-08	0	I	within gene(s) CAETHG_0124;
Gas	133467	+	TSS_000647	1000	6	9.4e-05	0	I	within gene(s) CAETHG_0124;
Gas	133483	+	TSS_000648	1000	8	8.3e-06	0	IP	within gene(s) CAETHG_0124; 238nt upstream of gene CAETHG_0125;	238
Gas	133643	+	TSS_000650	1000	18	1.9e-12	1	IP	within gene(s) CAETHG_0124; 78nt upstream of gene CAETHG_0125;	78
Gas	133677	+	TSS_000651	1000	5	0.00017	0	IP	within gene(s) CAETHG_0124; 44nt upstream of gene CAETHG_0125;	44
Gas	134322	+	TSS_000654	1000	3227	0	3	P	125nt upstream of gene CAETHG_0126;	125
Gas	134473	+	TSS_000656	1000	11	0.00084	0	I	within gene(s) CAETHG_0126;
Gas	136995	+	TSS_000657	1000	24	0	0	P	37nt upstream of gene CAETHG_0128;	37
Gas	138756	+	TSS_000658	1000	12	5.2e-12	0	P	195nt upstream of gene CAETHG_0129;	195
Gas	140484	+	TSS_000659	1000	23	0	0	I	within gene(s) CAETHG_0130;
Gas	142026	+	TSS_000660	1000	10	2.6e-09	0	I	within gene(s) CAETHG_0131;
Gas	142628	+	TSS_000662	1000	60	0	1	P	12nt upstream of gene CAETHG_0133;	12
Gas	142674	+	TSS_000663	1000	7	1.2e-05	0	I	within gene(s) CAETHG_0133;
Gas	145726	+	TSS_000665	1000	1558	0	4	P	38nt upstream of gene CAETHG_0136;	38
Gas	146444	+	TSS_000668	1000	564	0	5	P	43nt upstream of gene CAETHG_0137;	43
Gas	146715	+	TSS_000669	1000	13	4.8e-07	1	IP	within gene(s) CAETHG_0137; 68nt upstream of gene CAETHG_0138;	68
Gas	147293	+	TSS_000671	1000	26	0	0	I	within gene(s) CAETHG_0138;
Gas	147723	+	TSS_000672	1000		0.00062	0	I	within gene(s) CAETHG_0138;
Gas	148383	+	TSS_000675	1000	117	0	2	P	36nt upstream of gene CAETHG_0139;	36
Gas	148973	+	TSS_000676	1000	11	7.8e-07	0	IP	within gene(s) CAETHG_0139; 74nt upstream of gene CAETHG_0140;	74
Gas	149056	+	TSS_000677	1000	9	1.3e-05	0	I	within gene(s) CAETHG_0140;
Gas	149090	+	TSS_000678	1000	46	0	1	I	within gene(s) CAETHG_0140;
Gas	149574	+	TSS_000680	1000	9	5.7e-07	0	I	within gene(s) CAETHG_0140;
Gas	150409	+	TSS_000681	1000	23	0	0	I	within gene(s) CAETHG_0141;
Gas	150518	+	TSS_000682	1000	11	9e-08	0	I	within gene(s) CAETHG_0141;
Gas	150784	+	TSS_000684	1000	492	0	2	I	within gene(s) CAETHG_0141;
Gas	150827	+	TSS_000686	1000	41	0	0	I	within gene(s) CAETHG_0141;
Gas	150914	+	TSS_000687	1000	11	3.1e-07	0	I	within gene(s) CAETHG_0141;
Gas	155956	+	TSS_000688	1000	344	0	0	P	161nt upstream of gene CAETHG_0145;	161
Gas	156021	+	TSS_000689	1000	11	6.6e-05	0	P	96nt upstream of gene CAETHG_0145;	96
Gas	156128	+	TSS_000690	1000	218	0	0	I	within gene(s) CAETHG_0145;
Gas	156219	+	TSS_000691	1000	10	2.6e-05	0	I	within gene(s) CAETHG_0145;
Gas	156762	+	TSS_000692	1000	22	0	0	IP	within gene(s) CAETHG_0145; 145nt upstream of gene CAETHG_0146;	145
Gas	156930	+	TSS_000693	1000	11	1.8e-08	0	I	within gene(s) CAETHG_0146;
Gas	157654	+	TSS_000694	1000	9	4.3e-08	0	I	within gene(s) CAETHG_0147;
Gas	159095	+	TSS_000695	1000	14	1.2e-11	0	IP	within gene(s) CAETHG_0149; 236nt upstream of gene CAETHG_0150;	236
Gas	159240	+	TSS_000696	1000	5	0.00063	0	IP	within gene(s) CAETHG_0149; 91nt upstream of gene CAETHG_0150;	91
Gas	159807	+	TSS_000697	1000	81	0	0	IP	within gene(s) CAETHG_0150; 151nt upstream of gene CAETHG_0151;	151
Gas	159848	+	TSS_000698	1000	8	4.9e-06	0	IP	within gene(s) CAETHG_0150; 110nt upstream of gene CAETHG_0151;	110
Gas	161178	+	TSS_000699	1000	48	0	0	IP	within gene(s) CAETHG_0152; 135nt upstream of gene CAETHG_0153;	135
Gas	161268	+	TSS_000700	1000	10	2.1e-07	0	IP	within gene(s) CAETHG_0152; 45nt upstream of gene CAETHG_0153;	45
Gas	161811	+	TSS_000701	1000	22	0	0	I	within gene(s) CAETHG_0153;
Gas	162161	+	TSS_000702	1000	12	4.6e-08	0	P	13nt upstream of gene CAETHG_0154;	13
Gas	162383	+	TSS_000703	1000	7	8.5e-05	0	I	within gene(s) CAETHG_0154;
Gas	162496	+	TSS_000704	1000	14	2.9e-09	0	I	within gene(s) CAETHG_0154;
Gas	162521	+	TSS_000705	1000	9	5.7e-06	0	I	within gene(s) CAETHG_0154;
Gas	162654	+	TSS_000706	1000	17	8.5e-12	0	IP	within gene(s) CAETHG_0154; 148nt upstream of gene CAETHG_0155;	148
Gas	162901	+	TSS_000707	1000	10	6.3e-07	0	I	within gene(s) CAETHG_0155;
Gas	162992	+	TSS_000708	1000	17	3.4e-13	1	I	within gene(s) CAETHG_0155;
Gas	163006	+	TSS_000710	1000	14	5.5e-10	1	I	within gene(s) CAETHG_0155;
Gas	163067	+	TSS_000712	1000	9	2.6e-06	2	I	within gene(s) CAETHG_0155;
Gas	164261	+	TSS_000714	1000	11	3.5e-08	0	Ai	antisense to gene(s) CAETHG_0156;
Gas	167574	+	TSS_000715	1000	118	0	0	P	31nt upstream of gene CAETHG_0159;	31
Gas	167587	+	TSS_000716	1000	38	0	0	P	18nt upstream of gene CAETHG_0159;	18
Gas	169246	+	TSS_000719	1000	1965	0	3	P	16nt upstream of gene CAETHG_0161;	16
Gas	169381	+	TSS_000722	1000	79	0	1	I	within gene(s) CAETHG_0161;
Gas	172311	+	TSS_000723	1000	246	0	0	P	230nt upstream of gene CAETHG_0164;	230
Gas	172394	+	TSS_000724	1000	12	2.7e-05	0	P	147nt upstream of gene CAETHG_0164;	147
Gas	172410	+	TSS_000726	1000	48	0	1	P	131nt upstream of gene CAETHG_0164;	131
Gas	172441	+	TSS_000727	1000	80	0	0	P	100nt upstream of gene CAETHG_0164;	100
Gas	172453	+	TSS_000728	1000	14	1.1e-06	0	P	88nt upstream of gene CAETHG_0164;	88
Gas	172515	+	TSS_000729	1000	10	0.00094	0	P	26nt upstream of gene CAETHG_0164;	26
Gas	172602	+	TSS_000730	1000	13	0.00013	0	I	within gene(s) CAETHG_0164;
Gas	172663	+	TSS_000731	1000	23	5.3e-08	0	I	within gene(s) CAETHG_0164;
Gas	172761	+	TSS_000732	1000	11	0.0008	0	I	within gene(s) CAETHG_0164;
Gas	172775	+	TSS_000733	1000	16	2.7e-05	0	I	within gene(s) CAETHG_0164;
Gas	173256	+	TSS_000734	1000	92	0	0	I	within gene(s) CAETHG_0164;
Gas	173338	+	TSS_000735	1000	13	0.00087	0	I	within gene(s) CAETHG_0164;
Gas	173384	+	TSS_000736	1000	54	0	0	I	within gene(s) CAETHG_0164;
Gas	174406	+	TSS_000737	1000	10	6.6e-08	0	Ai	antisense to gene(s) CAETHG_0165;
Gas	175817	+	TSS_000739	1000	12	1.4e-07	1	P	28nt upstream of gene CAETHG_0166;	28
Gas	175831	+	TSS_000741	1000	1662	0	1	P	14nt upstream of gene CAETHG_0166;	14
Gas	175850	+	TSS_000742	1000	46	0	0	I	within gene(s) CAETHG_0166;
Gas	176631	+	TSS_000744	1000	28	0	2	I	within gene(s) CAETHG_0166;
Gas	176654	+	TSS_000745	1000	6	0.00022	0	I	within gene(s) CAETHG_0166;
Gas	176918	+	TSS_000746	1000	47	0	0	P	38nt upstream of gene CAETHG_0167;	38
Gas	177867	+	TSS_000747	1000	169	0	0	P	102nt upstream of gene CAETHG_0169;	102
Gas	177909	+	TSS_000748	1000	16	1.1e-05	0	P	60nt upstream of gene CAETHG_0169;	60
Gas	177958	+	TSS_000749	1000	219	0	0	P	11nt upstream of gene CAETHG_0169;	11
Gas	178506	+	TSS_000750	1000	360	0	0	I	within gene(s) CAETHG_0169;
Gas	178919	+	TSS_000751	1000	14	2e-06	0	P	61nt upstream of gene CAETHG_0170;	61
Gas	178935	+	TSS_000753	1000	1525	0	4	P	45nt upstream of gene CAETHG_0170;	45
Gas	178969	+	TSS_000755	1000	10	0.00027	0	P	11nt upstream of gene CAETHG_0170;	11
Gas	179327	+	TSS_000756	1000	24	0	0	I	within gene(s) CAETHG_0170;
Gas	179502	+	TSS_000758	1000	8	3e-05	3	I	within gene(s) CAETHG_0170;
Gas	179522	+	TSS_000759	1000	10	1.8e-06	6	I	within gene(s) CAETHG_0170;
Gas	179652	+	TSS_000761	1000	28	0	0	I	within gene(s) CAETHG_0170;
Gas	179694	+	TSS_000763	1000	28	0	5	I	within gene(s) CAETHG_0170;
Gas	179779	+	TSS_000766	1000	14	1.3e-09	0	I	within gene(s) CAETHG_0170;
Gas	180458	+	TSS_000767	1000	32	0	2	P	23nt upstream of gene CAETHG_0171;	23
Gas	181401	+	TSS_000769	1000	966	0	1	P	35nt upstream of gene CAETHG_0172;	35
Gas	182286	+	TSS_000772	1000	549	0	2	O	-
Gas	184569	+	TSS_000774	1000	369	0	2	P	50nt upstream of gene CAETHG_0174;	50
Gas	184970	+	TSS_000776	1000	10	0.00022	0	I	within gene(s) CAETHG_0175;
Gas	185176	+	TSS_000777	1000	37	0	0	I	within gene(s) CAETHG_0175;
Gas	185734	+	TSS_000778	1000	13	1e-11	0	I	within gene(s) CAETHG_0176;
Gas	186453	+	TSS_000779	1000	16	3.7e-14	0	I	within gene(s) CAETHG_0177;
Gas	187003	+	TSS_000780	1000	15	2.1e-06	0	IP	within gene(s) CAETHG_0177; 207nt upstream of gene CAETHG_0178;	207
Gas	187013	+	TSS_000781	1000	39	0	0	IP	within gene(s) CAETHG_0177; 197nt upstream of gene CAETHG_0178;	197
Gas	187376	+	TSS_000783	1000	103	0	1	IP	within gene(s) CAETHG_0178; 208nt upstream of gene CAETHG_0179;	208
Gas	187470	+	TSS_000784	1000	33	0	0	IP	within gene(s) CAETHG_0178; 114nt upstream of gene CAETHG_0179;	114
Gas	187997	+	TSS_000786	1000	489	0	2	P	33nt upstream of gene CAETHG_0180;	33
Gas	188862	+	TSS_000789	1000	2437	0	4	P	42nt upstream of gene CAETHG_0181;	42
Gas	188873	+	TSS_000791	1000	44	0	0	P	31nt upstream of gene CAETHG_0181;	31
Gas	188883	+	TSS_000792	1000	262	0	0	P	21nt upstream of gene CAETHG_0181;	21
Gas	193209	+	TSS_000793	1000	21	0	0	I	within gene(s) CAETHG_0186;
Gas	193639	+	TSS_000794	1000	14	7.6e-12	0	I	within gene(s) CAETHG_0186;
Gas	193663	+	TSS_000795	1000	12	7.8e-10	0	I	within gene(s) CAETHG_0186;
Gas	194522	+	TSS_000797	1000	10678	0	3	P	24nt upstream of gene CAETHG_0188;	24
Gas	194698	+	TSS_000800	1000	19	1.3e-12	0	I	within gene(s) CAETHG_0188;
Gas	195000	+	TSS_000801	1000	10	1.3e-06	0	IP	within gene(s) CAETHG_0188; 209nt upstream of gene CAETHG_0189;	209
Gas	195131	+	TSS_000803	1000	18	2.4e-12	2	IP	within gene(s) CAETHG_0188; 78nt upstream of gene CAETHG_0189;	78
Gas	195262	+	TSS_000805	1000	9	4.2e-06	0	I	within gene(s) CAETHG_0189;
Gas	195541	+	TSS_000806	1000	9	2.3e-06	0	I	within gene(s) CAETHG_0189;
Gas	195709	+	TSS_000807	1000	16	5.4e-14	0	I	within gene(s) CAETHG_0189;
Gas	195725	+	TSS_000809	1000	36	0	1	I	within gene(s) CAETHG_0189;
Gas	201921	+	TSS_000810	1000	30	0	0	P	187nt upstream of gene CAETHG_0197;	187
Gas	202091	+	TSS_000811	1000	13	8e-14	0	P	17nt upstream of gene CAETHG_0197;	17
Gas	203405	+	TSS_000812	1000	34	0	0	Ai	antisense to gene(s) CAETHG_0198;
Gas	204854	+	TSS_000813	1000	11	5.5e-06	0	O	-
Gas	205298	+	TSS_000814	1000	542	0	2	P	65nt upstream of gene CAETHG_0199;	65
Gas	205449	+	TSS_000818	1000	484	0	3	I	within gene(s) CAETHG_0199;
Gas	205461	+	TSS_000820	1000	15	0.00093	0	I	within gene(s) CAETHG_0199;
Gas	206486	+	TSS_000821	1000	95	0	0	P	157nt upstream of gene CAETHG_0200;	157
Gas	207092	+	TSS_000822	1000	14	6.2e-12	2	I	within gene(s) CAETHG_0200;
Gas	217133	+	TSS_000824	1000	57	0	0	Ai	antisense to gene(s) CAETHG_0209;
Gas	223025	+	TSS_000825	1000	39	0	0	I	within gene(s) CAETHG_0213;
Gas	223385	+	TSS_000828	1000	943	0	2	I	within gene(s) CAETHG_0213;
Gas	223564	+	TSS_000829	1000	9	0.00081	0	I	within gene(s) CAETHG_0213;
Gas	223571	+	TSS_000830	1000	14	7.9e-06	0	I	within gene(s) CAETHG_0213;
Gas	223609	+	TSS_000831	1000	13	7.5e-06	0	I	within gene(s) CAETHG_0213;
Gas	223616	+	TSS_000832	1000	12	1.9e-05	0	I	within gene(s) CAETHG_0213;
Gas	223641	+	TSS_000833	1000	9	0.00024	0	I	within gene(s) CAETHG_0213;
Gas	223695	+	TSS_000835	1000	27	0	1	I	within gene(s) CAETHG_0213;
Gas	224050	+	TSS_000836	1000	486	0	3	P	15nt upstream of gene CAETHG_0214;	15
Gas	224282	+	TSS_000840	1000	15	0.00015	0	I	within gene(s) CAETHG_0215;
Gas	228416	+	TSS_000841	1000	15	1.8e-09	0	Ai	antisense to gene(s) CAETHG_0218;
Gas	232565	+	TSS_000842	1000	46	0	0	Ai	antisense to gene(s) CAETHG_0222;
Gas	234642	+	TSS_000843	1000	1325	0	0	P	32nt upstream of gene CAETHG_0224;	32
Gas	234765	+	TSS_000844	1000	14	2.1e-06	0	I	within gene(s) CAETHG_0224;
Gas	234808	+	TSS_000845	1000	11	5.4e-06	0	I	within gene(s) CAETHG_0224;
Gas	234821	+	TSS_000846	1000	24	5e-13	0	I	within gene(s) CAETHG_0224;
Gas	234846	+	TSS_000848	1000	36	0	5	I	within gene(s) CAETHG_0224;
Gas	234858	+	TSS_000850	1000	10	0.00047	0	I	within gene(s) CAETHG_0224;
Gas	234902	+	TSS_000851	1000	9	0.00073	0	I	within gene(s) CAETHG_0224;
Gas	234959	+	TSS_000852	1000	13	7.9e-06	0	I	within gene(s) CAETHG_0224;
Gas	236282	+	TSS_000853	1000	62	0	0	P	169nt upstream of gene CAETHG_0226;	169
Gas	236419	+	TSS_000854	1000	3070	0	0	P	32nt upstream of gene CAETHG_0226;	32
Gas	236434	+	TSS_000855	1000	22	0	0	P	17nt upstream of gene CAETHG_0226;	17
Gas	236886	+	TSS_000857	1000	29	0	2	I	within gene(s) CAETHG_0226;
Gas	238449	+	TSS_000858	1000	14	1.1e-06	0	I	within gene(s) CAETHG_0228;
Gas	249332	+	TSS_000861	1000	368	0	3	P	64nt upstream of gene CAETHG_0235;	64
Gas	265235	+	TSS_000862	1000	20	5.9e-14	0	Ai	antisense to gene(s) CAETHG_0245;
Gas	268885	+	TSS_000863	1000	16	1.1e-08	0	Ai	antisense to gene(s) CAETHG_0248;
Gas	268894	+	TSS_000864	1000	11	3.9e-05	0	Ai	antisense to gene(s) CAETHG_0248;
Gas	271733	+	TSS_000865	1000	1493	0	1	P	51nt upstream of gene CAETHG_0252;	51
Gas	272022	+	TSS_000867	1000	9	1.1e-05	0	P	27nt upstream of gene CAETHG_0253;	27
Gas	272703	+	TSS_000868	1000	21	8.3e-15	0	I	within gene(s) CAETHG_0253;
Gas	272734	+	TSS_000869	1000	9	8.5e-06	0	I	within gene(s) CAETHG_0253;
Gas	273449	+	TSS_000870	1000	10	4.6e-08	0	I	within gene(s) CAETHG_0253;
Gas	274823	+	TSS_000871	1000	75	0	0	Ai	antisense to gene(s) CAETHG_0256;
Gas	276416	+	TSS_000872	1000	334	0	0	Ai	antisense to gene(s) CAETHG_0257;
Gas	277655	+	TSS_000873	1000	44	0	0	Ai	antisense to gene(s) CAETHG_0258;
Gas	282279	+	TSS_000874	1000	195	0	1	Ai	antisense to gene(s) CAETHG_0262;
Gas	283458	+	TSS_000876	1000	16	0	0	O	-
Gas	285996	+	TSS_000878	1000	1747	0	2	P	76nt upstream of gene CAETHG_0267;	76
Gas	286034	+	TSS_000879	1000	7274	0	0	P	38nt upstream of gene CAETHG_0267;	38
Gas	287364	+	TSS_000880	1000	26	0	0	Ai	antisense to gene(s) CAETHG_0269;
Gas	290537	+	TSS_000881	1000	13	5.1e-10	0	Ai	antisense to gene(s) CAETHG_0272;
Gas	291344	+	TSS_000882	1000	34	0	0	Ai	antisense to gene(s) CAETHG_0272;
Gas	293110	+	TSS_000883	1000	55	0	0	P	45nt upstream of gene CAETHG_0275;	45
Gas	293951	+	TSS_000885	1000	1602	0	2	P	28nt upstream of gene CAETHG_0277;	28
Gas	293992	+	TSS_000886	1000	5	0.00083	0	I	within gene(s) CAETHG_0277;
Gas	295410	+	TSS_000887	1000	13	0	0	Ai	antisense to gene(s) CAETHG_0278;
Gas	305006	+	TSS_000888	1000	12	1.9e-11	0	Ai	antisense to gene(s) CAETHG_0286;
Gas	306804	+	TSS_000889	1000	2417	0	2	P	28nt upstream of gene CAETHG_0289;	28
Gas	307338	+	TSS_000891	1000	14	1.4e-08	0	I	within gene(s) CAETHG_0290;
Gas	307375	+	TSS_000892	1000	12	3.5e-07	0	I	within gene(s) CAETHG_0290;
Gas	311952	+	TSS_000894	1000	3091	0	2	P	26nt upstream of gene CAETHG_0293;	26
Gas	313018	+	TSS_000895	1000	235	0	0	P	13nt upstream of gene CAETHG_0295;	13
Gas	313063	+	TSS_000896	1000	11	0.00011	0	I	within gene(s) CAETHG_0295;
Gas	319325	+	TSS_000897	1000	36	0	0	P	31nt upstream of gene CAETHG_0303;	31
Gas	327387	+	TSS_000898	1000	13	2.6e-08	0	Ai	antisense to gene(s) CAETHG_0310;
Gas	332555	+	TSS_000899	1000	12	3.3e-05	0	Ai	antisense to gene(s) CAETHG_0315;
Gas	335685	+	TSS_000900	1000	12	1.1e-07	1	I	within gene(s) CAETHG_0318;
Gas	335811	+	TSS_000902	1000	12	2.2e-06	0	I	within gene(s) CAETHG_0318;
Gas	336931	+	TSS_000903	1000	62	0	0	I	within gene(s) CAETHG_0319;
Gas	337044	+	TSS_000904	1000	37	0	0	I	within gene(s) CAETHG_0319;
Gas	337054	+	TSS_000905	1000	31	0	0	I	within gene(s) CAETHG_0319;
Gas	337062	+	TSS_000907	1000	47	0	1	I	within gene(s) CAETHG_0319;
Gas	337087	+	TSS_000908	1000	430	0	1	I	within gene(s) CAETHG_0319;
Gas	337268	+	TSS_000910	1000	18	6.4e-05	0	I	within gene(s) CAETHG_0319;
Gas	337276	+	TSS_000911	1000	12	0.00084	0	I	within gene(s) CAETHG_0319;
Gas	337310	+	TSS_000912	1000	13	6.2e-05	0	I	within gene(s) CAETHG_0319;
Gas	337374	+	TSS_000913	1000	41	0	0	I	within gene(s) CAETHG_0319;
Gas	337473	+	TSS_000917	1000	24	0	12	I	within gene(s) CAETHG_0319;
Gas	337492	+	TSS_000920	1000	5	0.00053	0	I	within gene(s) CAETHG_0319;
Gas	337627	+	TSS_000921	1000	2	0.00091	0	I	within gene(s) CAETHG_0319;
Gas	337644	+	TSS_000922	1000	6	4.4e-05	0	I	within gene(s) CAETHG_0319;
Gas	338058	+	TSS_000923	1000	31	0	0	O	-
Gas	342842	+	TSS_000924	1000	29	0	0	Ai	antisense to gene(s) CAETHG_0326;
Gas	346515	+	TSS_000925	1000	15	0	0	Ai	antisense to gene(s) CAETHG_0329;
Gas	357453	+	TSS_000926	1000	14	0	0	O	-
Gas	360961	+	TSS_000929	1000	336	0	2	P	26nt upstream of gene CAETHG_0338;	26
Gas	361709	+	TSS_000930	1000	24	0	0	I	within gene(s) CAETHG_0338;
Gas	363888	+	TSS_000931	1000	13	7.7e-09	0	Ai	antisense to gene(s) CAETHG_0340;
Gas	364238	+	TSS_000933	1000	2039	0	1	P	71nt upstream of gene CAETHG_0341;	71
Gas	364358	+	TSS_000934	1000	8	2.2e-05	0	I	within gene(s) CAETHG_0341;
Gas	364516	+	TSS_000935	1000	13	1.8e-09	0	I	within gene(s) CAETHG_0341;
Gas	369464	+	TSS_000936	1000	33	0	0	P	98nt upstream of gene CAETHG_0347;	98
Gas	373600	+	TSS_000937	1000	65	0	0	I	within gene(s) CAETHG_0350;
Gas	375334	+	TSS_000939	1000	6062	0	2	P	31nt upstream of gene CAETHG_0351;	31
Gas	375395	+	TSS_000940	1000	24	0	0	I	within gene(s) CAETHG_0351;
Gas	376053	+	TSS_000941	1000	13	0.00048	0	I	within gene(s) CAETHG_0352;
Gas	380416	+	TSS_000942	1000	10	3.3e-07	0	I	within gene(s) CAETHG_0356;
Gas	380748	+	TSS_000943	1000	597	0	1	P	16nt upstream of gene CAETHG_0357;	16
Gas	382526	+	TSS_000945	1000	35	0	0	I	within gene(s) CAETHG_0358;
Gas	383112	+	TSS_000946	1000	10	1e-07	0	Ai	antisense to gene(s) CAETHG_0359;
Gas	385988	+	TSS_000947	1000	151	0	0	P	46nt upstream of gene CAETHG_0361;	46
Gas	386019	+	TSS_000948	1000	14	8e-09	1	P	15nt upstream of gene CAETHG_0361;	15
Gas	386121	+	TSS_000950	1000	15	5.2e-10	0	I	within gene(s) CAETHG_0361;
Gas	386779	+	TSS_000951	1000	10	4.1e-07	0	I	within gene(s) CAETHG_0361;
Gas	391183	+	TSS_000952	1000	23	0	0	Ai	antisense to gene(s) CAETHG_0366;
Gas	392475	+	TSS_000953	1000	10	5.6e-11	0	Ai	antisense to gene(s) CAETHG_0367;
Gas	395371	+	TSS_000954	1000	54	0	0	Ai	antisense to gene(s) CAETHG_0370;
Gas	396273	+	TSS_000955	1000	9	3e-06	0	Ai	antisense to gene(s) CAETHG_0371;
Gas	397689	+	TSS_000956	1000	17	1.9e-09	0	Ai	antisense to gene(s) CAETHG_0372;
Gas	398287	+	TSS_000957	1000	142	0	0	Ai	antisense to gene(s) CAETHG_0372;
Gas	400759	+	TSS_000958	1000	10	0.00062	0	Ai	antisense to gene(s) CAETHG_0374;
Gas	403362	+	TSS_000959	1000	218	0	0	P	38nt upstream of gene CAETHG_0377;	38
Gas	407309	+	TSS_000960	1000	11	3e-08	0	I	within gene(s) CAETHG_0381;
Gas	410198	+	TSS_000961	1000	133	0	0	P	63nt upstream of gene CAETHG_0383;	63
Gas	410840	+	TSS_000962	1000	64	0	0	I	within gene(s) CAETHG_0383;
Gas	410884	+	TSS_000963	1000	15	7.6e-06	0	I	within gene(s) CAETHG_0383;
Gas	412074	+	TSS_000964	1000	50	0	0	Ai	antisense to gene(s) CAETHG_0384;
Gas	417860	+	TSS_000966	1000	672	0	2	P	125nt upstream of gene CAETHG_0388;	125
Gas	418818	+	TSS_000967	1000	8	3e-05	0	I	within gene(s) CAETHG_0389;
Gas	418915	+	TSS_000968	1000	7	0.00017	0	I	within gene(s) CAETHG_0389;
Gas	418950	+	TSS_000969	1000	13	6e-09	0	I	within gene(s) CAETHG_0389;
Gas	419309	+	TSS_000970	1000	10	2.3e-06	0	I	within gene(s) CAETHG_0389;
Gas	419532	+	TSS_000971	1000	32	0	0	I	within gene(s) CAETHG_0389;
Gas	422261	+	TSS_000972	1000	25	0	0	Ai	antisense to gene(s) CAETHG_0391;
Gas	425868	+	TSS_000974	1000	27	0	2	Ai	antisense to gene(s) CAETHG_0394;
Gas	429405	+	TSS_000975	1000	33	0	0	Ai	antisense to gene(s) CAETHG_0395;
Gas	431712	+	TSS_000977	1000	37	0	2	P	122nt upstream of gene CAETHG_0397;	122
Gas	432036	+	TSS_000978	1000	6	6.8e-05	0	I	within gene(s) CAETHG_0397;
Gas	433736	+	TSS_000979	1000	14	0	0	I	within gene(s) CAETHG_0401;
Gas	436677	+	TSS_000980	1000	102	0	0	P	110nt upstream of gene CAETHG_0404;	110
Gas	436758	+	TSS_000981	1000	147	0	0	P	29nt upstream of gene CAETHG_0404;	29
Gas	436844	+	TSS_000982	1000	27	0.00033	0	I	within gene(s) CAETHG_0404;
Gas	437309	+	TSS_000983	1000	47	0	0	P	193nt upstream of gene CAETHG_0405;	193
Gas	437430	+	TSS_000985	1000	58	0	4	P	72nt upstream of gene CAETHG_0405;	72
Gas	438382	+	TSS_000987	1000	14	8.1e-14	0	Ai	antisense to gene(s) CAETHG_0406;
Gas	439007	+	TSS_000988	1000	10	5.8e-10	0	Ai	antisense to gene(s) CAETHG_0406;
Gas	444723	+	TSS_000989	1000	525	0	0	P	33nt upstream of gene CAETHG_0409;	33
Gas	444997	+	TSS_000990	1000	9	3.3e-08	0	I	within gene(s) CAETHG_0409;
Gas	445005	+	TSS_000991	1000	13	6.3e-11	0	I	within gene(s) CAETHG_0409;
Gas	448892	+	TSS_000992	1000	58	0	0	Ai	antisense to gene(s) CAETHG_0411;
Gas	456616	+	TSS_000993	1000	25	0	0	Ai	antisense to gene(s) CAETHG_0418;
Gas	474536	+	TSS_000995	1000	29588	0	1	P	42nt upstream of gene CAETHG_0434;	42
Gas	483222	+	TSS_000996	1000	81	0	0	Ai	antisense to gene(s) CAETHG_0443;
Gas	483262	+	TSS_000997	1000	45	3.8e-09	0	Ai	antisense to gene(s) CAETHG_0443;
Gas	484031	+	TSS_000999	1000	57	0	3	Ai	antisense to gene(s) CAETHG_0444;
Gas	492859	+	TSS_001000	1000	10	8.4e-08	0	Ai	antisense to gene(s) CAETHG_0449;
Gas	493656	+	TSS_001001	1000	155	0	2	O	-
Gas	494517	+	TSS_001003	1000	14	3.5e-12	0	I	within gene(s) CAETHG_0450;
Gas	495555	+	TSS_001004	1000	134	0	0	P	74nt upstream of gene CAETHG_0451;	74
Gas	495700	+	TSS_001005	1000	16	3.5e-11	0	I	within gene(s) CAETHG_0451;
Gas	496026	+	TSS_001006	1000	13	1.3e-09	0	I	within gene(s) CAETHG_0451;
Gas	496606	+	TSS_001007	1000	10	8.6e-08	0	I	within gene(s) CAETHG_0451;
Gas	496744	+	TSS_001008	1000	21	0	0	I	within gene(s) CAETHG_0451;
Gas	497334	+	TSS_001009	1000	10	1.4e-09	0	I	within gene(s) CAETHG_0452;
Gas	505448	+	TSS_001010	1000	27	0	1	O	-
Gas	509366	+	TSS_001013	1000	11	1.9e-08	1	Ai	antisense to gene(s) CAETHG_0461;
Gas	512494	+	TSS_001014	1000	36	0	0	Ai	antisense to gene(s) CAETHG_0463;
Gas	512771	+	TSS_001015	1000	12	2.5e-05	0	Ai	antisense to gene(s) CAETHG_0463;
Gas	531568	+	TSS_001016	1000	69	0	0	O	-
Gas	532188	+	TSS_001017	1000	44	0	0	Ai	antisense to gene(s) CAETHG_0477;
Gas	537064	+	TSS_001018	1000	1060	0	2	P	105nt upstream of gene CAETHG_0480;	105
Gas	537253	+	TSS_001020	1000	48	0	0	I	within gene(s) CAETHG_0480;
Gas	537270	+	TSS_001021	1000	33	0	0	I	within gene(s) CAETHG_0480;
Gas	537408	+	TSS_001022	1000	10	0.0008	0	I	within gene(s) CAETHG_0480;
Gas	537813	+	TSS_001023	1000	16	7.7e-06	0	I	within gene(s) CAETHG_0480;
Gas	537901	+	TSS_001026	1000	1228	0	3	I	within gene(s) CAETHG_0480;
Gas	541593	+	TSS_001028	1000	38	0	2	I	within gene(s) CAETHG_0483;
Gas	542098	+	TSS_001030	1000	62	0	0	I	within gene(s) CAETHG_0483;
Gas	543307	+	TSS_001032	1000	51	0	1	I	within gene(s) CAETHG_0484;
Gas	543339	+	TSS_001033	1000	269	0	0	I	within gene(s) CAETHG_0484;
Gas	543418	+	TSS_001034	1000	27	0	0	I	within gene(s) CAETHG_0484;
Gas	543476	+	TSS_001035	1000	21	0	0	I	within gene(s) CAETHG_0484;
Gas	545410	+	TSS_001036	1000	484	0	0	P	45nt upstream of gene CAETHG_0487;	45
Gas	548438	+	TSS_001038	1000	249	0	2	Ai	antisense to gene(s) CAETHG_0491;
Gas	548929	+	TSS_001039	1000	17	0	0	Ai	antisense to gene(s) CAETHG_0491;
Gas	549698	+	TSS_001043	1000	719	0	3	O	-
Gas	550280	+	TSS_001044	1000	22	4.6e-09	0	I	within gene(s) CAETHG_0492;
Gas	550362	+	TSS_001045	1000	10	8e-05	0	I	within gene(s) CAETHG_0492;
Gas	553156	+	TSS_001046	1000	298	0	0	O	-
Gas	553434	+	TSS_001047	1000	12	1.5e-07	0	P	47nt upstream of gene CAETHG_0495;	47
Gas	553820	+	TSS_001048	1000	25	0	0	I	within gene(s) CAETHG_0495;
Gas	553830	+	TSS_001049	1000	9	2.8e-05	0	I	within gene(s) CAETHG_0495;
Gas	553914	+	TSS_001050	1000	7	0.00034	3	I	within gene(s) CAETHG_0495;
Gas	554121	+	TSS_001052	1000	10	1.3e-05	0	IP	within gene(s) CAETHG_0495; 200nt upstream of gene CAETHG_0496;	200
Gas	554365	+	TSS_001053	1000	9	6.1e-05	0	I	within gene(s) CAETHG_0496;
Gas	554392	+	TSS_001054	1000	20	4.8e-12	0	I	within gene(s) CAETHG_0496;
Gas	554434	+	TSS_001055	1000	17	8.2e-10	6	I	within gene(s) CAETHG_0496;
Gas	554468	+	TSS_001058	1000	11	5.4e-06	3	I	within gene(s) CAETHG_0496;
Gas	554496	+	TSS_001059	1000	19	3.5e-15	0	I	within gene(s) CAETHG_0496;
Gas	554638	+	TSS_001060	1000	10	1.7e-05	1	I	within gene(s) CAETHG_0496;
Gas	554827	+	TSS_001062	1000	104	0	0	I	within gene(s) CAETHG_0496;
Gas	554839	+	TSS_001065	1000	107	0	3	I	within gene(s) CAETHG_0496;
Gas	554899	+	TSS_001066	1000	11	8e-07	0	I	within gene(s) CAETHG_0496;
Gas	554947	+	TSS_001067	1000	21	0	0	I	within gene(s) CAETHG_0496;
Gas	555238	+	TSS_001068	1000	10	3.1e-07	0	I	within gene(s) CAETHG_0496;
Gas	561685	+	TSS_001069	1000	14	0	0	Ai	antisense to gene(s) CAETHG_0502;
Gas	565204	+	TSS_001071	1000	1639	0	2	P	28nt upstream of gene CAETHG_0506;	28
Gas	566616	+	TSS_001072	1000	39	0	0	I	within gene(s) CAETHG_0506;
Gas	566910	+	TSS_001073	1000	35	0	0	P	47nt upstream of gene CAETHG_0507;	47
Gas	567105	+	TSS_001074	1000	9	1.4e-05	0	I	within gene(s) CAETHG_0507;
Gas	567458	+	TSS_001075	1000	28	0	0	IP	within gene(s) CAETHG_0507; 65nt upstream of gene CAETHG_0508;	65
Gas	567546	+	TSS_001076	1000	16	9.2e-10	0	I	within gene(s) CAETHG_0508;
Gas	568126	+	TSS_001078	1000	1964	0	2	P	39nt upstream of gene CAETHG_0509;	39
Gas	568378	+	TSS_001079	1000	111	0	3	I	within gene(s) CAETHG_0509;
Gas	570356	+	TSS_001081	1000	35	0	0	IP	within gene(s) CAETHG_0510; 221nt upstream of gene CAETHG_0511;	221
Gas	587111	+	TSS_001082	1000	140	0	0	P	27nt upstream of gene CAETHG_0533;	27
Gas	596753	+	TSS_001083	1000	15	5.4e-12	0	Ai	antisense to gene(s) CAETHG_0539;
Gas	599513	+	TSS_001084	1000	830	0	0	P	19nt upstream of gene CAETHG_0541;	19
Gas	607490	+	TSS_001085	1000	195	0	3	P	84nt upstream of gene CAETHG_0552;	84
Gas	607536	+	TSS_001087	1000	13	1.3e-08	0	P	38nt upstream of gene CAETHG_0552;	38
Gas	609646	+	TSS_001088	1000	125	0	0	P	65nt upstream of gene CAETHG_0553;	65
Gas	611117	+	TSS_001089	1000	73	0	3	O	-
Gas	612274	+	TSS_001091	1000	12	2.3e-11	0	I	within gene(s) CAETHG_0554;
Gas	613298	+	TSS_001092	1000	15	1.7e-08	0	P	223nt upstream of gene CAETHG_0555;	223
Gas	613351	+	TSS_001093	1000	40	0	0	P	170nt upstream of gene CAETHG_0555;	170
Gas	613441	+	TSS_001097	1000	455	0	4	P	80nt upstream of gene CAETHG_0555;	80
Gas	613508	+	TSS_001099	1000	23	0	0	P	13nt upstream of gene CAETHG_0555;	13
Gas	613593	+	TSS_001101	1000	15	5.2e-07	1	I	within gene(s) CAETHG_0555;
Gas	619568	+	TSS_001102	1000	15	0	0	Ai	antisense to gene(s) CAETHG_0560;
Gas	620605	+	TSS_001103	1000	63	0	2	P	101nt upstream of gene CAETHG_0561;	101
Gas	620657	+	TSS_001105	1000	79	0	0	P	49nt upstream of gene CAETHG_0561;	49
Gas	620905	+	TSS_001106	1000	41	0	0	I	within gene(s) CAETHG_0561;
Gas	620941	+	TSS_001107	1000	56	0	0	I	within gene(s) CAETHG_0561;
Gas	622746	+	TSS_001108	1000	10	0	0	Ai	antisense to gene(s) CAETHG_0563;
Gas	623365	+	TSS_001111	1000	79	0	2	O	-
Gas	627281	+	TSS_001113	1000	100	0	2	P	13nt upstream of gene CAETHG_0567;	13
Gas	630382	+	TSS_001115	1000	57	0	2	P	30nt upstream of gene CAETHG_0571;	30
Gas	635194	+	TSS_001116	1000	11	2.9e-11	0	Ai	antisense to gene(s) CAETHG_0576;
Gas	641093	+	TSS_001117	1000	46	0	0	P	46nt upstream of gene CAETHG_0583;	46
Gas	641312	+	TSS_001119	1000	161	0	3	I	within gene(s) CAETHG_0583;
Gas	641948	+	TSS_001121	1000	428	0	0	P	42nt upstream of gene CAETHG_0584;	42
Gas	643675	+	TSS_001122	1000	17	0	0	I	within gene(s) CAETHG_0585;
Gas	646527	+	TSS_001124	1000	1804	0	4	O	-
Gas	646861	+	TSS_001126	1000	21	0	1	I	within gene(s) CAETHG_0588;
Gas	646997	+	TSS_001128	1000	32	0	2	I	within gene(s) CAETHG_0588;
Gas	651195	+	TSS_001130	1000	16	0	0	Ai	antisense to gene(s) CAETHG_0589;
Gas	658197	+	TSS_001133	1000	840	0	2	P	13nt upstream of gene CAETHG_0597;	13
Gas	659794	+	TSS_001134	1000	60	0	0	Ai	antisense to gene(s) CAETHG_0599;
Gas	659946	+	TSS_001135	1000	12	9e-11	0	O	-
Gas	660230	+	TSS_001136	1000	15	0	0	Ai	antisense to gene(s) CAETHG_0600;
Gas	669880	+	TSS_001137	1000	9	0.00039	0	Ai	antisense to gene(s) CAETHG_0608;
Gas	670265	+	TSS_001138	1000	16	2.2e-10	0	Ai	antisense to gene(s) CAETHG_0608;
Gas	673243	+	TSS_001139	1000	639	0	1	P	25nt upstream of gene CAETHG_0612;	25
Gas	674737	+	TSS_001141	1000	46	0	0	P	70nt upstream of gene CAETHG_0613;	70
Gas	675980	+	TSS_001142	1000	8	2.9e-07	0	I	within gene(s) CAETHG_0613;
Gas	678183	+	TSS_001143	1000	32	0	0	I	within gene(s) CAETHG_0615;
Gas	681607	+	TSS_001144	1000	10	0.00012	0	Ai	antisense to gene(s) CAETHG_0618;
Gas	681994	+	TSS_001145	1000	10	0.00012	0	Ai	antisense to gene(s) CAETHG_0618;
Gas	685906	+	TSS_001147	1000	283	0	3	P	31nt upstream of gene CAETHG_0622;	31
Gas	686382	+	TSS_001151	1000	120	0	2	O	-
Gas	687261	+	TSS_001152	1000	1401	0	0	P	107nt upstream of gene CAETHG_0624;	107
Gas	693891	+	TSS_001153	1000	119	0	0	P	27nt upstream of gene CAETHG_0634;	27
Gas	703427	+	TSS_001154	1000	186	0	0	P	30nt upstream of gene CAETHG_0644;	30
Gas	703905	+	TSS_001155	1000	108	0	0	I	within gene(s) CAETHG_0644;
Gas	704375	+	TSS_001156	1000	26	0	0	I	within gene(s) CAETHG_0645;
Gas	705333	+	TSS_001157	1000	79	0	0	P	92nt upstream of gene CAETHG_0646;	92
Gas	710268	+	TSS_001158	1000	17	7e-07	0	Ai	antisense to gene(s) CAETHG_0649;
Gas	710362	+	TSS_001159	1000	26	0	0	Ai	antisense to gene(s) CAETHG_0649;
Gas	716528	+	TSS_001160	1000	16	4.8e-05	2	Ai	antisense to gene(s) CAETHG_0655;
Gas	716790	+	TSS_001163	1000	37	0	1	Ai	antisense to gene(s) CAETHG_0655;
Gas	717661	+	TSS_001164	1000	106	0	0	P	53nt upstream of gene CAETHG_0656;	53
Gas	722594	+	TSS_001165	1000	25	0	0	Ai	antisense to gene(s) CAETHG_0660;
Gas	722972	+	TSS_001168	1000	79	0	3	P	50nt upstream of gene CAETHG_0661;	50
Gas	723290	+	TSS_001170	1000	140	0	1	I	within gene(s) CAETHG_0662;
Gas	723319	+	TSS_001171	1000	49	0	0	I	within gene(s) CAETHG_0662;
Gas	723372	+	TSS_001172	1000	15	1.1e-08	1	I	within gene(s) CAETHG_0662;
Gas	724311	+	TSS_001175	1000	602	0	2	P	66nt upstream of gene CAETHG_0663;	66
Gas	724322	+	TSS_001176	1000	188	0	0	P	55nt upstream of gene CAETHG_0663;	55
Gas	724332	+	TSS_001177	1000	81	0	0	P	45nt upstream of gene CAETHG_0663;	45
Gas	725118	+	TSS_001178	1000	14	7.1e-05	0	P	157nt upstream of gene CAETHG_0664;	157
Gas	725250	+	TSS_001188	1000	3765	0	22	P	25nt upstream of gene CAETHG_0664;	25
Gas	742675	+	TSS_001189	1000	916	0	0	P	49nt upstream of gene CAETHG_0677;	49
Gas	753266	+	TSS_001192	1000	5440	0	7	P	47nt upstream of gene CAETHG_0686;	47
Gas	755596	+	TSS_001194	1000	11	0	0	Ai	antisense to gene(s) CAETHG_0688;
Gas	763052	+	TSS_001195	1000	157	0	0	P	72nt upstream of gene CAETHG_0697;	72
Gas	764482	+	TSS_001196	1000	20	0	0	P	33nt upstream of gene CAETHG_0699;	33
Gas	765691	+	TSS_001197	1000	12	6e-12	0	I	within gene(s) CAETHG_0699;
Gas	765849	+	TSS_001198	1000	11	1e-10	0	I	within gene(s) CAETHG_0699;
Gas	766669	+	TSS_001199	1000	89	0	2	I	within gene(s) CAETHG_0700;
Gas	767236	+	TSS_001202	1000	7	0.00012	1	I	within gene(s) CAETHG_0700;
Gas	767243	+	TSS_001203	1000	11	1.7e-07	0	I	within gene(s) CAETHG_0700;
Gas	767402	+	TSS_001204	1000	24	0	0	I	within gene(s) CAETHG_0700;
Gas	769397	+	TSS_001205	1000	110	0	0	P	20nt upstream of gene CAETHG_0703;	20
Gas	769602	+	TSS_001207	1000	779	0	2	P	14nt upstream of gene CAETHG_0704;	14
Gas	777439	+	TSS_001210	1000	89	0	4	P	53nt upstream of gene CAETHG_0715;	53
Gas	777766	+	TSS_001213	1000	11	3.2e-08	0	I	within gene(s) CAETHG_0715;
Gas	778845	+	TSS_001214	1000	11	1.8e-08	0	P	211nt upstream of gene CAETHG_0717;	211
Gas	778875	+	TSS_001215	1000	94	0	0	P	181nt upstream of gene CAETHG_0717;	181
Gas	781893	+	TSS_001216	1000	26	2.1e-08	2	P	89nt upstream of gene CAETHG_0721;	89
Gas	781956	+	TSS_001219	1000	121	0	2	P	26nt upstream of gene CAETHG_0721;	26
Gas	781990	+	TSS_001220	1000	25	5.8e-08	0	I	within gene(s) CAETHG_0721;
Gas	788277	+	TSS_001222	1000	3695	0	4	P	223nt upstream of gene CAETHG_0729;	223
Gas	788382	+	TSS_001223	1000	6	0.00047	0	P	118nt upstream of gene CAETHG_0729;	118
Gas	788675	+	TSS_001224	1000	9	7.1e-05	0	I	within gene(s) CAETHG_0729;
Gas	789978	+	TSS_001225	1000	78	0	0	P	28nt upstream of gene CAETHG_0730;	28
Gas	794035	+	TSS_001226	1000	778	0	0	O	-
Gas	794196	+	TSS_001227	1000	10	2.5e-05	0	O	-
Gas	794811	+	TSS_001228	1000	12	2.8e-07	6	I	within gene(s) CAETHG_0735;
Gas	796001	+	TSS_001230	1000	21	0	0	I	within gene(s) CAETHG_0736;
Gas	796026	+	TSS_001231	1000	20	3e-14	0	I	within gene(s) CAETHG_0736;
Gas	796080	+	TSS_001232	1000	17	1.9e-12	0	I	within gene(s) CAETHG_0736;
Gas	796263	+	TSS_001233	1000	12	5.2e-08	0	I	within gene(s) CAETHG_0736;
Gas	796419	+	TSS_001236	1000	12	6.9e-07	3	I	within gene(s) CAETHG_0736;
Gas	796549	+	TSS_001237	1000	64	0	1	IP	within gene(s) CAETHG_0736; 148nt upstream of gene CAETHG_0737;	148
Gas	797001	+	TSS_001239	1000	14	4.1e-08	3	I	within gene(s) CAETHG_0737;
Gas	797218	+	TSS_001241	1000	350	0	1	I	within gene(s) CAETHG_0737;
Gas	805169	+	TSS_001243	1000	17	0	0	O	-
Gas	806729	+	TSS_001244	1000	378	0	0	P	26nt upstream of gene CAETHG_0747;	26
Gas	806958	+	TSS_001245	1000	8	2.3e-05	0	I	within gene(s) CAETHG_0747;
Gas	807783	+	TSS_001246	1000	11	4.7e-08	0	P	33nt upstream of gene CAETHG_0748;	33
Gas	807804	+	TSS_001247	1000	12	7.6e-09	0	P	12nt upstream of gene CAETHG_0748;	12
Gas	807850	+	TSS_001248	1000	10	3.5e-07	0	I	within gene(s) CAETHG_0748;
Gas	808100	+	TSS_001249	1000	8	9.2e-06	0	I	within gene(s) CAETHG_0748;
Gas	810044	+	TSS_001250	1000	40	0	0	O	-
Gas	810450	+	TSS_001251	1000	526	0	0	P	46nt upstream of gene CAETHG_0750;	46
Gas	811931	+	TSS_001252	1000	14	0	0	Ai	antisense to gene(s) CAETHG_0751;
Gas	812845	+	TSS_001253	1000	1994	0	0	P	34nt upstream of gene CAETHG_0752;	34
Gas	813242	+	TSS_001254	1000	21	0	0	I	within gene(s) CAETHG_0752;
Gas	814973	+	TSS_001255	1000	20	0	0	Ai	antisense to gene(s) CAETHG_0753;
Gas	816048	+	TSS_001256	1000	28	0	0	O	-
Gas	816225	+	TSS_001257	1000	23	9.9e-11	0	Ad	antisense to gene(s) CAETHG_0754 (22nt downstream);
Gas	816460	+	TSS_001258	1000	18	0	0	Ai	antisense to gene(s) CAETHG_0754;
Gas	820254	+	TSS_001259	1000	72	0	0	P	92nt upstream of gene CAETHG_0758;	92
Gas	820330	+	TSS_001262	1000	375	0	2	P	16nt upstream of gene CAETHG_0758;	16
Gas	821511	+	TSS_001264	1000	32	0	1	IP	within gene(s) CAETHG_0758; 105nt upstream of gene CAETHG_0759;	105
Gas	821587	+	TSS_001265	1000	28	0	0	P	29nt upstream of gene CAETHG_0759;	29
Gas	821652	+	TSS_001266	1000	10	4.7e-07	0	I	within gene(s) CAETHG_0759;
Gas	821760	+	TSS_001267	1000	8	8.7e-06	0	I	within gene(s) CAETHG_0759;
Gas	822339	+	TSS_001268	1000	18	2.4e-15	0	I	within gene(s) CAETHG_0759;
Gas	822666	+	TSS_001269	1000	35	0	0	IP	within gene(s) CAETHG_0759; 149nt upstream of gene CAETHG_0760;	149
Gas	822693	+	TSS_001271	1000	124	0	2	IP	within gene(s) CAETHG_0759; 122nt upstream of gene CAETHG_0760;	122
Gas	827512	+	TSS_001273	1000	292	0	2	P	45nt upstream of gene CAETHG_0767;	45
Gas	827961	+	TSS_001274	1000	10	2.7e-05	0	I	within gene(s) CAETHG_0767;
Gas	828012	+	TSS_001275	1000	9	0.0001	0	I	within gene(s) CAETHG_0767;
Gas	831272	+	TSS_001277	1000	1187	0	2	P	99nt upstream of gene CAETHG_0773;	99
Gas	831609	+	TSS_001278	1000	29	0	0	I	within gene(s) CAETHG_0773;
Gas	833977	+	TSS_001279	1000	18	0	0	Ai	antisense to gene(s) CAETHG_0776;
Gas	835068	+	TSS_001281	1000	948	0	2	P	27nt upstream of gene CAETHG_0778;	27
Gas	837033	+	TSS_001282	1000	1492	0	0	P	100nt upstream of gene CAETHG_0780;	100
Gas	837047	+	TSS_001283	1000	487	0	0	P	86nt upstream of gene CAETHG_0780;	86
Gas	837276	+	TSS_001284	1000	124	0	1	I	within gene(s) CAETHG_0780;
Gas	837413	+	TSS_001286	1000	48	0	0	I	within gene(s) CAETHG_0780;
Gas	837440	+	TSS_001287	1000	457	0	0	I	within gene(s) CAETHG_0780;
Gas	837460	+	TSS_001288	1000	39	0	0	I	within gene(s) CAETHG_0780;
Gas	837540	+	TSS_001289	1000	44	0	0	I	within gene(s) CAETHG_0780;
Gas	837571	+	TSS_001290	1000	82	0	0	I	within gene(s) CAETHG_0780;
Gas	837616	+	TSS_001291	1000	29	3.6e-05	0	I	within gene(s) CAETHG_0780;
Gas	837737	+	TSS_001292	1000	23	0.00014	0	I	within gene(s) CAETHG_0780;
Gas	837750	+	TSS_001293	1000	22	0.00025	0	I	within gene(s) CAETHG_0780;
Gas	837853	+	TSS_001294	1000	21	4.4e-05	0	I	within gene(s) CAETHG_0780;
Gas	837872	+	TSS_001295	1000	147	0	1	I	within gene(s) CAETHG_0780;
Gas	837945	+	TSS_001297	1000	27	0	0	I	within gene(s) CAETHG_0780;
Gas	837968	+	TSS_001298	1000	29	0	0	I	within gene(s) CAETHG_0780;
Gas	838027	+	TSS_001299	1000	24	8e-09	0	I	within gene(s) CAETHG_0780;
Gas	838036	+	TSS_001300	1000	12	0.0003	0	I	within gene(s) CAETHG_0780;
Gas	838043	+	TSS_001301	1000	12	0.00066	0	I	within gene(s) CAETHG_0780;
Gas	838059	+	TSS_001302	1000	13	0.0003	0	I	within gene(s) CAETHG_0780;
Gas	838311	+	TSS_001303	1000	13	2.5e-07	0	O	-
Gas	840687	+	TSS_001304	1000	20	0	0	O	-
Gas	841921	+	TSS_001305	1000	12	4.1e-08	0	I	within gene(s) CAETHG_0786;
Gas	842288	+	TSS_001306	1000	20	2.5e-14	0	I	within gene(s) CAETHG_0786;
Gas	842327	+	TSS_001307	1000	6	0.00062	0	I	within gene(s) CAETHG_0786;
Gas	842447	+	TSS_001308	1000	6	0.00085	0	I	within gene(s) CAETHG_0786;
Gas	842549	+	TSS_001309	1000	9	3.8e-05	0	I	within gene(s) CAETHG_0786;
Gas	842585	+	TSS_001310	1000	15	1.2e-09	0	I	within gene(s) CAETHG_0786;
Gas	842912	+	TSS_001311	1000	12	4.3e-05	0	I	within gene(s) CAETHG_0786;
Gas	842922	+	TSS_001312	1000	16	5.3e-07	0	I	within gene(s) CAETHG_0786;
Gas	842975	+	TSS_001313	1000	35	0	0	I	within gene(s) CAETHG_0786;
Gas	843001	+	TSS_001315	1000	340	0	2	I	within gene(s) CAETHG_0786;
Gas	843027	+	TSS_001317	1000	74	0	0	I	within gene(s) CAETHG_0786;
Gas	843050	+	TSS_001318	1000	1951	0	2	I	within gene(s) CAETHG_0786;
Gas	855054	+	TSS_001321	1000	40	0	1	P	31nt upstream of gene CAETHG_0799;	31
Gas	855703	+	TSS_001322	1000	10	9e-08	0	I	within gene(s) CAETHG_0799;
Gas	857016	+	TSS_001323	1000	14	4.2e-15	0	I	within gene(s) CAETHG_0800;
Gas	858880	+	TSS_001324	1000	56	0	5	IP	within gene(s) CAETHG_0801; 161nt upstream of gene CAETHG_0802;	161
Gas	859026	+	TSS_001327	1000	12617	0	7	P	15nt upstream of gene CAETHG_0802;	15
Gas	859061	+	TSS_001332	1000	9	0.00081	0	IP	within gene(s) CAETHG_0802; 171nt upstream of gene CAETHG_0803;	171
Gas	859183	+	TSS_001333	1000	11	4.7e-05	0	IP	within gene(s) CAETHG_0802; 49nt upstream of gene CAETHG_0803;	49
Gas	859337	+	TSS_001334	1000	49	0	0	I	within gene(s) CAETHG_0803;
Gas	859351	+	TSS_001335	1000	82	0	0	I	within gene(s) CAETHG_0803;
Gas	859466	+	TSS_001336	1000	22	0	1	I	within gene(s) CAETHG_0803;
Gas	859498	+	TSS_001338	1000	16	7.7e-10	0	I	within gene(s) CAETHG_0803;
Gas	859571	+	TSS_001339	1000	24	0	0	I	within gene(s) CAETHG_0803;
Gas	860949	+	TSS_001341	1000	33	0	2	P	27nt upstream of gene CAETHG_0804;	27
Gas	861071	+	TSS_001343	1000	64	0	0	I	within gene(s) CAETHG_0804;
Gas	861212	+	TSS_001344	1000	8	2e-05	0	I	within gene(s) CAETHG_0804;
Gas	861419	+	TSS_001345	1000	10	4.9e-07	0	IP	within gene(s) CAETHG_0804; 237nt upstream of gene CAETHG_0805;	237
Gas	861637	+	TSS_001346	1000	10	2.6e-07	0	IP	within gene(s) CAETHG_0804; 19nt upstream of gene CAETHG_0805;	19
Gas	862684	+	TSS_001347	1000	12	4.1e-09	0	I	within gene(s) CAETHG_0805;
Gas	862763	+	TSS_001348	1000	20	0	0	I	within gene(s) CAETHG_0805;
Gas	863108	+	TSS_001349	1000	10	3.2e-07	0	I	within gene(s) CAETHG_0805;
Gas	863552	+	TSS_001350	1000	28	0	0	I	within gene(s) CAETHG_0805;
Gas	865450	+	TSS_001351	1000	727	0	0	P	20nt upstream of gene CAETHG_0807;	20
Gas	869793	+	TSS_001353	1000	26146	0	18	P	61nt upstream of gene CAETHG_0812;	61
Gas	869819	+	TSS_001361	1000	22	2.8e-11	1	P	35nt upstream of gene CAETHG_0812;	35
Gas	870242	+	TSS_001362	1000	20	3.6e-13	0	I	within gene(s) CAETHG_0812;
Gas	870308	+	TSS_001366	1000	17	2.3e-11	7	I	within gene(s) CAETHG_0812;
Gas	870340	+	TSS_001367	1000	9	1e-05	0	I	within gene(s) CAETHG_0812;
Gas	870420	+	TSS_001368	1000	7	9.2e-05	0	I	within gene(s) CAETHG_0812;
Gas	873658	+	TSS_001369	1000	8	6.5e-07	0	Ai	antisense to gene(s) CAETHG_0814;
Gas	874145	+	TSS_001370	1000	21	0	0	Ai	antisense to gene(s) CAETHG_0814;
Gas	875243	+	TSS_001371	1000	18	0	0	Ai	antisense to gene(s) CAETHG_0816;
Gas	875892	+	TSS_001372	1000	24	0	0	Ai	antisense to gene(s) CAETHG_0816;
Gas	877550	+	TSS_001373	1000	18	0	0	Ai	antisense to gene(s) CAETHG_0817;
Gas	880964	+	TSS_001374	1000	45	0	0	Ai	antisense to gene(s) CAETHG_0820;
Gas	883699	+	TSS_001375	1000	837	0	0	P	106nt upstream of gene CAETHG_0823;	106
Gas	883738	+	TSS_001376	1000	15	8.2e-13	0	P	67nt upstream of gene CAETHG_0823;	67
Gas	884283	+	TSS_001377	1000	10	2.3e-09	0	I	within gene(s) CAETHG_0823;
Gas	885638	+	TSS_001378	1000	31	0	0	O	-
Gas	885662	+	TSS_001379	1000	10	8.9e-06	0	O	-
Gas	886626	+	TSS_001380	1000	56	0	0	O	-
Gas	886745	+	TSS_001381	1000	112	0	0	O	-
Gas	887071	+	TSS_001382	1000	17	0.00059	0	O	-
Gas	887094	+	TSS_001383	1000	104	0	0	O	-
Gas	887716	+	TSS_001384	1000	15	0	0	O	-
Gas	890621	+	TSS_001386	1000	298	0	2	P	48nt upstream of gene CAETHG_0825;	48
Gas	890932	+	TSS_001388	1000	36	0	0	I	within gene(s) CAETHG_0825;
Gas	891120	+	TSS_001389	1000	6	0.0002	0	I	within gene(s) CAETHG_0825;
Gas	895101	+	TSS_001390	1000	13	2e-06	0	Ai	antisense to gene(s) CAETHG_0829;
Gas	900012	+	TSS_001391	1000	9	1.1e-06	0	P	31nt upstream of gene CAETHG_0834;	31
Gas	900316	+	TSS_001392	1000	29	0	0	I	within gene(s) CAETHG_0834;
Gas	906942	+	TSS_001393	1000	19	0	0	Ai	antisense to gene(s) CAETHG_0840;
Gas	909754	+	TSS_001394	1000	59	0	0	O	-
Gas	912847	+	TSS_001395	1000	520	0	0	P	93nt upstream of gene CAETHG_0846;	93
Gas	912957	+	TSS_001396	1000	14	2e-10	0	I	within gene(s) CAETHG_0846;
Gas	921352	+	TSS_001397	1000	33	0	0	Ai	antisense to gene(s) CAETHG_0854;
Gas	921476	+	TSS_001398	1000	24	0	0	Ai	antisense to gene(s) CAETHG_0854;
Gas	922210	+	TSS_001399	1000	62	0	0	Ai	antisense to gene(s) CAETHG_0855;
Gas	923574	+	TSS_001400	1000	12	1.6e-07	0	Ai	antisense to gene(s) CAETHG_0856;
Gas	924134	+	TSS_001401	1000	11	0	0	Ai	antisense to gene(s) CAETHG_0856;
Gas	926770	+	TSS_001402	1000	18	0	0	Ai	antisense to gene(s) CAETHG_0861;
Gas	931129	+	TSS_001403	1000	38	0	0	O	-
Gas	931146	+	TSS_001404	1000	12	1.7e-05	0	O	-
Gas	941572	+	TSS_001405	1000	107	0	0	P	25nt upstream of gene CAETHG_0872;	25
Gas	952726	+	TSS_001408	1000	5938	0	3	P	20nt upstream of gene CAETHG_0886;	20
Gas	953417	+	TSS_001411	1000	152	0	2	I	within gene(s) CAETHG_0887;
Gas	953669	+	TSS_001412	1000	19	0	0	O	-
Gas	953979	+	TSS_001413	1000	26	0	0	I	within gene(s) CAETHG_0888;
Gas	955509	+	TSS_001414	1000	10	2.3e-07	0	Ai	antisense to gene(s) CAETHG_0889;
Gas	955606	+	TSS_001415	1000	13	3.4e-09	0	Ai	antisense to gene(s) CAETHG_0889;
Gas	957702	+	TSS_001416	1000	18	1e-06	1	O	-
Gas	957755	+	TSS_001418	1000	25	5.2e-11	2	O	-
Gas	957781	+	TSS_001420	1000	13	0.00033	0	O	-
Gas	957797	+	TSS_001421	1000	178	0	0	O	-
Gas	957805	+	TSS_001422	1000	80	0	0	O	-
Gas	959166	+	TSS_001423	1000	56	0	0	Ai	antisense to gene(s) CAETHG_0892;
Gas	961598	+	TSS_001425	1000	142	0	2	P	148nt upstream of gene CAETHG_0896;	148
Gas	961697	+	TSS_001426	1000	31	0	0	P	49nt upstream of gene CAETHG_0896;	49
Gas	961730	+	TSS_001427	1000	13	1.1e-07	0	P	16nt upstream of gene CAETHG_0896;	16
Gas	962208	+	TSS_001428	1000	11	1.3e-07	4	I	within gene(s) CAETHG_0896;
Gas	970309	+	TSS_001430	1000	23	0	0	Ai	antisense to gene(s) CAETHG_0900;
Gas	971949	+	TSS_001431	1000	35	0	0	Ai	antisense to gene(s) CAETHG_0902;
Gas	973006	+	TSS_001432	1000	18	0	0	Ai	antisense to gene(s) CAETHG_0904;
Gas	973129	+	TSS_001433	1000	19	0	0	Ai	antisense to gene(s) CAETHG_0904;
Gas	974318	+	TSS_001434	1000	22	0	0	Ai	antisense to gene(s) CAETHG_0905;
Gas	974840	+	TSS_001435	1000	112	0	0	Ai	antisense to gene(s) CAETHG_0905;
Gas	975764	+	TSS_001436	1000	13	1.5e-05	0	Ai	antisense to gene(s) CAETHG_0906;
Gas	977607	+	TSS_001437	1000	14	3e-10	0	Ai	antisense to gene(s) CAETHG_0908;
Gas	978670	+	TSS_001438	1000	18	2.3e-11	0	Ai	antisense to gene(s) CAETHG_0909;
Gas	979301	+	TSS_001439	1000	17	4.1e-07	0	Ad	antisense to gene(s) CAETHG_0910 (5nt downstream);
Gas	979382	+	TSS_001440	1000	51	0	0	Ai	antisense to gene(s) CAETHG_0910;
Gas	979552	+	TSS_001441	1000	57	0	0	Ai	antisense to gene(s) CAETHG_0910;
Gas	979766	+	TSS_001442	1000	13	2.3e-08	0	Ai	antisense to gene(s) CAETHG_0910;
Gas	980110	+	TSS_001443	1000	22	0	0	Ai	antisense to gene(s) CAETHG_0910;
Gas	981913	+	TSS_001445	1000	44	0	1	I	within gene(s) CAETHG_0912;
Gas	982011	+	TSS_001449	1000	58	0	4	I	within gene(s) CAETHG_0912;
Gas	982096	+	TSS_001450	1000	55	0	0	I	within gene(s) CAETHG_0912;
Gas	982155	+	TSS_001451	1000	31	0	0	I	within gene(s) CAETHG_0912;
Gas	982307	+	TSS_001452	1000	12	0.00038	0	O	-
Gas	986540	+	TSS_001453	1000	7362	0	0	O	-
Gas	986551	+	TSS_001455	1000	12	7.7e-07	1	O	-
Gas	987232	+	TSS_001456	1000	9	0.00012	0	I	within gene(s) CAETHG_0918;
Gas	987335	+	TSS_001457	1000	9	0.00019	0	I	within gene(s) CAETHG_0918;
Gas	987361	+	TSS_001458	1000	9	0.00019	0	I	within gene(s) CAETHG_0918;
Gas	987491	+	TSS_001459	1000	779	0	0	I	within gene(s) CAETHG_0918;
Gas	987505	+	TSS_001460	1000	33	0	0	I	within gene(s) CAETHG_0918;
Gas	987608	+	TSS_001461	1000	13	1.2e-06	0	I	within gene(s) CAETHG_0918;
Gas	987622	+	TSS_001462	1000	10	4.5e-05	0	I	within gene(s) CAETHG_0918;
Gas	987694	+	TSS_001463	1000	10	4.5e-05	0	I	within gene(s) CAETHG_0918;
Gas	987712	+	TSS_001465	1000	35	0	2	I	within gene(s) CAETHG_0918;
Gas	987884	+	TSS_001467	1000	21	6.7e-12	4	I	within gene(s) CAETHG_0918;
Gas	987988	+	TSS_001471	1000	59	0	0	I	within gene(s) CAETHG_0918;
Gas	988006	+	TSS_001472	1000	11	9.8e-06	0	I	within gene(s) CAETHG_0918;
Gas	988045	+	TSS_001473	1000	11	9.8e-06	0	I	within gene(s) CAETHG_0918;
Gas	988090	+	TSS_001474	1000	10	3.4e-05	6	I	within gene(s) CAETHG_0918;
Gas	988104	+	TSS_001477	1000	12	1.6e-06	0	I	within gene(s) CAETHG_0918;
Gas	988595	+	TSS_001479	1000	447	0	2	P	49nt upstream of gene CAETHG_0919;	49
Gas	988604	+	TSS_001480	1000	10	1.4e-06	0	P	40nt upstream of gene CAETHG_0919;	40
Gas	988923	+	TSS_001481	1000	23	0	0	I	within gene(s) CAETHG_0919;
Gas	988982	+	TSS_001482	1000	27	0	0	I	within gene(s) CAETHG_0919;
Gas	989267	+	TSS_001483	1000	12	1e-07	0	I	within gene(s) CAETHG_0919;
Gas	989826	+	TSS_001485	1000	1310	0	12	P	68nt upstream of gene CAETHG_0920;	68
Gas	989912	+	TSS_001489	1000	11	6e-05	0	I	within gene(s) CAETHG_0920;
Gas	989929	+	TSS_001490	1000	283	0	0	I	within gene(s) CAETHG_0920;
Gas	989939	+	TSS_001491	1000	11	6e-05	0	I	within gene(s) CAETHG_0920;
Gas	989957	+	TSS_001492	1000	12	2e-05	0	I	within gene(s) CAETHG_0920;
Gas	990334	+	TSS_001493	1000	14	1e-07	3	I	within gene(s) CAETHG_0920;
Gas	990366	+	TSS_001495	1000	14	1e-07	6	I	within gene(s) CAETHG_0920;
Gas	990506	+	TSS_001499	1000	12	2.2e-07	0	I	within gene(s) CAETHG_0920;
Gas	990667	+	TSS_001501	1000	9	9.5e-06	6	I	within gene(s) CAETHG_0920;
Gas	990733	+	TSS_001502	1000	32	0	0	I	within gene(s) CAETHG_0920;
Gas	996652	+	TSS_001503	1000	219	0	0	P	33nt upstream of gene CAETHG_0928;	33
Gas	998361	+	TSS_001504	1000	13	3.3e-14	0	I	within gene(s) CAETHG_0928;
Gas	1004219	+	TSS_001505	1000	13	1.6e-08	0	P	141nt upstream of gene CAETHG_0933;	141
Gas	1004313	+	TSS_001506	1000	41	0	0	P	47nt upstream of gene CAETHG_0933;	47
Gas	1004581	+	TSS_001507	1000	14	5.1e-11	0	I	within gene(s) CAETHG_0933;
Gas	1005940	+	TSS_001509	1000	107	0	4	Ai	antisense to gene(s) CAETHG_0934;
Gas	1008164	+	TSS_001512	1000	1047	0	0	P	30nt upstream of gene CAETHG_0937;	30
Gas	1010694	+	TSS_001513	1000	14	8.3e-16	0	Ad	antisense to gene(s) CAETHG_0939 (10nt downstream);
Gas	1012298	+	TSS_001514	1000	800	0	2	P	17nt upstream of gene CAETHG_0940;	17
Gas	1012633	+	TSS_001516	1000	27	0	0	I	within gene(s) CAETHG_0940;
Gas	1022993	+	TSS_001517	1000	20	2.8e-08	0	P	15nt upstream of gene CAETHG_0953;	15
Gas	1023144	+	TSS_001519	1000	31	0	2	I	within gene(s) CAETHG_0953;
Gas	1023381	+	TSS_001520	1000	18	4.1e-09	0	I	within gene(s) CAETHG_0953;
Gas	1025840	+	TSS_001521	1000	604	0	0	P	21nt upstream of gene CAETHG_0956;	21
Gas	1028780	+	TSS_001522	1000	12	1e-08	1	I	within gene(s) CAETHG_0959;
Gas	1032893	+	TSS_001524	1000	16	6.9e-10	2	P	33nt upstream of gene CAETHG_0965;	33
Gas	1033745	+	TSS_001526	1000	90	0	0	I	within gene(s) CAETHG_0965;
Gas	1033892	+	TSS_001527	1000	13	1.4e-10	0	I	within gene(s) CAETHG_0965;
Gas	1039878	+	TSS_001528	1000	39	0	0	P	40nt upstream of gene CAETHG_0972;	40
Gas	1039954	+	TSS_001529	1000	16	2.9e-11	0	I	within gene(s) CAETHG_0972;
Gas	1040706	+	TSS_001530	1000	33	0	0	I	within gene(s) CAETHG_0972;
Gas	1045684	+	TSS_001531	1000	192	0	2	P	29nt upstream of gene CAETHG_0976;	29
Gas	1047655	+	TSS_001535	1000	3443	0	5	P	71nt upstream of gene CAETHG_0979;	71
Gas	1047685	+	TSS_001537	1000	8	0.00069	0	P	41nt upstream of gene CAETHG_0979;	41
Gas	1047694	+	TSS_001539	1000	47	0	4	P	32nt upstream of gene CAETHG_0979;	32
Gas	1047744	+	TSS_001541	1000	12	1.7e-06	0	I	within gene(s) CAETHG_0979;
Gas	1047752	+	TSS_001542	1000	17	9.1e-10	0	I	within gene(s) CAETHG_0979;
Gas	1048512	+	TSS_001543	1000	507	0	0	O	-
Gas	1049081	+	TSS_001545	1000	769	0	2	P	25nt upstream of gene CAETHG_0982;	25
Gas	1049274	+	TSS_001546	1000	15	2e-05	0	I	within gene(s) CAETHG_0982;
Gas	1051011	+	TSS_001547	1000	17	7.5e-11	0	Ai	antisense to gene(s) CAETHG_0983;
Gas	1051224	+	TSS_001548	1000	12	3.4e-07	0	Ai	antisense to gene(s) CAETHG_0983;
Gas	1052270	+	TSS_001549	1000	518	0	0	P	26nt upstream of gene CAETHG_0984;	26
Gas	1052365	+	TSS_001550	1000	13	2.5e-10	0	I	within gene(s) CAETHG_0984;
Gas	1052410	+	TSS_001551	1000	10	3.9e-08	0	I	within gene(s) CAETHG_0984;
Gas	1055839	+	TSS_001553	1000	1190	0	2	P	37nt upstream of gene CAETHG_0988;	37
Gas	1055854	+	TSS_001554	1000	16	1.1e-05	0	P	22nt upstream of gene CAETHG_0988;	22
Gas	1055904	+	TSS_001555	1000	143	0	0	I	within gene(s) CAETHG_0988;
Gas	1065673	+	TSS_001556	1000	40	0	0	Ai	antisense to gene(s) CAETHG_0996;
Gas	1070765	+	TSS_001557	1000	307	0	0	P	95nt upstream of gene CAETHG_1000;	95
Gas	1071014	+	TSS_001558	1000	10	2.7e-06	0	I	within gene(s) CAETHG_1000;
Gas	1071220	+	TSS_001559	1000	37	0	0	I	within gene(s) CAETHG_1000;
Gas	1071416	+	TSS_001560	1000	9	3.3e-07	0	I	within gene(s) CAETHG_1000;
Gas	1072782	+	TSS_001561	1000	54	0	0	P	60nt upstream of gene CAETHG_1002;	60
Gas	1073262	+	TSS_001562	1000	17	1.6e-13	3	I	within gene(s) CAETHG_1002;
Gas	1075780	+	TSS_001564	1000	17	0	0	Ai	antisense to gene(s) CAETHG_1004;
Gas	1079113	+	TSS_001566	1000	639	0	6	P	11nt upstream of gene CAETHG_1006;	11
Gas	1085407	+	TSS_001567	1000	65	0	0	Ai	antisense to gene(s) CAETHG_1013;
Gas	1092161	+	TSS_001568	1000	12	0	0	Ai	antisense to gene(s) CAETHG_1019;
Gas	1095171	+	TSS_001569	1000	10	7.7e-08	0	Ad	antisense to gene(s) CAETHG_1021 (29nt downstream);
Gas	1102619	+	TSS_001571	1000	114	0	3	P	30nt upstream of gene CAETHG_1027;	30
Gas	1102838	+	TSS_001572	1000	11	1.8e-07	0	I	within gene(s) CAETHG_1027;
Gas	1103580	+	TSS_001573	1000	12	0	0	P	51nt upstream of gene CAETHG_1028;	51
Gas	1112479	+	TSS_001574	1000	1931	0	0	P	28nt upstream of gene CAETHG_1034;	28
Gas	1112496	+	TSS_001575	1000	11	3.8e-07	0	P	11nt upstream of gene CAETHG_1034;	11
Gas	1115210	+	TSS_001576	1000	29	0	0	Ai	antisense to gene(s) CAETHG_1037;
Gas	1121497	+	TSS_001577	1000	46	0	0	O	-
Gas	1123948	+	TSS_001578	1000	48	0	0	Ai	antisense to gene(s) CAETHG_1042;
Gas	1124791	+	TSS_001579	1000	1418	0	2	P	28nt upstream of gene CAETHG_1043;	28
Gas	1125597	+	TSS_001581	1000	10	6.8e-10	0	I	within gene(s) CAETHG_1044;
Gas	1143407	+	TSS_001582	1000	18	3e-14	0	P	98nt upstream of gene CAETHG_1058;	98
Gas	1143554	+	TSS_001583	1000	13	1.1e-09	0	I	within gene(s) CAETHG_1058;
Gas	1148767	+	TSS_001584	1000	51	0	2	O	-
Gas	1150572	+	TSS_001586	1000	76	0	0	I	within gene(s) CAETHG_1064;
Gas	1150583	+	TSS_001587	1000	83	0	0	I	within gene(s) CAETHG_1064;
Gas	1150627	+	TSS_001588	1000	15	0.00058	0	I	within gene(s) CAETHG_1064;
Gas	1150811	+	TSS_001589	1000	8	0.00084	0	I	within gene(s) CAETHG_1064;
Gas	1150859	+	TSS_001590	1000	29	0	0	I	within gene(s) CAETHG_1064;
Gas	1150866	+	TSS_001591	1000	12	5.4e-05	0	I	within gene(s) CAETHG_1064;
Gas	1151255	+	TSS_001592	1000	8	8.2e-05	0	O	-
Gas	1151383	+	TSS_001593	1000	18	3.9e-10	0	Ad	antisense to gene(s) CAETHG_1065 (12nt downstream);
Gas	1151429	+	TSS_001594	1000	41	0	0	Ai	antisense to gene(s) CAETHG_1065;
Gas	1151954	+	TSS_001595	1000	71	0	0	Ai	antisense to gene(s) CAETHG_1065;
Gas	1152025	+	TSS_001596	1000	136	0	6	Ai	antisense to gene(s) CAETHG_1065;
Gas	1153033	+	TSS_001599	1000	75	0	0	P	40nt upstream of gene CAETHG_1066;	40
Gas	1153156	+	TSS_001600	1000	12	4e-09	0	I	within gene(s) CAETHG_1066;
Gas	1153725	+	TSS_001601	1000	20	0	0	P	16nt upstream of gene CAETHG_1067;	16
Gas	1154163	+	TSS_001602	1000	15	3.4e-14	0	IP	within gene(s) CAETHG_1067; 249nt upstream of gene CAETHG_1068;	249
Gas	1155747	+	TSS_001603	1000	46	0	0	P	33nt upstream of gene CAETHG_1069;	33
Gas	1157307	+	TSS_001604	1000	8	7.8e-07	0	I	within gene(s) CAETHG_1070;
Gas	1157585	+	TSS_001605	1000	5	0.00044	0	I	within gene(s) CAETHG_1070;
Gas	1159322	+	TSS_001607	1000	638	0	6	P	31nt upstream of gene CAETHG_1072;	31
Gas	1159548	+	TSS_001609	1000	13	6.9e-07	0	I	within gene(s) CAETHG_1072;
Gas	1159729	+	TSS_001610	1000	7	4.6e-05	0	I	within gene(s) CAETHG_1072;
Gas	1159772	+	TSS_001611	1000	44	0	0	I	within gene(s) CAETHG_1072;
Gas	1160317	+	TSS_001612	1000	23	0	0	O	-
Gas	1164986	+	TSS_001613	1000	290	0	0	P	55nt upstream of gene CAETHG_1074;	55
Gas	1165077	+	TSS_001614	1000	59	0	0	I	within gene(s) CAETHG_1074;
Gas	1165249	+	TSS_001615	1000	10	3.4e-09	0	I	within gene(s) CAETHG_1074;
Gas	1165344	+	TSS_001616	1000	34	0	0	I	within gene(s) CAETHG_1074;
Gas	1165921	+	TSS_001617	1000	1386	0	0	P	128nt upstream of gene CAETHG_1075;	128
Gas	1171656	+	TSS_001618	1000	30	0	0	Ai	antisense to gene(s) CAETHG_1080;
Gas	1172060	+	TSS_001619	1000	24	0	0	P	26nt upstream of gene CAETHG_1081;	26
Gas	1181339	+	TSS_001621	1000	249	0	2	P	24nt upstream of gene CAETHG_1091;	24
Gas	1182510	+	TSS_001622	1000	5	9.2e-06	0	P	45nt upstream of gene CAETHG_1092;	45
Gas	1186968	+	TSS_001623	1000	8	8e-07	0	Ai	antisense to gene(s) CAETHG_1100;
Gas	1187455	+	TSS_001624	1000	21	0	0	Ai	antisense to gene(s) CAETHG_1100;
Gas	1188660	+	TSS_001625	1000	51	0	0	P	43nt upstream of gene CAETHG_1102;	43
Gas	1190412	+	TSS_001628	1000	54529	0	3	P	93nt upstream of gene CAETHG_1103;	93
Gas	1190462	+	TSS_001630	1000	34	1.4e-06	0	P	43nt upstream of gene CAETHG_1103;	43
Gas	1193728	+	TSS_001631	1000	109	0	2	P	61nt upstream of gene CAETHG_1108;	61
Gas	1199961	+	TSS_001635	1000	2527	0	5	Ai	antisense to gene(s) CAETHG_1115;
Gas	1199991	+	TSS_001636	1000	27	3e-08	0	Ai	antisense to gene(s) CAETHG_1115;
Gas	1201604	+	TSS_001637	1000	12	4.3e-09	0	Ai	antisense to gene(s) CAETHG_1117;
Gas	1204851	+	TSS_001638	1000	25	0	0	Ai	antisense to gene(s) CAETHG_1121;
Gas	1206583	+	TSS_001639	1000	42	0	0	Ai	antisense to gene(s) CAETHG_1123;
Gas	1207532	+	TSS_001640	1000	13	5.6e-08	0	Ai	antisense to gene(s) CAETHG_1123;
Gas	1207727	+	TSS_001641	1000	404	0	0	Ai	antisense to gene(s) CAETHG_1123;
Gas	1208294	+	TSS_001642	1000	12	3.4e-07	0	Ai	antisense to gene(s) CAETHG_1124;
Gas	1209506	+	TSS_001643	1000	21	0	0	Ai	antisense to gene(s) CAETHG_1125;
Gas	1213601	+	TSS_001644	1000	13	2.1e-08	0	Ai	antisense to gene(s) CAETHG_1129;
Gas	1215261	+	TSS_001645	1000	34	0	0	Ai	antisense to gene(s) CAETHG_1130;
Gas	1219759	+	TSS_001646	1000	651	0	0	P	96nt upstream of gene CAETHG_1135;	96
Gas	1219798	+	TSS_001647	1000	10	4.3e-06	0	P	57nt upstream of gene CAETHG_1135;	57
Gas	1219828	+	TSS_001648	1000	31	0	0	P	27nt upstream of gene CAETHG_1135;	27
Gas	1220812	+	TSS_001649	1000	21	0	0	I	within gene(s) CAETHG_1135;
Gas	1223908	+	TSS_001650	1000	22	0	0	I	within gene(s) CAETHG_1136;
Gas	1223920	+	TSS_001651	1000	13	2.9e-09	0	I	within gene(s) CAETHG_1136;
Gas	1226690	+	TSS_001652	1000	48	0	0	Ai	antisense to gene(s) CAETHG_1138;
Gas	1227212	+	TSS_001653	1000	3001	0	1	P	51nt upstream of gene CAETHG_1139;	51
Gas	1227229	+	TSS_001655	1000	13	9.9e-09	0	P	34nt upstream of gene CAETHG_1139;	34
Gas	1227237	+	TSS_001656	1000	10	6.3e-06	0	P	26nt upstream of gene CAETHG_1139;	26
Gas	1227641	+	TSS_001657	1000	58	0	1	I	within gene(s) CAETHG_1139;
Gas	1227849	+	TSS_001659	1000	12	1.7e-08	0	I	within gene(s) CAETHG_1139;
Gas	1228420	+	TSS_001660	1000	36	0	0	I	within gene(s) CAETHG_1140;
Gas	1228453	+	TSS_001661	1000	10	1.3e-07	0	I	within gene(s) CAETHG_1140;
Gas	1228619	+	TSS_001662	1000	15	2.5e-12	0	I	within gene(s) CAETHG_1140;
Gas	1228960	+	TSS_001663	1000	15	5.9e-12	0	I	within gene(s) CAETHG_1140;
Gas	1229114	+	TSS_001667	1000	18	2.2e-14	8	I	within gene(s) CAETHG_1140;
Gas	1229239	+	TSS_001668	1000	4	0.00038	0	I	within gene(s) CAETHG_1140;
Gas	1234071	+	TSS_001669	1000	101	0	6	P	24nt upstream of gene CAETHG_1144;	24
Gas	1234645	+	TSS_001671	1000	251	0	0	P	33nt upstream of gene CAETHG_1145;	33
Gas	1235434	+	TSS_001672	1000	9	6.1e-08	0	O	-
Gas	1236654	+	TSS_001673	1000	36	0	0	P	95nt upstream of gene CAETHG_1147;	95
Gas	1236711	+	TSS_001676	1000	3256	0	7	P	38nt upstream of gene CAETHG_1147;	38
Gas	1236965	+	TSS_001679	1000	32	0	2	I	within gene(s) CAETHG_1147;
Gas	1237012	+	TSS_001680	1000	12	2.4e-08	0	I	within gene(s) CAETHG_1147;
Gas	1237571	+	TSS_001681	1000	9	1.5e-06	0	I	within gene(s) CAETHG_1147;
Gas	1237812	+	TSS_001682	1000	33	0	0	O	-
Gas	1238209	+	TSS_001683	1000	99	0	0	O	-
Gas	1240052	+	TSS_001686	1000	9899	0	6	P	34nt upstream of gene CAETHG_1151;	34
Gas	1240237	+	TSS_001687	1000	15	6.2e-11	4	I	within gene(s) CAETHG_1151;
Gas	1240790	+	TSS_001689	1000	9	2.6e-06	0	I	within gene(s) CAETHG_1151;
Gas	1242070	+	TSS_001691	1000	241	0	4	P	225nt upstream of gene CAETHG_1153;	225
Gas	1242508	+	TSS_001693	1000	17	3.6e-11	0	IP	within gene(s) CAETHG_1153; 232nt upstream of gene CAETHG_1154;	232
Gas	1242711	+	TSS_001695	1000	284	0	2	P	29nt upstream of gene CAETHG_1154;	29
Gas	1242953	+	TSS_001697	1000	41	0	3	I	within gene(s) CAETHG_1154;
Gas	1243949	+	TSS_001700	1000	100	0	0	P	64nt upstream of gene CAETHG_1156;	64
Gas	1246303	+	TSS_001701	1000	57	0	0	O	-
Gas	1246517	+	TSS_001702	1000	13	5.6e-05	0	O	-
Gas	1246536	+	TSS_001703	1000	11	0.00052	0	O	-
Gas	1247092	+	TSS_001705	1000	220	0	2	P	62nt upstream of gene CAETHG_1161;	62
Gas	1248077	+	TSS_001707	1000	62	0	0	I	within gene(s) CAETHG_1163;
Gas	1248569	+	TSS_001708	1000	9	5.3e-08	0	I	within gene(s) CAETHG_1164;
Gas	1248589	+	TSS_001709	1000	10	5.2e-09	0	I	within gene(s) CAETHG_1164;
Gas	1249273	+	TSS_001710	1000	11	6.9e-08	0	I	within gene(s) CAETHG_1164;
Gas	1249293	+	TSS_001712	1000	152	0	2	I	within gene(s) CAETHG_1164;
Gas	1250152	+	TSS_001713	1000	118	0	0	P	203nt upstream of gene CAETHG_1166;	203
Gas	1251784	+	TSS_001714	1000	1056	0	0	O	-
Gas	1252354	+	TSS_001716	1000	30	0	1	I	within gene(s) CAETHG_1170;
Gas	1252433	+	TSS_001717	1000	12	3.8e-08	0	I	within gene(s) CAETHG_1170;
Gas	1252550	+	TSS_001718	1000	7	8.2e-05	0	I	within gene(s) CAETHG_1170;
Gas	1252596	+	TSS_001719	1000	7	8.2e-05	0	I	within gene(s) CAETHG_1170;
Gas	1278189	+	TSS_001721	1000	48	0	2	Ai	antisense to gene(s) CAETHG_1196;
Gas	1283054	+	TSS_001722	1000	89	0	0	P	240nt upstream of gene CAETHG_1202;	240
Gas	1285395	+	TSS_001723	1000	10	1.5e-09	0	IP	within gene(s) CAETHG_1204; 178nt upstream of gene CAETHG_1205;	178
Gas	1289018	+	TSS_001725	1000	115	0	3	Ai	antisense to gene(s) CAETHG_1208;
Gas	1289912	+	TSS_001728	1000	813	0	0	I	within gene(s) CAETHG_1209;
Gas	1290688	+	TSS_001730	1000	396	0	2	P	48nt upstream of gene CAETHG_1210;	48
Gas	1290952	+	TSS_001731	1000	10	1.6e-06	0	I	within gene(s) CAETHG_1210;
Gas	1291038	+	TSS_001732	1000	15	4.7e-10	0	I	within gene(s) CAETHG_1210;
Gas	1291721	+	TSS_001733	1000	73	0	0	O	-
Gas	1292079	+	TSS_001734	1000	27	0	0	P	104nt upstream of gene CAETHG_1211;	104
Gas	1292575	+	TSS_001735	1000	26	0	0	I	within gene(s) CAETHG_1211;
Gas	1292613	+	TSS_001736	1000	17	4.3e-05	0	I	within gene(s) CAETHG_1211;
Gas	1292642	+	TSS_001737	1000	21	2.5e-06	4	I	within gene(s) CAETHG_1211;
Gas	1292929	+	TSS_001740	1000	12	2.4e-06	0	IP	within gene(s) CAETHG_1211; 81nt upstream of gene CAETHG_1212;	81
Gas	1293108	+	TSS_001741	1000	5	0.00061	0	I	within gene(s) CAETHG_1212;
Gas	1293933	+	TSS_001742	1000	24	0	0	P	50nt upstream of gene CAETHG_1214;	50
Gas	1297212	+	TSS_001743	1000	19	0	0	Ai	antisense to gene(s) CAETHG_1215;
Gas	1299446	+	TSS_001744	1000	22	0	0	Ai	antisense to gene(s) CAETHG_1215;
Gas	1299515	+	TSS_001745	1000	11	1e-08	0	Ai	antisense to gene(s) CAETHG_1215;
Gas	1303057	+	TSS_001746	1000	367	0	0	O	-
Gas	1303477	+	TSS_001747	1000	153	0	0	I	within gene(s) CAETHG_1218;
Gas	1303676	+	TSS_001749	1000	12	0.0009	3	I	within gene(s) CAETHG_1218;
Gas	1304260	+	TSS_001750	1000	5	0.00012	0	I	within gene(s) CAETHG_1218;
Gas	1304288	+	TSS_001752	1000	12	6.3e-09	3	I	within gene(s) CAETHG_1218;
Gas	1304307	+	TSS_001753	1000	16	1.1e-12	0	I	within gene(s) CAETHG_1218;
Gas	1304927	+	TSS_001754	1000	43	0	0	Ai	antisense to gene(s) CAETHG_1219;
Gas	1307469	+	TSS_001755	1000	61	0	0	Ai	antisense to gene(s) CAETHG_1221;
Gas	1308141	+	TSS_001757	1000	235	0	2	P	30nt upstream of gene CAETHG_1222;	30
Gas	1308915	+	TSS_001758	1000	193	0	0	P	225nt upstream of gene CAETHG_1223;	225
Gas	1308995	+	TSS_001760	1000	21077	0	3	P	145nt upstream of gene CAETHG_1223;	145
Gas	1309129	+	TSS_001761	1000	55	0	0	P	11nt upstream of gene CAETHG_1223;	11
Gas	1310664	+	TSS_001762	1000	11	7.1e-06	0	Ai	antisense to gene(s) CAETHG_1225;
Gas	1311187	+	TSS_001764	1000	340	0	2	P	34nt upstream of gene CAETHG_1226;	34
Gas	1312711	+	TSS_001765	1000	6	0.00053	0	I	within gene(s) CAETHG_1226;
Gas	1312953	+	TSS_001766	1000	271	0	3	P	25nt upstream of gene CAETHG_1227;	25
Gas	1313937	+	TSS_001769	1000	11	1.1e-09	0	I	within gene(s) CAETHG_1227;
Gas	1315776	+	TSS_001770	1000	51	0	0	P	38nt upstream of gene CAETHG_1230;	38
Gas	1315987	+	TSS_001771	1000	11	0.00018	0	I	within gene(s) CAETHG_1230;
Gas	1316028	+	TSS_001772	1000	25	1.1e-09	2	I	within gene(s) CAETHG_1230;
Gas	1316093	+	TSS_001774	1000	44	0	0	I	within gene(s) CAETHG_1230;
Gas	1316129	+	TSS_001775	1000	12	0.00067	0	I	within gene(s) CAETHG_1230;
Gas	1316433	+	TSS_001776	1000	255	0	0	IP	within gene(s) CAETHG_1230; 221nt upstream of gene CAETHG_1231;	221
Gas	1316699	+	TSS_001777	1000	19	0.00018	0	I	within gene(s) CAETHG_1231;
Gas	1316733	+	TSS_001778	1000	25	1.8e-06	6	I	within gene(s) CAETHG_1231;
Gas	1316875	+	TSS_001780	1000	44	0	0	I	within gene(s) CAETHG_1231;
Gas	1316883	+	TSS_001781	1000	31	0	0	I	within gene(s) CAETHG_1231;
Gas	1317215	+	TSS_001782	1000	27	0	1	P	140nt upstream of gene CAETHG_1232;	140
Gas	1317399	+	TSS_001784	1000	46	0	0	I	within gene(s) CAETHG_1232;
Gas	1318869	+	TSS_001785	1000	25	0	0	I	within gene(s) CAETHG_1232;
Gas	1320819	+	TSS_001786	1000	118	0	0	P	26nt upstream of gene CAETHG_1236;	26
Gas	1321191	+	TSS_001787	1000	28	0	0	IP	within gene(s) CAETHG_1236; 165nt upstream of gene CAETHG_1237;	165
Gas	1321719	+	TSS_001788	1000	10	3.3e-09	0	I	within gene(s) CAETHG_1237;
Gas	1324231	+	TSS_001789	1000	20048	0	2	P	26nt upstream of gene CAETHG_1240;	26
Gas	1324701	+	TSS_001792	1000	8	2.1e-05	0	IP	within gene(s) CAETHG_1241; 71nt upstream of gene CAETHG_1242;	71
Gas	1329773	+	TSS_001793	1000	160	0	0	P	16nt upstream of gene CAETHG_1247;	16
Gas	1335342	+	TSS_001794	1000	11	1.2e-08	0	P	45nt upstream of gene CAETHG_1250;	45
Gas	1335351	+	TSS_001795	1000	2630	0	0	P	36nt upstream of gene CAETHG_1250;	36
Gas	1335627	+	TSS_001796	1000	17	0	0	I	within gene(s) CAETHG_1250;
Gas	1337123	+	TSS_001797	1000	14	0	0	Ai	antisense to gene(s) CAETHG_1251;
Gas	1339773	+	TSS_001798	1000	216	0	0	P	28nt upstream of gene CAETHG_1255;	28
Gas	1340086	+	TSS_001799	1000	12	3.1e-08	0	I	within gene(s) CAETHG_1255;
Gas	1340442	+	TSS_001800	1000	124	0	0	I	within gene(s) CAETHG_1255;
Gas	1342267	+	TSS_001801	1000	13	2.5e-10	0	I	within gene(s) CAETHG_1256;
Gas	1346788	+	TSS_001804	1000	36	0	2	P	206nt upstream of gene CAETHG_1260;	206
Gas	1347400	+	TSS_001806	1000	453	0	1	I	within gene(s) CAETHG_1260;
Gas	1348533	+	TSS_001807	1000	13	1.1e-08	0	O	-
Gas	1349159	+	TSS_001808	1000	57	0	0	Ai	antisense to gene(s) CAETHG_1262;
Gas	1349481	+	TSS_001810	1000	161	0	3	P	39nt upstream of gene CAETHG_1263;	39
Gas	1349608	+	TSS_001811	1000	11	2.5e-08	0	I	within gene(s) CAETHG_1263;
Gas	1350747	+	TSS_001812	1000	10	3.2e-09	0	Ai	antisense to gene(s) CAETHG_1264;
Gas	1352433	+	TSS_001813	1000	13	0	0	Ai	antisense to gene(s) CAETHG_1265;
Gas	1353637	+	TSS_001814	1000	17	0	0	Ai	antisense to gene(s) CAETHG_1266;
Gas	1357779	+	TSS_001815	1000	12	1.3e-08	0	Ai	antisense to gene(s) CAETHG_1269;
Gas	1360832	+	TSS_001816	1000	18	2.7e-08	0	Ai	antisense to gene(s) CAETHG_1272;
Gas	1364469	+	TSS_001817	1000	448	0	0	Ad	antisense to gene(s) CAETHG_1276 (30nt downstream);
Gas	1371051	+	TSS_001818	1000	114	0	1	P	56nt upstream of gene CAETHG_1284;	56
Gas	1373530	+	TSS_001820	1000	30	0	0	Ai	antisense to gene(s) CAETHG_1286;
Gas	1373575	+	TSS_001821	1000	10	1.5e-07	0	Ai	antisense to gene(s) CAETHG_1286;
Gas	1378982	+	TSS_001823	1000	221	0	2	P	53nt upstream of gene CAETHG_1290;	53
Gas	1379088	+	TSS_001824	1000	6	9.6e-05	0	I	within gene(s) CAETHG_1290;
Gas	1379283	+	TSS_001825	1000	12	1.4e-08	0	I	within gene(s) CAETHG_1290;
Gas	1380315	+	TSS_001827	1000	275	0	2	PAi	88nt upstream of gene CAETHG_1292; antisense to gene(s) CAETHG_1291;	88
Gas	1380369	+	TSS_001828	1000	168	0	0	P	34nt upstream of gene CAETHG_1292;	34
Gas	1380899	+	TSS_001829	1000	10	2.8e-05	0	I	within gene(s) CAETHG_1292;
Gas	1380951	+	TSS_001830	1000	17	7.7e-10	2	I	within gene(s) CAETHG_1292;
Gas	1381460	+	TSS_001832	1000	14	5.3e-09	0	I	within gene(s) CAETHG_1292;
Gas	1381477	+	TSS_001833	1000	6	0.0008	0	I	within gene(s) CAETHG_1292;
Gas	1381805	+	TSS_001834	1000	14	2.5e-08	2	I	within gene(s) CAETHG_1292;
Gas	1381843	+	TSS_001837	1000	30	0	4	I	within gene(s) CAETHG_1292;
Gas	1381857	+	TSS_001840	1000	9	2.8e-05	0	I	within gene(s) CAETHG_1292;
Gas	1381882	+	TSS_001842	1000	23	3.2e-15	3	I	within gene(s) CAETHG_1292;
Gas	1381922	+	TSS_001845	1000	13	5.8e-08	3	I	within gene(s) CAETHG_1292;
Gas	1381960	+	TSS_001848	1000	10	4.9e-06	6	I	within gene(s) CAETHG_1292;
Gas	1384314	+	TSS_001849	1000	45	0	0	Ai	antisense to gene(s) CAETHG_1295;
Gas	1386705	+	TSS_001850	1000	17	2.1e-12	2	P	26nt upstream of gene CAETHG_1297;	26
Gas	1387659	+	TSS_001852	1000	2525	0	2	P	74nt upstream of gene CAETHG_1298;	74
Gas	1394730	+	TSS_001854	1000	65	0	0	Ai	antisense to gene(s) CAETHG_1304;
Gas	1395689	+	TSS_001855	1000	25	0	0	Ai	antisense to gene(s) CAETHG_1305;
Gas	1396456	+	TSS_001856	1000	11	0.00022	0	Ai	antisense to gene(s) CAETHG_1306;
Gas	1397012	+	TSS_001858	1000	21	0.0001	2	Ai	antisense to gene(s) CAETHG_1307;
Gas	1397566	+	TSS_001859	1000	25	0	0	Ai	antisense to gene(s) CAETHG_1307;
Gas	1399415	+	TSS_001860	1000	70	0	0	Ai	antisense to gene(s) CAETHG_1308;
Gas	1405974	+	TSS_001861	1000	28	0	0	Ai	antisense to gene(s) CAETHG_1314;
Gas	1410792	+	TSS_001862	1000	12	0	0	Ai	antisense to gene(s) CAETHG_1318;
Gas	1414146	+	TSS_001863	1000	53	0	0	P	164nt upstream of gene CAETHG_1321;	164
Gas	1414302	+	TSS_001864	1000	37	0	0	P	8nt upstream of gene CAETHG_1321;	8
Gas	1414512	+	TSS_001865	1000	37	0	0	I	within gene(s) CAETHG_1321;
Gas	1415022	+	TSS_001866	1000	19	0	0	I	within gene(s) CAETHG_1321;
Gas	1416067	+	TSS_001867	1000	14	2.1e-14	0	P	24nt upstream of gene CAETHG_1322;	24
Gas	1420422	+	TSS_001868	1000	11	0	0	Ad	antisense to gene(s) CAETHG_1327 (12nt downstream);
Gas	1425366	+	TSS_001869	1000	29	0	0	Ai	antisense to gene(s) CAETHG_1334;
Gas	1426780	+	TSS_001871	1000	159	0	2	P	31nt upstream of gene CAETHG_1335;	31
Gas	1433742	+	TSS_001873	1000	11	6.3e-12	0	Ai	antisense to gene(s) CAETHG_1339;
Gas	1438111	+	TSS_001874	1000	9	1.4e-08	0	Ai	antisense to gene(s) CAETHG_1342;
Gas	1445029	+	TSS_001877	1000	10283	0	3	O	-
Gas	1445048	+	TSS_001878	1000	140	0	0	O	-
Gas	1445277	+	TSS_001879	1000	292	0	0	O	-
Gas	1445357	+	TSS_001880	1000	217	0	0	O	-
Gas	1446330	+	TSS_001883	1000	513	0	2	P	29nt upstream of gene CAETHG_1350;	29
Gas	1448854	+	TSS_001884	1000	12	1.4e-10	0	Ai	antisense to gene(s) CAETHG_1352;
Gas	1449404	+	TSS_001885	1000	42	0	0	O	-
Gas	1450040	+	TSS_001886	1000	11	6e-06	0	Ai	antisense to gene(s) CAETHG_1353;
Gas	1450525	+	TSS_001887	1000	25	0	0	O	-
Gas	1450827	+	TSS_001888	1000	475	0	1	P	95nt upstream of gene CAETHG_1354;	95
Gas	1450858	+	TSS_001890	1000	187	0	0	P	64nt upstream of gene CAETHG_1354;	64
Gas	1450898	+	TSS_001892	1000	2786	0	3	P	24nt upstream of gene CAETHG_1354;	24
Gas	1450907	+	TSS_001894	1000	190	0	0	P	15nt upstream of gene CAETHG_1354;	15
Gas	1451229	+	TSS_001896	1000	78	0	3	P	99nt upstream of gene CAETHG_1355;	99
Gas	1451999	+	TSS_001898	1000	14	1.9e-09	0	IP	within gene(s) CAETHG_1355; 99nt upstream of gene CAETHG_1356;	99
Gas	1452056	+	TSS_001899	1000	61	0	0	IP	within gene(s) CAETHG_1355; 42nt upstream of gene CAETHG_1356;	42
Gas	1452084	+	TSS_001901	1000	26	0	1	P	14nt upstream of gene CAETHG_1356;	14
Gas	1452440	+	TSS_001902	1000	18	2.5e-13	0	I	within gene(s) CAETHG_1356;
Gas	1452574	+	TSS_001903	1000	7	2.4e-05	0	I	within gene(s) CAETHG_1356;
Gas	1453042	+	TSS_001904	1000	29	0	0	P	81nt upstream of gene CAETHG_1357;	81
Gas	1453126	+	TSS_001906	1000	13	1.8e-11	2	I	within gene(s) CAETHG_1357;
Gas	1453326	+	TSS_001907	1000	4	5.6e-05	0	I	within gene(s) CAETHG_1357;
Gas	1453346	+	TSS_001908	1000	3	0.00052	0	I	within gene(s) CAETHG_1357;
Gas	1453402	+	TSS_001909	1000	95	0	0	I	within gene(s) CAETHG_1357;
Gas	1453414	+	TSS_001910	1000	19	7.4e-15	1	I	within gene(s) CAETHG_1357;
Gas	1456283	+	TSS_001913	1000	24	0	2	P	43nt upstream of gene CAETHG_1361;	43
Gas	1457855	+	TSS_001914	1000	836	0	0	P	18nt upstream of gene CAETHG_1364;	18
Gas	1458415	+	TSS_001915	1000	29	0	0	O	-
Gas	1458425	+	TSS_001916	1000	22	0	2	O	-
Gas	1464334	+	TSS_001918	1000	20	0	0	Ai	antisense to gene(s) CAETHG_1368;
Gas	1466577	+	TSS_001919	1000	60	0	0	P	107nt upstream of gene CAETHG_1370;	107
Gas	1466641	+	TSS_001921	1000	281	0	3	P	43nt upstream of gene CAETHG_1370;	43
Gas	1466863	+	TSS_001923	1000	10	2.7e-05	0	I	within gene(s) CAETHG_1370;
Gas	1469013	+	TSS_001924	1000	553	0	0	O	-
Gas	1469144	+	TSS_001926	1000	50	0	4	O	-
Gas	1469346	+	TSS_001928	1000	10	0.00024	0	O	-
Gas	1470555	+	TSS_001929	1000	29	0	0	P	83nt upstream of gene CAETHG_1373;	83
Gas	1472569	+	TSS_001930	1000	11	2.2e-07	0	P	57nt upstream of gene CAETHG_1375;	57
Gas	1472648	+	TSS_001931	1000	25	0	0	I	within gene(s) CAETHG_1375;
Gas	1472789	+	TSS_001932	1000	12	5.4e-08	0	I	within gene(s) CAETHG_1375;
Gas	1473971	+	TSS_001933	1000	52	0	0	P	108nt upstream of gene CAETHG_1376;	108
Gas	1474064	+	TSS_001934	1000	13	1.2e-10	0	P	15nt upstream of gene CAETHG_1376;	15
Gas	1474407	+	TSS_001935	1000	10	1.8e-08	0	I	within gene(s) CAETHG_1376;
Gas	1474765	+	TSS_001936	1000	38	0	0	I	within gene(s) CAETHG_1376;
Gas	1476123	+	TSS_001938	1000	73	0	1	P	37nt upstream of gene CAETHG_1380;	37
Gas	1476682	+	TSS_001939	1000	33	0	0	I	within gene(s) CAETHG_1381;
Gas	1478267	+	TSS_001940	1000	22	0	0	Ai	antisense to gene(s) CAETHG_1382;
Gas	1479466	+	TSS_001941	1000	18	9.8e-10	0	Ai	antisense to gene(s) CAETHG_1384;
Gas	1481333	+	TSS_001942	1000	355	0	0	Ai	antisense to gene(s) CAETHG_1385;
Gas	1481534	+	TSS_001943	1000	24	1.1e-10	0	Ai	antisense to gene(s) CAETHG_1385;
Gas	1481860	+	TSS_001944	1000	44	0	0	Ai	antisense to gene(s) CAETHG_1385;
Gas	1482417	+	TSS_001945	1000	21	0	0	Ad	antisense to gene(s) CAETHG_1386 (22nt downstream);
Gas	1492803	+	TSS_001946	1000	31	0	0	Ai	antisense to gene(s) CAETHG_1397;
Gas	1505859	+	TSS_001947	1000	17	0	0	O	-
Gas	1506913	+	TSS_001948	1000	267	0	0	P	47nt upstream of gene CAETHG_1407;	47
Gas	1507715	+	TSS_001949	1000	26	0	0	Ai	antisense to gene(s) CAETHG_1408;
Gas	1507959	+	TSS_001950	1000	69	0	0	Ai	antisense to gene(s) CAETHG_1409;
Gas	1508180	+	TSS_001951	1000	17	4.4e-11	0	Ai	antisense to gene(s) CAETHG_1409;
Gas	1508553	+	TSS_001953	1000	547	0	2	P	100nt upstream of gene CAETHG_1410;	100
Gas	1510181	+	TSS_001955	1000	67	0	2	I	within gene(s) CAETHG_1412;
Gas	1511252	+	TSS_001957	1000	30	0	0	I	within gene(s) CAETHG_1412;
Gas	1511722	+	TSS_001958	1000	581	0	0	I	within gene(s) CAETHG_1413;
Gas	1512243	+	TSS_001959	1000	255	0	1	O	-
Gas	1512449	+	TSS_001961	1000	17	7.6e-08	0	P	185nt upstream of gene CAETHG_1414;	185
Gas	1512460	+	TSS_001962	1000	18	1.6e-08	0	P	174nt upstream of gene CAETHG_1414;	174
Gas	1512618	+	TSS_001963	1000	12	1.1e-06	0	P	16nt upstream of gene CAETHG_1414;	16
Gas	1512812	+	TSS_001964	1000	13	4.5e-10	0	I	within gene(s) CAETHG_1414;
Gas	1516139	+	TSS_001965	1000	100	0	1	P	47nt upstream of gene CAETHG_1418;	47
Gas	1522711	+	TSS_001967	1000	69	0	0	Ai	antisense to gene(s) CAETHG_1424;
Gas	1522721	+	TSS_001968	1000	10	7.4e-07	0	Ai	antisense to gene(s) CAETHG_1424;
Gas	1524235	+	TSS_001969	1000	17	0	0	Ai	antisense to gene(s) CAETHG_1424;
Gas	1526682	+	TSS_001970	1000	17	1.1e-05	0	Ai	antisense to gene(s) CAETHG_1424;
Gas	1527331	+	TSS_001971	1000	49	0	0	Ai	antisense to gene(s) CAETHG_1424;
Gas	1528319	+	TSS_001972	1000	91	0	0	P	27nt upstream of gene CAETHG_1425;	27
Gas	1532127	+	TSS_001973	1000	15	6.6e-11	0	I	within gene(s) CAETHG_1429;
Gas	1535208	+	TSS_001974	1000	37	0	0	Ai	antisense to gene(s) CAETHG_1431;
Gas	1535866	+	TSS_001975	1000	21	0	0	Ai	antisense to gene(s) CAETHG_1432;
Gas	1536445	+	TSS_001976	1000	1197	0	0	P	37nt upstream of gene CAETHG_1433;	37
Gas	1536503	+	TSS_001977	1000	77	0	0	I	within gene(s) CAETHG_1433;
Gas	1540129	+	TSS_001978	1000	717	0	1	P	2nt upstream of gene CAETHG_1440;	2
Gas	1540207	+	TSS_001980	1000	52	0	0	I	within gene(s) CAETHG_1440;
Gas	1540729	+	TSS_001981	1000	78	0	0	I	within gene(s) CAETHG_1440;
Gas	1542357	+	TSS_001982	1000	12	0	0	O	-
Gas	1543183	+	TSS_001983	1000	19	0	0	Ai	antisense to gene(s) CAETHG_1442;
Gas	1547084	+	TSS_001984	1000	222	0	0	P	85nt upstream of gene CAETHG_1443;	85
Gas	1547200	+	TSS_001985	1000	9	7.1e-05	0	I	within gene(s) CAETHG_1443;
Gas	1547583	+	TSS_001986	1000	10	2e-06	0	I	within gene(s) CAETHG_1443;
Gas	1547979	+	TSS_001987	1000	12	5e-10	0	I	within gene(s) CAETHG_1444;
Gas	1549675	+	TSS_001989	1000	18459	0	4	P	40nt upstream of gene CAETHG_1446;	40
Gas	1553563	+	TSS_001993	1000	39	0	4	P	132nt upstream of gene CAETHG_1450;	132
Gas	1553595	+	TSS_001994	1000	11	3.2e-06	0	P	100nt upstream of gene CAETHG_1450;	100
Gas	1553642	+	TSS_001995	1000	150	0	0	P	53nt upstream of gene CAETHG_1450;	53
Gas	1557559	+	TSS_001996	1000	48	0	0	P	149nt upstream of gene CAETHG_1454;	149
Gas	1557693	+	TSS_001997	1000	43	0	0	P	15nt upstream of gene CAETHG_1454;	15
Gas	1557920	+	TSS_001998	1000	93	0	0	I	within gene(s) CAETHG_1454;
Gas	1558326	+	TSS_002000	1000	82	0	3	I	within gene(s) CAETHG_1454;
Gas	1558514	+	TSS_002001	1000	21	4.3e-11	0	IP	within gene(s) CAETHG_1454; 143nt upstream of gene CAETHG_1455;	143
Gas	1558629	+	TSS_002002	1000	183	0	0	P	28nt upstream of gene CAETHG_1455;	28
Gas	1558702	+	TSS_002003	1000	10	1.7e-05	0	I	within gene(s) CAETHG_1455;
Gas	1559131	+	TSS_002004	1000	7	5.7e-05	0	I	within gene(s) CAETHG_1455;
Gas	1559873	+	TSS_002005	1000	14	2.1e-09	0	P	171nt upstream of gene CAETHG_1456;	171
Gas	1559992	+	TSS_002007	1000	1912	0	2	P	52nt upstream of gene CAETHG_1456;	52
Gas	1565350	+	TSS_002008	1000	586	0	0	P	24nt upstream of gene CAETHG_1463;	24
Gas	1567182	+	TSS_002009	1000	189	0	0	P	13nt upstream of gene CAETHG_1465;	13
Gas	1567424	+	TSS_002010	1000	10	3.4e-08	0	I	within gene(s) CAETHG_1465;
Gas	1567701	+	TSS_002012	1000	9	1.8e-07	1	I	within gene(s) CAETHG_1465;
Gas	1567889	+	TSS_002013	1000	7	3.5e-06	0	I	within gene(s) CAETHG_1465;
Gas	1569410	+	TSS_002015	1000	1289	0	4	P	63nt upstream of gene CAETHG_1467;	63
Gas	1569443	+	TSS_002018	1000	12	0.00014	0	P	30nt upstream of gene CAETHG_1467;	30
Gas	1569508	+	TSS_002019	1000	16	1.9e-06	0	I	within gene(s) CAETHG_1467;
Gas	1569545	+	TSS_002020	1000	10	0.00034	0	I	within gene(s) CAETHG_1467;
Gas	1574843	+	TSS_002021	1000	79	0	0	Ai	antisense to gene(s) CAETHG_1471;
Gas	1575015	+	TSS_002022	1000	159	0	0	Ai	antisense to gene(s) CAETHG_1471;
Gas	1581966	+	TSS_002023	1000	19	0	0	Ai	antisense to gene(s) CAETHG_1479;
Gas	1582102	+	TSS_002024	1000	33	0	0	Ai	antisense to gene(s) CAETHG_1479;
Gas	1587585	+	TSS_002025	1000	80	0	0	Ai	antisense to gene(s) CAETHG_1485;
Gas	1589016	+	TSS_002026	1000	17	2.9e-11	0	Ai	antisense to gene(s) CAETHG_1486;
Gas	1590321	+	TSS_002027	1000	15	1.5e-12	0	Ai	antisense to gene(s) CAETHG_1487;
Gas	1592612	+	TSS_002028	1000	599	0	3	P	58nt upstream of gene CAETHG_1492;	58
Gas	1593975	+	TSS_002031	1000	225	0	1	P	29nt upstream of gene CAETHG_1493;	29
Gas	1598428	+	TSS_002033	1000	22	1.1e-12	1	Ai	antisense to gene(s) CAETHG_1497;
Gas	1599025	+	TSS_002034	1000	16	1.5e-11	0	Ai	antisense to gene(s) CAETHG_1497;
Gas	1600296	+	TSS_002035	1000	11	1.8e-12	0	Ai	antisense to gene(s) CAETHG_1498;
Gas	1602943	+	TSS_002036	1000	17	0	0	Ai	antisense to gene(s) CAETHG_1500;
Gas	1604627	+	TSS_002037	1000	103	0	1	P	170nt upstream of gene CAETHG_1503;	170
Gas	1612904	+	TSS_002039	1000	13	1.3e-06	0	P	16nt upstream of gene CAETHG_1511;	16
Gas	1613397	+	TSS_002040	1000	14	0	0	O	-
Gas	1616701	+	TSS_002041	1000	12	1.6e-08	0	I	within gene(s) CAETHG_1515;
Gas	1618111	+	TSS_002043	1000	355	0	3	P	36nt upstream of gene CAETHG_1518;	36
Gas	1621797	+	TSS_002044	1000	119	0	3	P	49nt upstream of gene CAETHG_1523;	49
Gas	1622259	+	TSS_002048	1000	378	0	0	P	34nt upstream of gene CAETHG_1524;	34
Gas	1622270	+	TSS_002049	1000	11	8.5e-07	0	P	23nt upstream of gene CAETHG_1524;	23
Gas	1622383	+	TSS_002050	1000	16	0	0	I	within gene(s) CAETHG_1524;
Gas	1625166	+	TSS_002052	1000	4979	0	4	P	33nt upstream of gene CAETHG_1528;	33
Gas	1625569	+	TSS_002054	1000	23	6.1e-05	0	I	within gene(s) CAETHG_1528;
Gas	1625643	+	TSS_002055	1000	27	0	0	I	within gene(s) CAETHG_1528;
Gas	1626064	+	TSS_002057	1000	64	0	7	I	within gene(s) CAETHG_1528;
Gas	1626114	+	TSS_002061	1000	22	0	0	I	within gene(s) CAETHG_1528;
Gas	1626460	+	TSS_002063	1000	11	0.00012	2	I	within gene(s) CAETHG_1528;
Gas	1628819	+	TSS_002064	1000	42	0	0	I	within gene(s) CAETHG_1531;
Gas	1629347	+	TSS_002066	1000	11	4e-06	1	I	within gene(s) CAETHG_1531;
Gas	1631312	+	TSS_002067	1000	304	0	6	P	63nt upstream of gene CAETHG_1533;	63
Gas	1632083	+	TSS_002069	1000	11	3.8e-08	0	I	within gene(s) CAETHG_1533;
Gas	1632604	+	TSS_002070	1000	18	0	0	IP	within gene(s) CAETHG_1533; 111nt upstream of gene CAETHG_1534;	111
Gas	1632731	+	TSS_002071	1000	38	0	0	I	within gene(s) CAETHG_1534;
Gas	1633582	+	TSS_002072	1000	11	3e-08	0	IP	within gene(s) CAETHG_1534; 55nt upstream of gene CAETHG_1535;	55
Gas	1633849	+	TSS_002073	1000	19	0	0	I	within gene(s) CAETHG_1535;
Gas	1636528	+	TSS_002074	1000	91	0	0	Ai	antisense to gene(s) CAETHG_1537;
Gas	1636542	+	TSS_002075	1000	52	0	0	Ai	antisense to gene(s) CAETHG_1537;
Gas	1636627	+	TSS_002076	1000	115	0	0	Ai	antisense to gene(s) CAETHG_1537;
Gas	1649531	+	TSS_002077	1000	13	3.7e-08	0	O	-
Gas	1650688	+	TSS_002078	1000	58	0	0	Ai	antisense to gene(s) CAETHG_1545;
Gas	1653233	+	TSS_002079	1000	763	0	1	P	12nt upstream of gene CAETHG_1549;	12
Gas	1653546	+	TSS_002081	1000	10	6e-07	0	I	within gene(s) CAETHG_1549;
Gas	1654273	+	TSS_002082	1000	8	1.6e-05	0	I	within gene(s) CAETHG_1549;
Gas	1654671	+	TSS_002083	1000	27	0	0	O	-
Gas	1654728	+	TSS_002084	1000	102	0	0	O	-
Gas	1654759	+	TSS_002085	1000	12	5.3e-08	0	O	-
Gas	1654767	+	TSS_002086	1000	33	0	1	O	-
Gas	1656767	+	TSS_002088	1000	39	0	0	P	27nt upstream of gene CAETHG_1551;	27
Gas	1662816	+	TSS_002089	1000	139	0	0	Ai	antisense to gene(s) CAETHG_1556;
Gas	1668278	+	TSS_002090	1000	18	0	0	Ad	antisense to gene(s) CAETHG_1560 (6nt downstream);
Gas	1674251	+	TSS_002091	1000	282	0	2	P	72nt upstream of gene CAETHG_1567;	72
Gas	1678494	+	TSS_002093	1000	21	0	0	Ai	antisense to gene(s) CAETHG_1570;
Gas	1678680	+	TSS_002094	1000	12	2.5e-05	0	Ai	antisense to gene(s) CAETHG_1570;
Gas	1678847	+	TSS_002095	1000	15	2.3e-06	0	Ai	antisense to gene(s) CAETHG_1570;
Gas	1678859	+	TSS_002096	1000	21	4.6e-10	0	Ai	antisense to gene(s) CAETHG_1570;
Gas	1679510	+	TSS_002097	1000	23	0	0	Ai	antisense to gene(s) CAETHG_1571;
Gas	1681490	+	TSS_002098	1000	142	0	0	Ai	antisense to gene(s) CAETHG_1572;
Gas	1682246	+	TSS_002099	1000	8	2.2e-08	0	Ai	antisense to gene(s) CAETHG_1572;
Gas	1682360	+	TSS_002100	1000	57	0	0	Ai	antisense to gene(s) CAETHG_1572;
Gas	1682677	+	TSS_002101	1000	18	0	0	Ai	antisense to gene(s) CAETHG_1572;
Gas	1692058	+	TSS_002102	1000	16	0	0	Ai	antisense to gene(s) CAETHG_1580;
Gas	1692559	+	TSS_002103	1000	12	3.2e-08	0	Ai	antisense to gene(s) CAETHG_1580;
Gas	1692951	+	TSS_002105	1000	291	0	3	Ai	antisense to gene(s) CAETHG_1580;
Gas	1694756	+	TSS_002106	1000	188	0	0	P	20nt upstream of gene CAETHG_1582;	20
Gas	1695123	+	TSS_002107	1000	15	1.2e-09	0	I	within gene(s) CAETHG_1582;
Gas	1695552	+	TSS_002108	1000	14	7.2e-09	0	I	within gene(s) CAETHG_1582;
Gas	1695604	+	TSS_002109	1000	10	3.3e-06	0	I	within gene(s) CAETHG_1582;
Gas	1695641	+	TSS_002110	1000	9	1.3e-05	0	I	within gene(s) CAETHG_1582;
Gas	1695849	+	TSS_002113	1000	175	0	2	I	within gene(s) CAETHG_1582;
Gas	1696413	+	TSS_002114	1000	23	0	0	I	within gene(s) CAETHG_1582;
Gas	1696543	+	TSS_002115	1000	21	0	0	I	within gene(s) CAETHG_1582;
Gas	1701317	+	TSS_002116	1000	11	2.1e-10	0	Ai	antisense to gene(s) CAETHG_1586;
Gas	1705007	+	TSS_002118	1000	42	0	2	O	-
Gas	1705399	+	TSS_002119	1000	141	0	0	P	74nt upstream of gene CAETHG_1590;	74
Gas	1705497	+	TSS_002120	1000	64	0	2	I	within gene(s) CAETHG_1590;
Gas	1705637	+	TSS_002122	1000	10	0.00075	0	I	within gene(s) CAETHG_1590;
Gas	1706162	+	TSS_002123	1000	22	0	0	I	within gene(s) CAETHG_1590;
Gas	1706942	+	TSS_002124	1000	29	0	0	I	within gene(s) CAETHG_1590;
Gas	1716171	+	TSS_002125	1000	24	0	0	Ai	antisense to gene(s) CAETHG_1594;
Gas	1716245	+	TSS_002126	1000	43	0	0	Ai	antisense to gene(s) CAETHG_1594;
Gas	1719092	+	TSS_002127	1000	33	0	0	O	-
Gas	1719351	+	TSS_002128	1000	10	1.7e-08	0	P	30nt upstream of gene CAETHG_1596;	30
Gas	1721767	+	TSS_002129	1000	17	0	0	Ai	antisense to gene(s) CAETHG_1599;
Gas	1724483	+	TSS_002130	1000	32	0	0	O	-
Gas	1724630	+	TSS_002131	1000	38	0	0	O	-
Gas	1725090	+	TSS_002132	1000	14	0.00021	0	O	-
Gas	1725186	+	TSS_002133	1000	457	0	0	O	-
Gas	1725209	+	TSS_002134	1000	56	0	3	O	-
Gas	1725298	+	TSS_002136	1000	78	0	0	Ad	antisense to gene(s) CAETHG_1603 (13nt downstream);
Gas	1726103	+	TSS_002137	1000	142	0	6	O	-
Gas	1726158	+	TSS_002139	1000	31	6.6e-10	0	O	-
Gas	1726232	+	TSS_002140	1000	35	0	0	O	-
Gas	1726474	+	TSS_002141	1000	141	0	0	Ai	antisense to gene(s) CAETHG_1604;
Gas	1726627	+	TSS_002142	1000	27	1.7e-07	0	Ai	antisense to gene(s) CAETHG_1604;
Gas	1726775	+	TSS_002143	1000	133	0	3	Ai	antisense to gene(s) CAETHG_1605;
Gas	1727040	+	TSS_002145	1000	180	0	0	Ad	antisense to gene(s) CAETHG_1606 (28nt downstream);
Gas	1727603	+	TSS_002146	1000	3907	0	0	Ai	antisense to gene(s) CAETHG_1606;
Gas	1727625	+	TSS_002147	1000	539	0	0	Ai	antisense to gene(s) CAETHG_1606;
Gas	1728079	+	TSS_002148	1000	19	0.00031	0	Ai	antisense to gene(s) CAETHG_1606;
Gas	1728282	+	TSS_002149	1000	15	0.00046	0	Ai	antisense to gene(s) CAETHG_1606;
Gas	1728695	+	TSS_002151	1000	36	0	2	Ai	antisense to gene(s) CAETHG_1606;
Gas	1728726	+	TSS_002153	1000	58	0	3	Ai	antisense to gene(s) CAETHG_1606;
Gas	1729025	+	TSS_002154	1000	21	1.5e-07	0	Ad	antisense to gene(s) CAETHG_1607 (15nt downstream);
Gas	1729185	+	TSS_002155	1000	33	0	0	Ai	antisense to gene(s) CAETHG_1607;
Gas	1729503	+	TSS_002156	1000	30	0	0	O	-
Gas	1729603	+	TSS_002157	1000	188	0	0	Ai	antisense to gene(s) CAETHG_1608;
Gas	1730037	+	TSS_002158	1000	29	0	0	Ai	antisense to gene(s) CAETHG_1608;
Gas	1730233	+	TSS_002159	1000	28	0	0	Ai	antisense to gene(s) CAETHG_1608;
Gas	1730356	+	TSS_002160	1000	20	1.2e-09	0	Ai	antisense to gene(s) CAETHG_1608;
Gas	1730698	+	TSS_002161	1000	67	0	0	Ai	antisense to gene(s) CAETHG_1608;
Gas	1730853	+	TSS_002162	1000	227	0	0	Ai	antisense to gene(s) CAETHG_1608;
Gas	1731191	+	TSS_002164	1000	527	0	1	Ai	antisense to gene(s) CAETHG_1608;
Gas	1731232	+	TSS_002165	1000	106	0	0	Ai	antisense to gene(s) CAETHG_1608;
Gas	1731759	+	TSS_002166	1000	29	0	0	Ai	antisense to gene(s) CAETHG_1609;
Gas	1732483	+	TSS_002167	1000	24	0	0	Ai	antisense to gene(s) CAETHG_1609;
Gas	1732537	+	TSS_002168	1000	73	0	0	O	-
Gas	1733299	+	TSS_002169	1000	32	0	0	Ai	antisense to gene(s) CAETHG_1610;
Gas	1734083	+	TSS_002170	1000	11	1.6e-06	0	Ai	antisense to gene(s) CAETHG_1611;
Gas	1734181	+	TSS_002171	1000	155	0	0	Ai	antisense to gene(s) CAETHG_1611;
Gas	1734225	+	TSS_002172	1000	60	0	4	Ai	antisense to gene(s) CAETHG_1611;
Gas	1734386	+	TSS_002174	1000	10	0.00095	0	Ai	antisense to gene(s) CAETHG_1611;
Gas	1734508	+	TSS_002175	1000	15	6.9e-05	0	Ai	antisense to gene(s) CAETHG_1611;
Gas	1734605	+	TSS_002176	1000	23	4.8e-08	0	Ai	antisense to gene(s) CAETHG_1611;
Gas	1735089	+	TSS_002177	1000	35	0	0	Ai	antisense to gene(s) CAETHG_1612;
Gas	1735098	+	TSS_002178	1000	64	0	0	Ai	antisense to gene(s) CAETHG_1612;
Gas	1736172	+	TSS_002179	1000	78	0	0	Ai	antisense to gene(s) CAETHG_1613;
Gas	1736315	+	TSS_002180	1000	79	0	0	Ai	antisense to gene(s) CAETHG_1613;
Gas	1736462	+	TSS_002181	1000		0.00065	3	Ai	antisense to gene(s) CAETHG_1613;
Gas	1736510	+	TSS_002183	1000	22	0	0	Ai	antisense to gene(s) CAETHG_1613;
Gas	1736773	+	TSS_002184	1000	32	0	0	Ai	antisense to gene(s) CAETHG_1613;
Gas	1736991	+	TSS_002185	1000	14	0	0	Ai	antisense to gene(s) CAETHG_1613;
Gas	1737020	+	TSS_002186	1000	63	0	0	Ai	antisense to gene(s) CAETHG_1613;
Gas	1737548	+	TSS_002187	1000	62	0	0	Ai	antisense to gene(s) CAETHG_1614;
Gas	1737658	+	TSS_002188	1000	23	4.2e-05	0	Ai	antisense to gene(s) CAETHG_1614;
Gas	1737748	+	TSS_002189	1000	29	0	0	Ai	antisense to gene(s) CAETHG_1614;
Gas	1737894	+	TSS_002190	1000	70	0	0	Ai	antisense to gene(s) CAETHG_1614;
Gas	1738119	+	TSS_002191	1000	73	0	6	Ai	antisense to gene(s) CAETHG_1614;
Gas	1738140	+	TSS_002193	1000	44	0	0	Ai	antisense to gene(s) CAETHG_1614;
Gas	1738222	+	TSS_002194	1000	17	0.00012	0	Ad	antisense to gene(s) CAETHG_1615 (4nt downstream);
Gas	1738259	+	TSS_002195	1000	100	0	0	Ai	antisense to gene(s) CAETHG_1615;
Gas	1738308	+	TSS_002196	1000	201	0	0	Ai	antisense to gene(s) CAETHG_1615;
Gas	1738586	+	TSS_002197	1000	93	0	0	Ai	antisense to gene(s) CAETHG_1615;
Gas	1738795	+	TSS_002198	1000	11	6e-05	0	Ai	antisense to gene(s) CAETHG_1615;
Gas	1738960	+	TSS_002199	1000	24	0	0	Ai	antisense to gene(s) CAETHG_1616;
Gas	1739424	+	TSS_002200	1000	14	1.2e-05	0	Ai	antisense to gene(s) CAETHG_1616;
Gas	1739568	+	TSS_002201	1000	10	0.0004	0	Ai	antisense to gene(s) CAETHG_1616;
Gas	1739603	+	TSS_002202	1000	84	0	0	Ai	antisense to gene(s) CAETHG_1616;
Gas	1740236	+	TSS_002203	1000	152	0	0	Ai	antisense to gene(s) CAETHG_1617;
Gas	1740431	+	TSS_002204	1000	22	0	0	Ai	antisense to gene(s) CAETHG_1617;
Gas	1740712	+	TSS_002205	1000	18	4.9e-12	0	Ai	antisense to gene(s) CAETHG_1618;
Gas	1741348	+	TSS_002206	1000	25	0	0	Ai	antisense to gene(s) CAETHG_1618;
Gas	1742556	+	TSS_002207	1000	157	0	0	Ai	antisense to gene(s) CAETHG_1619;
Gas	1743574	+	TSS_002208	1000	26	1.8e-10	0	Ai	antisense to gene(s) CAETHG_1620;
Gas	1743582	+	TSS_002209	1000	2032	0	0	Ai	antisense to gene(s) CAETHG_1620;
Gas	1743592	+	TSS_002210	1000	48	0	0	Ai	antisense to gene(s) CAETHG_1620;
Gas	1743609	+	TSS_002211	1000	15	0.00019	0	Ai	antisense to gene(s) CAETHG_1620;
Gas	1743714	+	TSS_002212	1000	56	0	0	Ai	antisense to gene(s) CAETHG_1620;
Gas	1744048	+	TSS_002213	1000	26	4.2e-09	0	Ai	antisense to gene(s) CAETHG_1621;
Gas	1744377	+	TSS_002214	1000	132	0	0	Ai	antisense to gene(s) CAETHG_1621;
Gas	1744502	+	TSS_002215	1000	233	0	0	Ai	antisense to gene(s) CAETHG_1621;
Gas	1744774	+	TSS_002216	1000	12	3.6e-06	0	Ai	antisense to gene(s) CAETHG_1621;
Gas	1744883	+	TSS_002217	1000	55	0	0	Ai	antisense to gene(s) CAETHG_1621;
Gas	1745092	+	TSS_002218	1000	148	0	0	Ai	antisense to gene(s) CAETHG_1621;
Gas	1745810	+	TSS_002219	1000	11	5.7e-05	0	Ai	antisense to gene(s) CAETHG_1622;
Gas	1746341	+	TSS_002220	1000	27	0	0	Ai	antisense to gene(s) CAETHG_1623;
Gas	1746539	+	TSS_002222	1000	658	0	3	Ai	antisense to gene(s) CAETHG_1623;
Gas	1746842	+	TSS_002223	1000	12	2.3e-07	0	Ai	antisense to gene(s) CAETHG_1624;
Gas	1748009	+	TSS_002224	1000	12	1.2e-12	0	Ai	antisense to gene(s) CAETHG_1625;
Gas	1749760	+	TSS_002226	1000	1652	0	2	P	17nt upstream of gene CAETHG_1628;	17
Gas	1749805	+	TSS_002227	1000	22	0	0	I	within gene(s) CAETHG_1628;
Gas	1749902	+	TSS_002228	1000	15	5.2e-08	0	I	within gene(s) CAETHG_1628;
Gas	1750004	+	TSS_002229	1000	6	0.00011	0	I	within gene(s) CAETHG_1628;
Gas	1751157	+	TSS_002231	1000	1339	0	1	P	119nt upstream of gene CAETHG_1629;	119
Gas	1751278	+	TSS_002232	1000	74	0	0	I	within gene(s) CAETHG_1629;
Gas	1751655	+	TSS_002234	1000	8	1.2e-06	5	I	within gene(s) CAETHG_1629;
Gas	1751737	+	TSS_002235	1000	16	5.4e-12	0	I	within gene(s) CAETHG_1629;
Gas	1758826	+	TSS_002236	1000	15	0	0	P	13nt upstream of gene CAETHG_1637;	13
Gas	1760064	+	TSS_002237	1000	13	1.1e-06	0	Ai	antisense to gene(s) CAETHG_1639;
Gas	1764840	+	TSS_002239	1000	230	0	2	O	-
Gas	1768695	+	TSS_002242	1000	337	0	1	P	15nt upstream of gene CAETHG_1647;	15
Gas	1768740	+	TSS_002243	1000	12	0.00013	0	I	within gene(s) CAETHG_1647;
Gas	1769449	+	TSS_002244	1000	29	0	0	O	-
Gas	1769657	+	TSS_002245	1000	24	0	0	O	-
Gas	1778891	+	TSS_002246	1000	22	0	0	Ai	antisense to gene(s) CAETHG_1652;
Gas	1791541	+	TSS_002247	1000	802	0	0	P	16nt upstream of gene CAETHG_1670;	16
Gas	1792118	+	TSS_002248	1000	20	0	0	I	within gene(s) CAETHG_1670;
Gas	1793012	+	TSS_002249	1000	11	1.3e-08	0	I	within gene(s) CAETHG_1671;
Gas	1793100	+	TSS_002250	1000	8	3.6e-06	0	I	within gene(s) CAETHG_1671;
Gas	1793362	+	TSS_002251	1000	10	7.3e-08	0	I	within gene(s) CAETHG_1671;
Gas	1795369	+	TSS_002252	1000	15	4.1e-05	0	I	within gene(s) CAETHG_1673;
Gas	1795934	+	TSS_002253	1000	64	0	0	I	within gene(s) CAETHG_1673;
Gas	1795965	+	TSS_002254	1000	136	0	0	I	within gene(s) CAETHG_1673;
Gas	1795973	+	TSS_002256	1000	9	1.3e-05	1	I	within gene(s) CAETHG_1673;
Gas	1796324	+	TSS_002259	1000	4634	0	2	P	13nt upstream of gene CAETHG_1674;	13
Gas	1796777	+	TSS_002261	1000	132	0	1	IP	within gene(s) CAETHG_1674; 20nt upstream of gene CAETHG_1675;	20
Gas	1796797	+	TSS_002262	1000	31	0	0	P	0nt upstream of gene CAETHG_1675;	0
Gas	1796855	+	TSS_002263	1000	5	0.00059	0	I	within gene(s) CAETHG_1675;
Gas	1796962	+	TSS_002264	1000	7	0.00047	6	I	within gene(s) CAETHG_1675;
Gas	1797080	+	TSS_002266	1000	14	2.7e-08	0	I	within gene(s) CAETHG_1675;
Gas	1797110	+	TSS_002267	1000	8	8e-05	0	I	within gene(s) CAETHG_1675;
Gas	1797364	+	TSS_002269	1000	27	0	4	IP	within gene(s) CAETHG_1675; 139nt upstream of gene CAETHG_1676;	139
Gas	1801390	+	TSS_002271	1000	152448	0	2	P	125nt upstream of gene CAETHG_1680;	125
Gas	1801441	+	TSS_002272	1000	50	0	0	P	74nt upstream of gene CAETHG_1680;	74
Gas	1801497	+	TSS_002273	1000	37	0	0	P	18nt upstream of gene CAETHG_1680;	18
Gas	1802389	+	TSS_002274	1000	35	0	0	P	42nt upstream of gene CAETHG_1682;	42
Gas	1802749	+	TSS_002275	1000	20	7.5e-13	0	P	24nt upstream of gene CAETHG_1683;	24
Gas	1802835	+	TSS_002276	1000	30	0	0	I	within gene(s) CAETHG_1683;
Gas	1803246	+	TSS_002277	1000	8	6.8e-05	0	I	within gene(s) CAETHG_1683;
Gas	1805056	+	TSS_002278	1000	9	3.8e-05	0	P	139nt upstream of gene CAETHG_1685;	139
Gas	1805163	+	TSS_002279	1000	146	0	0	P	32nt upstream of gene CAETHG_1685;	32
Gas	1805286	+	TSS_002280	1000	9	5.6e-05	0	I	within gene(s) CAETHG_1685;
Gas	1805295	+	TSS_002281	1000	36	0	5	I	within gene(s) CAETHG_1685;
Gas	1805500	+	TSS_002283	1000	11	1.1e-06	0	I	within gene(s) CAETHG_1685;
Gas	1805520	+	TSS_002284	1000	8	4.7e-05	0	I	within gene(s) CAETHG_1685;
Gas	1805530	+	TSS_002286	1000	12	6.4e-08	2	I	within gene(s) CAETHG_1685;
Gas	1805620	+	TSS_002287	1000	9	1.1e-05	0	I	within gene(s) CAETHG_1685;
Gas	1805772	+	TSS_002288	1000	13	1.1e-09	0	I	within gene(s) CAETHG_1685;
Gas	1805784	+	TSS_002289	1000	25	0	0	I	within gene(s) CAETHG_1685;
Gas	1805815	+	TSS_002290	1000	8	2.6e-05	0	I	within gene(s) CAETHG_1685;
Gas	1805960	+	TSS_002291	1000	7	7.5e-05	0	I	within gene(s) CAETHG_1685;
Gas	1806044	+	TSS_002292	1000	7	5.4e-05	0	I	within gene(s) CAETHG_1685;
Gas	1808346	+	TSS_002293	1000	162	0	0	Ai	antisense to gene(s) CAETHG_1687;
Gas	1820306	+	TSS_002294	1000	22	0	0	Ai	antisense to gene(s) CAETHG_1691;
Gas	1821161	+	TSS_002295	1000	23	0	0	Ai	antisense to gene(s) CAETHG_1692;
Gas	1828810	+	TSS_002296	1000	74	0	0	I	within gene(s) CAETHG_1695;
Gas	1829057	+	TSS_002298	1000	38	0	1	I	within gene(s) CAETHG_1695;
Gas	1832492	+	TSS_002299	1000	22	0	0	P	73nt upstream of gene CAETHG_1699;	73
Gas	1832537	+	TSS_002300	1000	3913	0	0	P	28nt upstream of gene CAETHG_1699;	28
Gas	1838192	+	TSS_002301	1000	74	0	0	O	-
Gas	1840638	+	TSS_002302	1000	232	0	2	P	16nt upstream of gene CAETHG_1707;	16
Gas	1841330	+	TSS_002304	1000	9	2.7e-08	0	I	within gene(s) CAETHG_1708;
Gas	1841900	+	TSS_002305	1000	17	0	0	P	25nt upstream of gene CAETHG_1709;	25
Gas	1850997	+	TSS_002307	1000	6672	0	2	P	35nt upstream of gene CAETHG_1717;	35
Gas	1851437	+	TSS_002312	1000	63	0	5	I	within gene(s) CAETHG_1717;
Gas	1854639	+	TSS_002313	1000	27	0	0	O	-
Gas	1855722	+	TSS_002315	1000	263	0	1	P	44nt upstream of gene CAETHG_1722;	44
Gas	1857774	+	TSS_002316	1000	13	2.9e-08	0	O	-
Gas	1859260	+	TSS_002317	1000	60	0	0	P	54nt upstream of gene CAETHG_1727;	54
Gas	1860324	+	TSS_002318	1000	27	0	0	P	121nt upstream of gene CAETHG_1728;	121
Gas	1862660	+	TSS_002319	1000	8	2.7e-06	0	Ai	antisense to gene(s) CAETHG_1729;
Gas	1865783	+	TSS_002320	1000	21	0	0	P	62nt upstream of gene CAETHG_1733;	62
Gas	1865810	+	TSS_002321	1000	535	0	0	P	35nt upstream of gene CAETHG_1733;	35
Gas	1865887	+	TSS_002322	1000	10	3.7e-07	0	I	within gene(s) CAETHG_1733;
Gas	1867396	+	TSS_002323	1000	19	0	0	I	within gene(s) CAETHG_1734;
Gas	1868424	+	TSS_002324	1000	17	0	0	IP	within gene(s) CAETHG_1734; 51nt upstream of gene CAETHG_1735;	51
Gas	1870778	+	TSS_002325	1000	113	0	0	Ai	antisense to gene(s) CAETHG_1737;
Gas	1872451	+	TSS_002326	1000	137	0	0	I	within gene(s) CAETHG_1738;
Gas	1874759	+	TSS_002327	1000	96	0	1	P	131nt upstream of gene CAETHG_1740;	131
Gas	1874805	+	TSS_002329	1000	389	0	0	P	85nt upstream of gene CAETHG_1740;	85
Gas	1875078	+	TSS_002330	1000	14	7.8e-10	0	I	within gene(s) CAETHG_1740;
Gas	1875366	+	TSS_002331	1000	15	6.2e-12	0	I	within gene(s) CAETHG_1740;
Gas	1876746	+	TSS_002332	1000	7	0.00014	0	I	within gene(s) CAETHG_1741;
Gas	1876827	+	TSS_002333	1000	20	0	0	I	within gene(s) CAETHG_1741;
Gas	1877240	+	TSS_002334	1000	24	0	0	I	within gene(s) CAETHG_1741;
Gas	1878557	+	TSS_002335	1000	13	7.6e-15	0	I	within gene(s) CAETHG_1742;
Gas	1880486	+	TSS_002337	1000	38	0	2	Ai	antisense to gene(s) CAETHG_1744;
Gas	1881214	+	TSS_002338	1000	29	0	0	I	within gene(s) CAETHG_1745;
Gas	1884218	+	TSS_002339	1000	51	0	0	I	within gene(s) CAETHG_1747;
Gas	1884473	+	TSS_002340	1000	14	2e-07	3	I	within gene(s) CAETHG_1747;
Gas	1885226	+	TSS_002343	1000	1861	0	3	P	44nt upstream of gene CAETHG_1748;	44
Gas	1886285	+	TSS_002345	1000	71	0	0	P	28nt upstream of gene CAETHG_1750;	28
Gas	1886655	+	TSS_002346	1000	7	3.8e-06	0	I	within gene(s) CAETHG_1750;
Gas	1890488	+	TSS_002347	1000	46	0	0	Ai	antisense to gene(s) CAETHG_1754;
Gas	1891747	+	TSS_002348	1000	32	0	0	Ai	antisense to gene(s) CAETHG_1756;
Gas	1894231	+	TSS_002349	1000	33	0	0	Ai	antisense to gene(s) CAETHG_1758;
Gas	1896664	+	TSS_002350	1000	21	0	0	Ai	antisense to gene(s) CAETHG_1760;
Gas	1900254	+	TSS_002351	1000	26	0	0	Ai	antisense to gene(s) CAETHG_1763;
Gas	1902770	+	TSS_002352	1000	144	0	2	P	18nt upstream of gene CAETHG_1766;	18
Gas	1904830	+	TSS_002354	1000	23	0	0	Ai	antisense to gene(s) CAETHG_1768;
Gas	1906835	+	TSS_002355	1000	2198	0	0	P	43nt upstream of gene CAETHG_1770;	43
Gas	1906862	+	TSS_002356	1000	104	0	3	P	16nt upstream of gene CAETHG_1770;	16
Gas	1906960	+	TSS_002359	1000	8	0.00017	0	I	within gene(s) CAETHG_1770;
Gas	1906993	+	TSS_002360	1000	110	0	0	I	within gene(s) CAETHG_1770;
Gas	1907230	+	TSS_002361	1000	13	5.5e-08	0	I	within gene(s) CAETHG_1770;
Gas	1907559	+	TSS_002362	1000	50	0	0	I	within gene(s) CAETHG_1770;
Gas	1907570	+	TSS_002364	1000	14	6.3e-09	1	I	within gene(s) CAETHG_1770;
Gas	1907604	+	TSS_002365	1000	21	2.1e-14	0	I	within gene(s) CAETHG_1770;
Gas	1907718	+	TSS_002366	1000	6	0.00029	0	I	within gene(s) CAETHG_1770;
Gas	1907849	+	TSS_002367	1000	9	6.2e-06	1	I	within gene(s) CAETHG_1770;
Gas	1907943	+	TSS_002369	1000	13	1.5e-08	0	I	within gene(s) CAETHG_1770;
Gas	1908021	+	TSS_002370	1000	10	9.7e-07	0	I	within gene(s) CAETHG_1770;
Gas	1908757	+	TSS_002371	1000	18	0	0	Ai	antisense to gene(s) CAETHG_1771;
Gas	1912374	+	TSS_002372	1000	10	1.4e-08	0	Ai	antisense to gene(s) CAETHG_1776;
Gas	1915058	+	TSS_002373	1000	79	0	0	I	within gene(s) CAETHG_1778;
Gas	1915111	+	TSS_002374	1000	10	0.00047	0	I	within gene(s) CAETHG_1778;
Gas	1915229	+	TSS_002375	1000	12	4e-05	0	I	within gene(s) CAETHG_1778;
Gas	1915262	+	TSS_002376	1000	25	0	0	I	within gene(s) CAETHG_1778;
Gas	1915367	+	TSS_002377	1000	9	8.2e-05	0	I	within gene(s) CAETHG_1778;
Gas	1915575	+	TSS_002378	1000	13	2.1e-08	1	I	within gene(s) CAETHG_1778;
Gas	1917484	+	TSS_002380	1000	14	0	0	Ai	antisense to gene(s) CAETHG_1781;
Gas	1918817	+	TSS_002381	1000	85	0	1	P	34nt upstream of gene CAETHG_1782;	34
Gas	1920246	+	TSS_002383	1000	11	1.5e-06	0	Ai	antisense to gene(s) CAETHG_1784;
Gas	1928932	+	TSS_002385	1000	776	0	2	P	26nt upstream of gene CAETHG_1791;	26
Gas	1929555	+	TSS_002388	1000	61028	0	3	P	26nt upstream of gene CAETHG_1792;	26
Gas	1929568	+	TSS_002390	1000	14	0.00011	0	P	13nt upstream of gene CAETHG_1792;	13
Gas	1930768	+	TSS_002392	1000	943	0	6	P	15nt upstream of gene CAETHG_1794;	15
Gas	1932558	+	TSS_002396	1000	17	0	0	Ai	antisense to gene(s) CAETHG_1796;
Gas	1939207	+	TSS_002397	1000	636	0	0	Ai	antisense to gene(s) CAETHG_1801;
Gas	1939311	+	TSS_002398	1000	33	0	0	Ai	antisense to gene(s) CAETHG_1801;
Gas	1944236	+	TSS_002399	1000	23	0	0	I	within gene(s) CAETHG_1805;
Gas	1949675	+	TSS_002401	1000	15022	0	4	P	42nt upstream of gene CAETHG_1810;	42
Gas	1949694	+	TSS_002404	1000	138	0	2	P	23nt upstream of gene CAETHG_1810;	23
Gas	1949706	+	TSS_002406	1000	20	1.5e-05	7	P	11nt upstream of gene CAETHG_1810;	11
Gas	1949774	+	TSS_002408	1000	17	0.00013	0	I	within gene(s) CAETHG_1810;
Gas	1950585	+	TSS_002409	1000	29	0	0	I	within gene(s) CAETHG_1811;
Gas	1951904	+	TSS_002410	1000	12	0	0	Ai	antisense to gene(s) CAETHG_1812;
Gas	1953911	+	TSS_002411	1000	460	0	3	P	77nt upstream of gene CAETHG_1814;	77
Gas	1953970	+	TSS_002416	1000	32	0	2	P	18nt upstream of gene CAETHG_1814;	18
Gas	1954344	+	TSS_002417	1000	21	7.7e-13	0	I	within gene(s) CAETHG_1814;
Gas	1954440	+	TSS_002418	1000	39	0	0	I	within gene(s) CAETHG_1814;
Gas	1954552	+	TSS_002419	1000	7	0.00013	0	I	within gene(s) CAETHG_1814;
Gas	1954721	+	TSS_002420	1000	118	0	0	I	within gene(s) CAETHG_1814;
Gas	1954901	+	TSS_002421	1000	18	6.2e-12	0	I	within gene(s) CAETHG_1814;
Gas	1954958	+	TSS_002423	1000	46	0	1	IP	within gene(s) CAETHG_1814; 226nt upstream of gene CAETHG_1815;	226
Gas	1955132	+	TSS_002425	1000	51	0	1	IP	within gene(s) CAETHG_1814; 52nt upstream of gene CAETHG_1815;	52
Gas	1955204	+	TSS_002426	1000	843	0	0	I	within gene(s) CAETHG_1815;
Gas	1955402	+	TSS_002428	1000	20	3e-14	2	I	within gene(s) CAETHG_1815;
Gas	1955577	+	TSS_002430	1000	16	2.1e-10	0	I	within gene(s) CAETHG_1815;
Gas	1955652	+	TSS_002432	1000	83	0	1	I	within gene(s) CAETHG_1815;
Gas	1955741	+	TSS_002434	1000	11	1.9e-07	7	I	within gene(s) CAETHG_1815;
Gas	1957812	+	TSS_002436	1000	27	0	0	Ai	antisense to gene(s) CAETHG_1819;
Gas	1976015	+	TSS_002437	1000	27	0	0	Ai	antisense to gene(s) CAETHG_1838;
Gas	1977602	+	TSS_002438	1000	1744	0	0	I	within gene(s) CAETHG_1839;
Gas	1994763	+	TSS_002440	1000	243	0	5	P	42nt upstream of gene CAETHG_1858;	42
Gas	1995618	+	TSS_002441	1000	11	1.4e-10	0	P	54nt upstream of gene CAETHG_1859;	54
Gas	1996941	+	TSS_002443	1000	47	0	4	P	32nt upstream of gene CAETHG_1860;	32
Gas	1997552	+	TSS_002444	1000	11	8.3e-09	0	I	within gene(s) CAETHG_1860;
Gas	1999383	+	TSS_002445	1000	31	0	0	P	27nt upstream of gene CAETHG_1862;	27
Gas	1999396	+	TSS_002446	1000	595	0	0	P	14nt upstream of gene CAETHG_1862;	14
Gas	1999587	+	TSS_002447	1000	9	8.4e-07	0	I	within gene(s) CAETHG_1862;
Gas	2000213	+	TSS_002448	1000	26	0	0	I	within gene(s) CAETHG_1862;
Gas	2000222	+	TSS_002449	1000	6	2.3e-05	0	I	within gene(s) CAETHG_1862;
Gas	2003771	+	TSS_002450	1000	56	0	0	Ai	antisense to gene(s) CAETHG_1865;
Gas	2004197	+	TSS_002451	1000	27	0	0	O	-
Gas	2005224	+	TSS_002452	1000	56	0	0	Ai	antisense to gene(s) CAETHG_1867;
Gas	2008774	+	TSS_002453	1000	12	4.1e-06	0	I	within gene(s) CAETHG_1870;
Gas	2009196	+	TSS_002456	1000	827	0	2	I	within gene(s) CAETHG_1870;
Gas	2013090	+	TSS_002457	1000	23	0	0	P	25nt upstream of gene CAETHG_1874;	25
Gas	2014894	+	TSS_002458	1000	173	0	0	P	25nt upstream of gene CAETHG_1876;	25
Gas	2017678	+	TSS_002459	1000	11	4.2e-09	0	I	within gene(s) CAETHG_1879;
Gas	2018152	+	TSS_002460	1000	8	3.2e-07	0	I	within gene(s) CAETHG_1879;
Gas	2020765	+	TSS_002462	1000	69	0	1	Ai	antisense to gene(s) CAETHG_1881;
Gas	2020774	+	TSS_002463	1000	14	4.2e-05	0	Ai	antisense to gene(s) CAETHG_1881;
Gas	2023546	+	TSS_002464	1000	16	0	0	O	-
Gas	2029168	+	TSS_002465	1000	23	0	0	Ai	antisense to gene(s) CAETHG_1885;
Gas	2029255	+	TSS_002466	1000	14	3.5e-08	0	O	-
Gas	2035551	+	TSS_002468	1000	5794	0	3	P	120nt upstream of gene CAETHG_1891;	120
Gas	2035878	+	TSS_002470	1000	201	0	0	I	within gene(s) CAETHG_1891;
Gas	2036021	+	TSS_002471	1000	65	0	0	I	within gene(s) CAETHG_1891;
Gas	2036874	+	TSS_002472	1000	58	0	0	Ai	antisense to gene(s) CAETHG_1892;
Gas	2059769	+	TSS_002473	1000	11	8.3e-12	0	Ai	antisense to gene(s) CAETHG_1913;
Gas	2061332	+	TSS_002474	1000	45	0	0	Ai	antisense to gene(s) CAETHG_1916;
Gas	2062312	+	TSS_002475	1000	10	2.8e-06	0	Ai	antisense to gene(s) CAETHG_1917;
Gas	2063315	+	TSS_002476	1000	27	0	0	Ai	antisense to gene(s) CAETHG_1918;
Gas	2063689	+	TSS_002477	1000	12	9.7e-06	0	O	-
Gas	2064075	+	TSS_002478	1000	16	5.2e-11	0	Ai	antisense to gene(s) CAETHG_1919;
Gas	2065332	+	TSS_002479	1000	40	0	0	Ai	antisense to gene(s) CAETHG_1921;
Gas	2065774	+	TSS_002480	1000	26	0	0	PAi	93nt upstream of gene CAETHG_1922; antisense to gene(s) CAETHG_1921;	93
Gas	2066350	+	TSS_002481	1000	34	0	0	Ai	antisense to gene(s) CAETHG_1923;
Gas	2067489	+	TSS_002482	1000	29	0	0	Ai	antisense to gene(s) CAETHG_1926;
Gas	2070302	+	TSS_002483	1000	34	0	0	Ai	antisense to gene(s) CAETHG_1930;
Gas	2070552	+	TSS_002484	1000	273	0	0	Ai	antisense to gene(s) CAETHG_1930;
Gas	2070654	+	TSS_002485	1000	41	0	0	Ai	antisense to gene(s) CAETHG_1931;
Gas	2071304	+	TSS_002486	1000	10	4.4e-07	0	Ai	antisense to gene(s) CAETHG_1932;
Gas	2073175	+	TSS_002487	1000	41	0	0	Ai	antisense to gene(s) CAETHG_1937;
Gas	2073183	+	TSS_002488	1000	50	0	0	Ai	antisense to gene(s) CAETHG_1937;
Gas	2073286	+	TSS_002489	1000	148	0	0	Ai	antisense to gene(s) CAETHG_1937;
Gas	2074028	+	TSS_002490	1000	218	0	0	Ai	antisense to gene(s) CAETHG_1940;
Gas	2075160	+	TSS_002491	1000	19	0	0	Ai	antisense to gene(s) CAETHG_1942;
Gas	2075495	+	TSS_002492	1000	16	1.5e-07	0	Ai	antisense to gene(s) CAETHG_1943;
Gas	2076000	+	TSS_002493	1000	23	0	0	Ai	antisense to gene(s) CAETHG_1944;
Gas	2076573	+	TSS_002494	1000	674	0	0	Ai	antisense to gene(s) CAETHG_1944;
Gas	2076873	+	TSS_002495	1000	11	4.2e-07	0	Ai	antisense to gene(s) CAETHG_1945;
Gas	2077601	+	TSS_002496	1000	102	0	0	Ai	antisense to gene(s) CAETHG_1946;
Gas	2077921	+	TSS_002497	1000	79	0	0	Ai	antisense to gene(s) CAETHG_1947;
Gas	2077937	+	TSS_002498	1000	28	4.1e-09	0	Ai	antisense to gene(s) CAETHG_1947;
Gas	2078675	+	TSS_002499	1000	13	5.6e-07	0	Ai	antisense to gene(s) CAETHG_1948;
Gas	2079243	+	TSS_002500	1000	28	0	0	Ai	antisense to gene(s) CAETHG_1949;
Gas	2079551	+	TSS_002501	1000	179	0	0	Ai	antisense to gene(s) CAETHG_1949;
Gas	2079611	+	TSS_002502	1000	507	0	0	Ai	antisense to gene(s) CAETHG_1949;
Gas	2079861	+	TSS_002503	1000	70	0	0	Ai	antisense to gene(s) CAETHG_1949;
Gas	2080502	+	TSS_002504	1000	161	0	0	Ai	antisense to gene(s) CAETHG_1950;
Gas	2080665	+	TSS_002505	1000	11	1.8e-06	0	Ai	antisense to gene(s) CAETHG_1950;
Gas	2081355	+	TSS_002506	1000	30	0	0	Ai	antisense to gene(s) CAETHG_1950;
Gas	2084097	+	TSS_002507	1000	28	0	0	Ai	antisense to gene(s) CAETHG_1954;
Gas	2085166	+	TSS_002508	1000	10	1e-07	0	Ai	antisense to gene(s) CAETHG_1954;
Gas	2086039	+	TSS_002509	1000	64	0	0	Ai	antisense to gene(s) CAETHG_1954;
Gas	2087940	+	TSS_002510	1000	44	0	0	Ai	antisense to gene(s) CAETHG_1955;
Gas	2091846	+	TSS_002511	1000	12	5.9e-08	0	Ai	antisense to gene(s) CAETHG_1956;
Gas	2092965	+	TSS_002512	1000	59	0	6	Ai	antisense to gene(s) CAETHG_1958;
Gas	2093039	+	TSS_002514	1000	14	3.5e-06	0	Ai	antisense to gene(s) CAETHG_1958;
Gas	2093105	+	TSS_002515	1000	11	2.6e-05	0	Ai	antisense to gene(s) CAETHG_1958;
Gas	2093132	+	TSS_002516	1000	57	0	0	Ai	antisense to gene(s) CAETHG_1958;
Gas	2093295	+	TSS_002517	1000	1638	0	0	O	-
Gas	2095080	+	TSS_002518	1000	13	2.9e-07	0	Ai	antisense to gene(s) CAETHG_1963;
Gas	2095178	+	TSS_002519	1000	28	0	0	Ai	antisense to gene(s) CAETHG_1963;
Gas	2095231	+	TSS_002520	1000	11	0.00032	0	Ai	antisense to gene(s) CAETHG_1963;
Gas	2095486	+	TSS_002521	1000	179	0	0	Ai	antisense to gene(s) CAETHG_1963;
Gas	2095546	+	TSS_002522	1000	507	0	0	Ai	antisense to gene(s) CAETHG_1963;
Gas	2095796	+	TSS_002523	1000	70	0	0	Ai	antisense to gene(s) CAETHG_1963;
Gas	2097396	+	TSS_002524	1000	77	0	0	Ai	antisense to gene(s) CAETHG_1965;
Gas	2097951	+	TSS_002525	1000	21	0	0	Ai	antisense to gene(s) CAETHG_1966;
Gas	2102162	+	TSS_002526	1000	18	0	0	Ai	antisense to gene(s) CAETHG_1970;
Gas	2103054	+	TSS_002527	1000	3806	0	0	P	71nt upstream of gene CAETHG_1971;	71
Gas	2103108	+	TSS_002529	1000	96	0	2	P	17nt upstream of gene CAETHG_1971;	17
Gas	2103180	+	TSS_002531	1000	16	3.6e-08	1	I	within gene(s) CAETHG_1971;
Gas	2106982	+	TSS_002532	1000	30	0	0	Ai	antisense to gene(s) CAETHG_1974;
Gas	2107463	+	TSS_002533	1000	11	2.3e-07	0	Ai	antisense to gene(s) CAETHG_1974;
Gas	2108098	+	TSS_002534	1000	15	1.7e-10	0	Ai	antisense to gene(s) CAETHG_1974;
Gas	2108110	+	TSS_002535	1000	11	5.3e-08	0	Ai	antisense to gene(s) CAETHG_1974;
Gas	2114738	+	TSS_002536	1000	31	0	0	O	-
Gas	2114762	+	TSS_002537	1000	10	7.8e-06	0	O	-
Gas	2115726	+	TSS_002538	1000	56	0	0	O	-
Gas	2115845	+	TSS_002539	1000	112	0	0	O	-
Gas	2116171	+	TSS_002540	1000	17	0.00076	0	O	-
Gas	2116194	+	TSS_002541	1000	104	0	0	O	-
Gas	2116816	+	TSS_002542	1000	15	0	0	O	-
Gas	2120060	+	TSS_002543	1000	209	0	0	Ai	antisense to gene(s) CAETHG_1980;
Gas	2120891	+	TSS_002544	1000	18	0	0	O	-
Gas	2121367	+	TSS_002545	1000	10	2.6e-08	0	Ai	antisense to gene(s) CAETHG_1981;
Gas	2123326	+	TSS_002546	1000	32	0	0	Ai	antisense to gene(s) CAETHG_1982;
Gas	2123551	+	TSS_002547	1000	10	4.5e-05	0	Ai	antisense to gene(s) CAETHG_1982;
Gas	2123939	+	TSS_002548	1000	355	0	0	Ai	antisense to gene(s) CAETHG_1982;
Gas	2124344	+	TSS_002549	1000	88	0	0	Ai	antisense to gene(s) CAETHG_1982;
Gas	2124502	+	TSS_002550	1000	72	0	0	Ai	antisense to gene(s) CAETHG_1982;
Gas	2124616	+	TSS_002551	1000	10	0.00072	0	Ai	antisense to gene(s) CAETHG_1983;
Gas	2128402	+	TSS_002552	1000	15	8.6e-09	0	Ai	antisense to gene(s) CAETHG_1987;
Gas	2128654	+	TSS_002553	1000	61	0	0	Ai	antisense to gene(s) CAETHG_1987;
Gas	2129237	+	TSS_002555	1000	17	5.9e-09	1	Ai	antisense to gene(s) CAETHG_1987;
Gas	2130261	+	TSS_002556	1000	11	0	0	Ai	antisense to gene(s) CAETHG_1988;
Gas	2134333	+	TSS_002557	1000	30	0	0	Ai	antisense to gene(s) CAETHG_1990;
Gas	2134526	+	TSS_002558	1000	50	0	0	Ai	antisense to gene(s) CAETHG_1990;
Gas	2135220	+	TSS_002559	1000	10	1.3e-05	0	O	-
Gas	2135364	+	TSS_002560	1000	22	0	0	O	-
Gas	2135497	+	TSS_002561	1000	10	2.5e-06	0	O	-
Gas	2137853	+	TSS_002562	1000	36	0	0	Ai	antisense to gene(s) CAETHG_1996;
Gas	2137947	+	TSS_002563	1000	73	0	0	Ai	antisense to gene(s) CAETHG_1996;
Gas	2138001	+	TSS_002564	1000	21	0	0	Ai	antisense to gene(s) CAETHG_1996;
Gas	2139950	+	TSS_002565	1000	117	0	0	Ai	antisense to gene(s) CAETHG_1998;
Gas	2141031	+	TSS_002566	1000	29	0	0	Ai	antisense to gene(s) CAETHG_1998;
Gas	2141467	+	TSS_002567	1000	79	0	1	O	-
Gas	2144067	+	TSS_002569	1000	22	0	0	Ai	antisense to gene(s) CAETHG_2001;
Gas	2147876	+	TSS_002570	1000	40	0	0	Ai	antisense to gene(s) CAETHG_2003;
Gas	2148067	+	TSS_002571	1000	207	0	0	Ai	antisense to gene(s) CAETHG_2003;
Gas	2153987	+	TSS_002572	1000	30	0	0	Ai	antisense to gene(s) CAETHG_2008;
Gas	2155332	+	TSS_002576	1000	810	0	5	P	31nt upstream of gene CAETHG_2010;	31
Gas	2155514	+	TSS_002578	1000	13	0.00055	2	I	within gene(s) CAETHG_2010;
Gas	2155536	+	TSS_002580	1000	13	0.00055	0	I	within gene(s) CAETHG_2010;
Gas	2156458	+	TSS_002581	1000	5	0.00055	0	I	within gene(s) CAETHG_2010;
Gas	2156778	+	TSS_002582	1000	31	0	0	P	25nt upstream of gene CAETHG_2011;	25
Gas	2157021	+	TSS_002583	1000	15	1.4e-10	0	I	within gene(s) CAETHG_2011;
Gas	2157450	+	TSS_002585	1000	1905	0	2	O	-
Gas	2157905	+	TSS_002586	1000	11	2.4e-08	0	Ai	antisense to gene(s) CAETHG_2013;
Gas	2159644	+	TSS_002588	1000	24	0	2	P	138nt upstream of gene CAETHG_2015;	138
Gas	2159768	+	TSS_002589	1000	310	0	0	P	14nt upstream of gene CAETHG_2015;	14
Gas	2160472	+	TSS_002591	1000	39	0	2	P	28nt upstream of gene CAETHG_2016;	28
Gas	2164239	+	TSS_002593	1000	244	0	2	P	211nt upstream of gene CAETHG_2020;	211
Gas	2164633	+	TSS_002595	1000	11	3.5e-05	0	I	within gene(s) CAETHG_2020;
Gas	2165527	+	TSS_002597	1000	340	0	1	P	51nt upstream of gene CAETHG_2021;	51
Gas	2168354	+	TSS_002599	1000	1038	0	2	P	110nt upstream of gene CAETHG_2024;	110
Gas	2168957	+	TSS_002600	1000	131	0	2	I	within gene(s) CAETHG_2024;
Gas	2169351	+	TSS_002602	1000	5	0.00011	0	I	within gene(s) CAETHG_2024;
Gas	2169469	+	TSS_002603	1000	8	1.6e-06	0	I	within gene(s) CAETHG_2024;
Gas	2169561	+	TSS_002604	1000	4	2.2e-05	0	I	within gene(s) CAETHG_2024;
Gas	2169652	+	TSS_002605	1000	8	9e-07	0	I	within gene(s) CAETHG_2024;
Gas	2169691	+	TSS_002606	1000	6	2.7e-06	0	I	within gene(s) CAETHG_2024;
Gas	2169819	+	TSS_002607	1000	5	1.9e-05	0	I	within gene(s) CAETHG_2024;
Gas	2169832	+	TSS_002608	1000	2	0.00032	0	I	within gene(s) CAETHG_2024;
Gas	2169853	+	TSS_002610	1000	25	0	2	I	within gene(s) CAETHG_2024;
Gas	2169886	+	TSS_002612	1000	8	7.2e-07	0	I	within gene(s) CAETHG_2024;
Gas	2171284	+	TSS_002613	1000	108	0	0	P	74nt upstream of gene CAETHG_2026;	74
Gas	2171644	+	TSS_002614	1000	55	0	0	P	136nt upstream of gene CAETHG_2027;	136
Gas	2171706	+	TSS_002617	1000	1407	0	2	P	74nt upstream of gene CAETHG_2027;	74
Gas	2171725	+	TSS_002618	1000	57	0	0	P	55nt upstream of gene CAETHG_2027;	55
Gas	2172054	+	TSS_002619	1000	57	0	1	I	within gene(s) CAETHG_2027;
Gas	2172262	+	TSS_002621	1000	74	0	0	I	within gene(s) CAETHG_2027;
Gas	2172427	+	TSS_002622	1000	25	1e-06	0	I	within gene(s) CAETHG_2027;
Gas	2172449	+	TSS_002623	1000	18	5.4e-05	0	I	within gene(s) CAETHG_2027;
Gas	2172500	+	TSS_002624	1000	22	1.4e-07	0	I	within gene(s) CAETHG_2027;
Gas	2172512	+	TSS_002625	1000	13	0.00042	0	I	within gene(s) CAETHG_2027;
Gas	2172560	+	TSS_002626	1000	17	3.1e-05	0	I	within gene(s) CAETHG_2027;
Gas	2172735	+	TSS_002627	1000	49	0	0	I	within gene(s) CAETHG_2027;
Gas	2172763	+	TSS_002628	1000	9	0.00029	0	I	within gene(s) CAETHG_2027;
Gas	2172787	+	TSS_002633	1000	47	0	10	I	within gene(s) CAETHG_2027;
Gas	2172842	+	TSS_002634	1000	59	0	0	IP	within gene(s) CAETHG_2027; 230nt upstream of gene CAETHG_2028;	230
Gas	2172863	+	TSS_002635	1000	9	0.00023	0	IP	within gene(s) CAETHG_2027; 209nt upstream of gene CAETHG_2028;	209
Gas	2172932	+	TSS_002636	1000	10	3.1e-05	0	IP	within gene(s) CAETHG_2027; 140nt upstream of gene CAETHG_2028;	140
Gas	2173020	+	TSS_002637	1000	72	0	5	IP	within gene(s) CAETHG_2027; 52nt upstream of gene CAETHG_2028;	52
Gas	2173043	+	TSS_002639	1000	23	1.6e-12	0	P	29nt upstream of gene CAETHG_2028;	29
Gas	2173061	+	TSS_002641	1000	71	0	3	P	11nt upstream of gene CAETHG_2028;	11
Gas	2173096	+	TSS_002644	1000	17	7.6e-09	2	I	within gene(s) CAETHG_2028;
Gas	2173775	+	TSS_002648	1000	15	1.1e-09	7	IP	within gene(s) CAETHG_2028; 146nt upstream of gene CAETHG_2029;	146
Gas	2173819	+	TSS_002649	1000	11	1.3e-06	0	IP	within gene(s) CAETHG_2028; 102nt upstream of gene CAETHG_2029;	102
Gas	2174034	+	TSS_002650	1000	6	0.00049	0	I	within gene(s) CAETHG_2029;
Gas	2174125	+	TSS_002651	1000	230	0	2	P	189nt upstream of gene CAETHG_2030;	189
Gas	2174182	+	TSS_002653	1000	20	2e-12	1	P	132nt upstream of gene CAETHG_2030;	132
Gas	2174274	+	TSS_002656	1000	17	1.3e-10	5	P	40nt upstream of gene CAETHG_2030;	40
Gas	2175732	+	TSS_002657	1000	155	0	0	I	within gene(s) CAETHG_2032;
Gas	2176443	+	TSS_002658	1000	11	1.7e-06	0	I	within gene(s) CAETHG_2032;
Gas	2176827	+	TSS_002659	1000	976	0	0	P	172nt upstream of gene CAETHG_2033;	172
Gas	2177975	+	TSS_002660	1000	6	0.00074	0	I	within gene(s) CAETHG_2033;
Gas	2178138	+	TSS_002661	1000	10	3.4e-06	0	I	within gene(s) CAETHG_2033;
Gas	2178146	+	TSS_002662	1000	11	3.4e-06	0	I	within gene(s) CAETHG_2033;
Gas	2178166	+	TSS_002663	1000	7	0.00013	3	I	within gene(s) CAETHG_2033;
Gas	2178176	+	TSS_002665	1000	21	8.6e-12	0	I	within gene(s) CAETHG_2033;
Gas	2178210	+	TSS_002667	1000	13	5.6e-07	5	I	within gene(s) CAETHG_2033;
Gas	2178260	+	TSS_002669	1000	11	3.9e-06	0	IP	within gene(s) CAETHG_2033; 233nt upstream of gene CAETHG_2034;	233
Gas	2178268	+	TSS_002671	1000	32	0	1	IP	within gene(s) CAETHG_2033; 225nt upstream of gene CAETHG_2034;	225
Gas	2178292	+	TSS_002672	1000	14	7e-08	0	IP	within gene(s) CAETHG_2033; 201nt upstream of gene CAETHG_2034;	201
Gas	2178307	+	TSS_002673	1000	6	0.0001	0	IP	within gene(s) CAETHG_2033; 186nt upstream of gene CAETHG_2034;	186
Gas	2178333	+	TSS_002674	1000	12	1.3e-11	0	IP	within gene(s) CAETHG_2033; 160nt upstream of gene CAETHG_2034;	160
Gas	2178344	+	TSS_002675	1000	5	0.00023	0	IP	within gene(s) CAETHG_2033; 149nt upstream of gene CAETHG_2034;	149
Gas	2178792	+	TSS_002676	1000	17	2.3e-10	0	P	245nt upstream of gene CAETHG_2035;	245
Gas	2178975	+	TSS_002678	1000	382	0	2	P	62nt upstream of gene CAETHG_2035;	62
Gas	2179601	+	TSS_002679	1000	321	0	2	P	15nt upstream of gene CAETHG_2036;	15
Gas	2179617	+	TSS_002682	1000	17	0.00052	0	I	within gene(s) CAETHG_2036;
Gas	2179636	+	TSS_002683	1000	194	0	0	I	within gene(s) CAETHG_2036;
Gas	2179849	+	TSS_002684	1000	611	0	0	I	within gene(s) CAETHG_2036;
Gas	2180098	+	TSS_002685	1000	101	0	0	P	46nt upstream of gene CAETHG_2037;	46
Gas	2181319	+	TSS_002686	1000	158	0	0	P	41nt upstream of gene CAETHG_2038;	41
Gas	2181336	+	TSS_002687	1000	62	0	2	P	24nt upstream of gene CAETHG_2038;	24
Gas	2190955	+	TSS_002689	1000	139	0	0	Ai	antisense to gene(s) CAETHG_2049;
Gas	2192051	+	TSS_002690	1000	21	0	0	Ai	antisense to gene(s) CAETHG_2050;
Gas	2192264	+	TSS_002691	1000	16	4.4e-07	0	Ai	antisense to gene(s) CAETHG_2050;
Gas	2192914	+	TSS_002692	1000	20	0	0	Ai	antisense to gene(s) CAETHG_2051;
Gas	2193708	+	TSS_002693	1000	14	1.6e-10	0	Ai	antisense to gene(s) CAETHG_2052;
Gas	2194596	+	TSS_002695	1000	21	9.4e-12	1	P	134nt upstream of gene CAETHG_2053;	134
Gas	2194684	+	TSS_002698	1000	14996	0	4	P	46nt upstream of gene CAETHG_2053;	46
Gas	2198688	+	TSS_002700	1000	252	0	0	P	35nt upstream of gene CAETHG_2057;	35
Gas	2199086	+	TSS_002701	1000	13	1e-08	0	I	within gene(s) CAETHG_2057;
Gas	2199158	+	TSS_002702	1000	16	5.5e-11	0	I	within gene(s) CAETHG_2057;
Gas	2199193	+	TSS_002703	1000	31	0	0	I	within gene(s) CAETHG_2057;
Gas	2202665	+	TSS_002704	1000	14	3.1e-08	0	Ai	antisense to gene(s) CAETHG_2060;
Gas	2204003	+	TSS_002705	1000	124	0	0	I	within gene(s) CAETHG_2061;
Gas	2204413	+	TSS_002706	1000	1295	0	0	P	38nt upstream of gene CAETHG_2062;	38
Gas	2204490	+	TSS_002707	1000	12	0.0001	0	I	within gene(s) CAETHG_2062;
Gas	2204804	+	TSS_002709	1000	11	2.1e-07	3	I	within gene(s) CAETHG_2062;
Gas	2204918	+	TSS_002711	1000	9	1.2e-06	0	I	within gene(s) CAETHG_2062;
Gas	2204949	+	TSS_002712	1000	10	2.2e-07	0	I	within gene(s) CAETHG_2062;
Gas	2205047	+	TSS_002713	1000	9	1.1e-06	0	I	within gene(s) CAETHG_2062;
Gas	2205708	+	TSS_002714	1000	64	0	0	IP	within gene(s) CAETHG_2062; 160nt upstream of gene CAETHG_2063;	160
Gas	2205855	+	TSS_002715	1000	11	9.1e-09	0	P	13nt upstream of gene CAETHG_2063;	13
Gas	2206531	+	TSS_002716	1000	9	7.7e-09	0	I	within gene(s) CAETHG_2063;
Gas	2206612	+	TSS_002717	1000	14	8.5e-13	0	I	within gene(s) CAETHG_2063;
Gas	2208503	+	TSS_002719	1000	603	0	2	P	15nt upstream of gene CAETHG_2065;	15
Gas	2210161	+	TSS_002720	1000	53	0	1	I	within gene(s) CAETHG_2066;
Gas	2210453	+	TSS_002722	1000	39	0	0	I	within gene(s) CAETHG_2066;
Gas	2211578	+	TSS_002724	1000	2183	0	2	P	23nt upstream of gene CAETHG_2068;	23
Gas	2212908	+	TSS_002726	1000	47	0	0	P	55nt upstream of gene CAETHG_2070;	55
Gas	2224110	+	TSS_002727	1000	146	0	0	P	40nt upstream of gene CAETHG_2080;	40
Gas	2224468	+	TSS_002728	1000	14	8.7e-11	0	I	within gene(s) CAETHG_2080;
Gas	2233920	+	TSS_002730	1000	78	0	2	P	40nt upstream of gene CAETHG_2088;	40
Gas	2237934	+	TSS_002731	1000	31	0	0	O	-
Gas	2238915	+	TSS_002732	1000	505	0	2	P	73nt upstream of gene CAETHG_2094;	73
Gas	2239475	+	TSS_002734	1000	6	8.2e-06	0	P	14nt upstream of gene CAETHG_2095;	14
Gas	2242397	+	TSS_002735	1000	131	0	0	Ai	antisense to gene(s) CAETHG_2097;
Gas	2247649	+	TSS_002736	1000	33	0	0	Ai	antisense to gene(s) CAETHG_2104;
Gas	2249868	+	TSS_002737	1000	181	0	0	O	-
Gas	2249899	+	TSS_002738	1000	13	2.5e-09	1	O	-
Gas	2251350	+	TSS_002740	1000	288	0	2	P	15nt upstream of gene CAETHG_2110;	15
Gas	2254273	+	TSS_002742	1000	10	1.2e-07	0	Ai	antisense to gene(s) CAETHG_2114;
Gas	2262105	+	TSS_002743	1000	611	0	2	O	-
Gas	2262357	+	TSS_002746	1000	42	0	0	P	59nt upstream of gene CAETHG_2124;	59
Gas	2263421	+	TSS_002747	1000	10	4e-05	0	I	within gene(s) CAETHG_2124;
Gas	2265158	+	TSS_002748	1000	228	0	0	I	within gene(s) CAETHG_2126;
Gas	2265420	+	TSS_002750	1000	1731	0	2	P	12nt upstream of gene CAETHG_2127;	12
Gas	2266068	+	TSS_002751	1000	11	5.6e-08	0	I	within gene(s) CAETHG_2127;
Gas	2266194	+	TSS_002752	1000	9	1.3e-06	0	I	within gene(s) CAETHG_2127;
Gas	2266229	+	TSS_002753	1000	28	0	0	I	within gene(s) CAETHG_2127;
Gas	2266890	+	TSS_002754	1000	11	6.2e-08	0	I	within gene(s) CAETHG_2129;
Gas	2267022	+	TSS_002755	1000	10	3.7e-06	0	I	within gene(s) CAETHG_2129;
Gas	2267130	+	TSS_002756	1000	10	5.2e-06	0	I	within gene(s) CAETHG_2129;
Gas	2267170	+	TSS_002757	1000	37	0	0	I	within gene(s) CAETHG_2129;
Gas	2267181	+	TSS_002759	1000	7	0.00024	4	I	within gene(s) CAETHG_2129;
Gas	2267262	+	TSS_002760	1000	16	7.6e-10	0	I	within gene(s) CAETHG_2129;
Gas	2267662	+	TSS_002761	1000	8	0.00011	0	I	within gene(s) CAETHG_2129;
Gas	2267671	+	TSS_002763	1000	9	3.8e-05	1	I	within gene(s) CAETHG_2129;
Gas	2267749	+	TSS_002764	1000	17	3e-09	0	I	within gene(s) CAETHG_2129;
Gas	2267866	+	TSS_002765	1000	11	7.4e-06	0	I	within gene(s) CAETHG_2129;
Gas	2267888	+	TSS_002766	1000	6	0.00082	0	I	within gene(s) CAETHG_2129;
Gas	2267895	+	TSS_002767	1000	25	5.5e-14	2	I	within gene(s) CAETHG_2129;
Gas	2267975	+	TSS_002771	1000	11	2.8e-05	7	I	within gene(s) CAETHG_2129;
Gas	2268002	+	TSS_002775	1000	21	5.9e-09	9	I	within gene(s) CAETHG_2129;
Gas	2268021	+	TSS_002777	1000	9	0.00043	0	I	within gene(s) CAETHG_2129;
Gas	2268106	+	TSS_002778	1000	19	4.7e-07	0	I	within gene(s) CAETHG_2129;
Gas	2268193	+	TSS_002780	1000	114	0	1	I	within gene(s) CAETHG_2129;
Gas	2268318	+	TSS_002782	1000	39	0	11	I	within gene(s) CAETHG_2129;
Gas	2268515	+	TSS_002785	1000	14	0.00013	0	IP	within gene(s) CAETHG_2129; 247nt upstream of gene CAETHG_2130;	247
Gas	2268542	+	TSS_002786	1000	76	0	0	IP	within gene(s) CAETHG_2129; 220nt upstream of gene CAETHG_2130;	220
Gas	2268564	+	TSS_002787	1000	15	6.9e-05	3	IP	within gene(s) CAETHG_2129; 198nt upstream of gene CAETHG_2130;	198
Gas	2268639	+	TSS_002790	1000	14	9.7e-05	0	IP	within gene(s) CAETHG_2129; 123nt upstream of gene CAETHG_2130;	123
Gas	2268676	+	TSS_002791	1000	25	5.2e-08	0	IP	within gene(s) CAETHG_2129; 86nt upstream of gene CAETHG_2130;	86
Gas	2268741	+	TSS_002793	1000	428	0	2	IP	within gene(s) CAETHG_2129; 21nt upstream of gene CAETHG_2130;	21
Gas	2268830	+	TSS_002795	1000	25	2.5e-08	6	I	within gene(s) CAETHG_2130;
Gas	2268881	+	TSS_002798	1000	59	0	2	I	within gene(s) CAETHG_2130;
Gas	2268895	+	TSS_002800	1000	15	0.00018	0	I	within gene(s) CAETHG_2130;
Gas	2268950	+	TSS_002804	1000	50	0	11	I	within gene(s) CAETHG_2130;
Gas	2268970	+	TSS_002812	1000	28	1.1e-10	5	I	within gene(s) CAETHG_2130;
Gas	2269011	+	TSS_002813	1000	11	0.00015	0	I	within gene(s) CAETHG_2130;
Gas	2269068	+	TSS_002814	1000	161	0	0	I	within gene(s) CAETHG_2130;
Gas	2269109	+	TSS_002816	1000	13	5.1e-06	6	I	within gene(s) CAETHG_2130;
Gas	2269133	+	TSS_002817	1000	10	8.9e-05	0	I	within gene(s) CAETHG_2130;
Gas	2269276	+	TSS_002818	1000	26	0	0	I	within gene(s) CAETHG_2130;
Gas	2269352	+	TSS_002819	1000	13	1.1e-06	0	I	within gene(s) CAETHG_2130;
Gas	2269376	+	TSS_002820	1000	11	1.1e-05	0	I	within gene(s) CAETHG_2130;
Gas	2269875	+	TSS_002821	1000	12	1e-07	0	I	within gene(s) CAETHG_2130;
Gas	2269918	+	TSS_002822	1000	6	0.00027	0	I	within gene(s) CAETHG_2130;
Gas	2269931	+	TSS_002823	1000	17	1.4e-11	0	I	within gene(s) CAETHG_2130;
Gas	2270240	+	TSS_002824	1000	4	0.00052	0	I	within gene(s) CAETHG_2130;
Gas	2270252	+	TSS_002825	1000	56	0	3	I	within gene(s) CAETHG_2130;
Gas	2270454	+	TSS_002828	1000	5	0.00046	0	I	within gene(s) CAETHG_2130;
Gas	2270480	+	TSS_002829	1000	11	2.8e-07	1	I	within gene(s) CAETHG_2130;
Gas	2270718	+	TSS_002832	1000	62	0	2	I	within gene(s) CAETHG_2130;
Gas	2270752	+	TSS_002833	1000	5	0.00076	0	I	within gene(s) CAETHG_2130;
Gas	2270770	+	TSS_002834	1000	6	0.00011	0	I	within gene(s) CAETHG_2130;
Gas	2270792	+	TSS_002835	1000	9	1.2e-05	2	I	within gene(s) CAETHG_2130;
Gas	2270808	+	TSS_002837	1000	21	8.1e-12	3	I	within gene(s) CAETHG_2130;
Gas	2270943	+	TSS_002840	1000	22	4.5e-11	0	I	within gene(s) CAETHG_2130;
Gas	2271003	+	TSS_002841	1000	14	5.7e-06	0	I	within gene(s) CAETHG_2130;
Gas	2271463	+	TSS_002842	1000	36	0	0	O	-
Gas	2274392	+	TSS_002843	1000	9	0.00024	0	O	-
Gas	2274442	+	TSS_002844	1000	13	4.1e-07	0	O	-
Gas	2274646	+	TSS_002845	1000	15	5.9e-09	0	O	-
Gas	2274722	+	TSS_002846	1000	7	0.00063	3	O	-
Gas	2274755	+	TSS_002848	1000	13	2.4e-07	0	O	-
Gas	2274775	+	TSS_002849	1000	9	6e-05	0	O	-
Gas	2274794	+	TSS_002850	1000	16	3.8e-10	0	O	-
Gas	2274807	+	TSS_002852	1000	23	1.7e-15	3	O	-
Gas	2274817	+	TSS_002853	1000	11	1.4e-06	0	O	-
[truncated: 24,107 more rows]

## Sheet: Table S2
Table S2 - Primary TSSs for the 9 metabolic groups of acetogen metabolism according to Brown et al. 2014
Motifs highlighted in red were not originally found by MEME in the input data for a given library (either gas or fructose), but because of its correspondent TSS in the other library, we assumed the same.
Category	TSS_ID		Base at the TSS	Location	Motifs
	Gas	Fructose			Gas	Fructose
CODH/ACS (W1&C)	TSS_019644	TSS_015055	G	12nt upstream of gene CAETHG_1610;	?	?
	TSS_019646	TSS_015057	G	23nt upstream of gene CAETHG_1610;	?	?
	TSS_019649	TSS_015059	G	43nt upstream of gene CAETHG_1610;	?	?
	TSS_019651	TSS_015061	G	54nt upstream of gene CAETHG_1610;	?	?
	TSS_019652	-	G	67nt upstream of gene CAETHG_1610;	?	-
	-	TSS_015062	G	77nt upstream of gene CAETHG_1610;	-	Motif 03
	TSS_019653	TSS_015063	A	91nt upstream of gene CAETHG_1610;	Motif 02	Motif 03
	TSS_019685	TSS_015098	A	141nt upstream of gene CAETHG_1610;	Motif 02	?
	TSS_019698	TSS_015112	G	171nt upstream of gene CAETHG_1610;	Motif 05	Motif 03
	-	TSS_015120	G	197nt upstream of gene CAETHG_1610;	-	Motif 03
	TSS_019707	-	G	200nt upstream of gene CAETHG_1610;	Motif 07	-
	TSS_019710	TSS_015126	G	215nt upstream of gene CAETHG_1610;	Motif 07	?
	TSS_019711	-	G	233nt upstream of gene CAETHG_1610;	?	-
	-	TSS_015129	T	235nt upstream of gene CAETHG_1610;	-	?
	TSS_019714	TSS_015131	G	247nt upstream of gene CAETHG_1610;	Motif 02	Motif 03
	TSS_019903	TSS_015383	G	13nt upstream of gene CAETHG_1611;	?	?
	TSS_019904	TSS_015385	T	28nt upstream of gene CAETHG_1611;	?	?
	TSS_019905	TSS_015386	G	65nt upstream of gene CAETHG_1611;	Motif 02	Motif 03
	TSS_019906	-	G	79nt upstream of gene CAETHG_1611;	Motif 02	-
	-	TSS_015390	G	81nt upstream of gene CAETHG_1611;	-	?
	TSS_019907	-	G	93nt upstream of gene CAETHG_1611;	?	-
	-	TSS_015393	A	94nt upstream of gene CAETHG_1611;	-	?
	TSS_019913	TSS_015400	C	126nt upstream of gene CAETHG_1611;	Motif 02	Motif 03
	-	TSS_015984	A	46nt upstream of gene CAETHG_1620;	-	?
	-	TSS_016615	G	12nt upstream of gene CAETHG_1621;	-	?
	-	TSS_016619	T	33nt upstream of gene CAETHG_1621;	-	?
	TSS_011460	TSS_008521	G	79nt upstream of gene CAETHG_3899;	?	?
	TSS_011463	TSS_008522	C	11nt upstream of gene CAETHG_3899;	?	?
	TSS_023956	-	A	209nt upstream of gene CAETHG_3005;	Motif 03	-
Fdh (W2 & 3)	TSS_013012	-	C	8nt upstream of gene CAETHG_0084;	?	-
	TSS_013015	TSS_009924	G	61nt upstream of gene CAETHG_0084;	?	?
	TSS_013017	-	T	121nt upstream of gene CAETHG_0084;	?	-
	TSS_008229	TSS_005481	A	31nt upstream of gene CAETHG_2988;	?	?
	TSS_008226	TSS_005478	A	41nt upstream of gene CAETHG_2988;	?	?
	TSS_008225	TSS_005477	A	158nt upstream of gene CAETHG_2988;	Motif 01	Motif 01
	TSS_008224	-	A	234nt upstream of gene CAETHG_2988;	?	-
-THFs (W4-7)	TSS_020084	TSS_015436	G	12nt upstream of gene CAETHG_1617;	Motif 02	Motif 03
	TSS_020088	TSS_015440	G	42nt upstream of gene CAETHG_1617;	Motif 02	Motif 03
	-	TSS_015445	T	75nt upstream of gene CAETHG_1617;	-	Motif 06
	TSS_020096	TSS_015447	G	87nt upstream of gene CAETHG_1617;	Motif 04	Motif 06
	TSS_020102	-	G	103nt upstream of gene CAETHG_1617;	Motif 02	-
	-	TSS_015457	G	113nt upstream of gene CAETHG_1617;	-	Motif 03
	TSS_020104	-	G	114nt upstream of gene CAETHG_1617;	Motif 02	-
	TSS_020113	TSS_015467	G	141nt upstream of gene CAETHG_1617;	?	?
	TSS_020121	-	G	157nt upstream of gene CAETHG_1617;	Motif 02	-
	TSS_020123	TSS_015479	G	180nt upstream of gene CAETHG_1617;	?	?
	TSS_020124	-	G	191nt upstream of gene CAETHG_1617;	?	-
	-	TSS_015481	G	192nt upstream of gene CAETHG_1617;	-	?
	TSS_020127	-	G	207nt upstream of gene CAETHG_1617;	Motif 02	-
	-	TSS_015483	G	229nt upstream of gene CAETHG_1617;	-	?
	TSS_020128	-	G	234nt upstream of gene CAETHG_1617;	?	-
	TSS_019999	-	G	101nt upstream of gene CAETHG_1615;	Motif 02	-
	TSS_020000	-	G	138nt upstream of gene CAETHG_1615;	Motif 02	-
	TSS_020001	-	G	147nt upstream of gene CAETHG_1615;	Motif 02	-
	TSS_020005	-	G	164nt upstream of gene CAETHG_1615;	Motif 02	-
	TSS_020007	-	G	174nt upstream of gene CAETHG_1615;	Motif 02	-
	TSS_020011	-	G	198nt upstream of gene CAETHG_1615;	Motif 02	-
	TSS_020016	-	G	216nt upstream of gene CAETHG_1615;	Motif 04	-
	TSS_019967	-	G	11nt upstream of gene CAETHG_1614;	?	-
	TSS_019971	-	G	194nt upstream of gene CAETHG_1614;	?	-
Hyd (H1-4)	TSS_007328	-	G	16nt upstream of gene CAETHG_2798;	?	-
	-	TSS_004894	G	22nt upstream of gene CAETHG_2798;	-	?
	TSS_007324	TSS_004893	G	85nt upstream of gene CAETHG_2798;	Motif 02	Motif 03
	TSS_007320	-	G	108nt upstream of gene CAETHG_2798;	?	-
	TSS_007318	-	G	120nt upstream of gene CAETHG_2798;	?	-
	TSS_007312	TSS_004892	G	143nt upstream of gene CAETHG_2798;	Motif 02	Motif 03
	-	TSS_004891	G	153nt upstream of gene CAETHG_2798;	-	Motif 03
	TSS_007308	-	T	156nt upstream of gene CAETHG_2798;	?	-
	-	TSS_004889	G	167nt upstream of gene CAETHG_2798;	-	?
	TSS_007302	TSS_004887	G	178nt upstream of gene CAETHG_2798;	Motif 02	Motif 03
	TSS_007297	TSS_004885	G	191nt upstream of gene CAETHG_2798;	Motif 02	Motif 03
	TSS_007286	TSS_004881	A	214nt upstream of gene CAETHG_2798;	Motif 02	Motif 03
	-	TSS_004878	G	228nt upstream of gene CAETHG_2798;	-	?
	TSS_007281	-	G	231nt upstream of gene CAETHG_2798;	Motif 02	-
	TSS_000545	-	A	80nt upstream of gene CAETHG_0110;	?	-
	TSS_011242	-	G	12nt upstream of gene CAETHG_3841;	?	-
	TSS_011239	-	T	165nt upstream of gene CAETHG_3841;	?	-
	TSS_011238	-	T	189nt upstream of gene CAETHG_3841;	?	-
	TSS_011237	-	T	202nt upstream of gene CAETHG_3841;	Motif 02	-
	TSS_015517	TSS_011647	A	29nt upstream of gene CAETHG_0862;	?	?
	TSS_013901	-	G	11nt upstream of gene CAETHG_0368;	?	-
	-	TSS_010539	G	67nt upstream of gene CAETHG_0368;	-	?
	TSS_013905	-	G	68nt upstream of gene CAETHG_0368;	?	-
	TSS_013906	-	T	123nt upstream of gene CAETHG_0368;	Motif 02	-
	TSS_013907	-	A	142nt upstream of gene CAETHG_0368;	?	-
	-	TSS_010544	G	145nt upstream of gene CAETHG_0368;	-	?
	TSS_013912	-	G	158nt upstream of gene CAETHG_0368;	?	-
	TSS_013913	TSS_010545	G	238nt upstream of gene CAETHG_0368;	?	?
	-	TSS_010558	G	43nt upstream of gene CAETHG_0369;	-	Motif 03
	TSS_013937	-	T	44nt upstream of gene CAETHG_0369;	?	-
	-	TSS_010559	G	64nt upstream of gene CAETHG_0369;	-	?
	TSS_013940	-	G	67nt upstream of gene CAETHG_0369;	?	-
	-	TSS_010561	G	93nt upstream of gene CAETHG_0369;	-	Motif 06
	TSS_013943	-	G	94nt upstream of gene CAETHG_0369;	?	-
	TSS_013945	-	G	142nt upstream of gene CAETHG_0369;	Motif 02	-
	-	TSS_010565	G	147nt upstream of gene CAETHG_0369;	-	Motif 03
	-	TSS_010566	G	155nt upstream of gene CAETHG_0369;	-	Motif 03
	TSS_013953	TSS_010568	G	169nt upstream of gene CAETHG_0369;	?	?
	-	TSS_010569	G	181nt upstream of gene CAETHG_0369;	-	?
	-	TSS_010570	G	198nt upstream of gene CAETHG_0369;	-	?
	TSS_013957	TSS_010571	G	205nt upstream of gene CAETHG_0369;	?	?
	-	TSS_010573	G	220nt upstream of gene CAETHG_0369;	-	?
	TSS_013959	-	G	224nt upstream of gene CAETHG_0369;	?	-
	-	TSS_010574	G	227nt upstream of gene CAETHG_0369;	-	?
	-	TSS_010575	G	238nt upstream of gene CAETHG_0369;	-	?
	-	TSS_010599	G	146nt upstream of gene CAETHG_0370;	-	Motif 04
	-	TSS_010604	G	196nt upstream of gene CAETHG_0370;	-	?
	-	TSS_010606	G	10nt upstream of gene CAETHG_0371;	-	Motif 03
ATPase (A)	TSS_003716	TSS_002887	A	16nt upstream of gene CAETHG_2342;	?	?
	TSS_003714	TSS_002885	G	188nt upstream of gene CAETHG_2342;	Motif 03	Motif 02
	TSS_003719	-	T	187nt upstream of gene CAETHG_2345;	Motif 02	-
	TSS_003720	-	G	206nt upstream of gene CAETHG_2345;	Motif 02	-
	TSS_003740	-	G	32nt upstream of gene CAETHG_2346;	?	-
	TSS_003739	-	G	56nt upstream of gene CAETHG_2346;	?	-
	TSS_003736	TSS_002901	G	148nt upstream of gene CAETHG_2346;	Motif 02	Motif 03
	TSS_003734	TSS_002899	G	161nt upstream of gene CAETHG_2346;	?	?
	TSS_003733	-	G	173nt upstream of gene CAETHG_2346;	?	-
	-	TSS_002897	A	236nt upstream of gene CAETHG_2346;	-	Motif 03
	TSS_003728	-	A	238nt upstream of gene CAETHG_2346;	Motif 02	-
	TSS_003754	-	G	8nt upstream of gene CAETHG_2347;	Motif 02	-
	TSS_003750	-	G	19nt upstream of gene CAETHG_2347;	?	-
	TSS_003869	TSS_002948	G	11nt upstream of gene CAETHG_2348;	Motif 04	Motif 06
	-	TSS_002946	G	56nt upstream of gene CAETHG_2348;	-	?
	TSS_003866	-	G	58nt upstream of gene CAETHG_2348;	?	-
	TSS_003865	-	G	70nt upstream of gene CAETHG_2348;	?	-
	-	TSS_002944	T	146nt upstream of gene CAETHG_2348;	-	Motif 03
	TSS_003864	TSS_002943	G	165nt upstream of gene CAETHG_2348;	Motif 02	Motif 03
	TSS_003861	TSS_002940	G	189nt upstream of gene CAETHG_2348;	Motif 02	Motif 03
	-	TSS_002934	G	215nt upstream of gene CAETHG_2348;	-	?
	TSS_003854	-	G	216nt upstream of gene CAETHG_2348;	?	-
	TSS_003853	-	A	229nt upstream of gene CAETHG_2348;	?	-
	-	TSS_002930	G	249nt upstream of gene CAETHG_2348;	-	?
Rnf complex (R)	-	TSS_006823	A	19nt upstream of gene CAETHG_3232;	-	?
	-	TSS_006822	A	53nt upstream of gene CAETHG_3231;	-	?
	-	TSS_006814	A	123nt upstream of gene CAETHG_3227;	-	?
Acetate (Ac1&2)	TSS_010115	-	T	157nt upstream of gene CAETHG_3358;	?	-
	-	TSS_007438	A	63nt upstream of gene CAETHG_3359;	-	Motif 03
	TSS_010116	TSS_007437	A	84nt upstream of gene CAETHG_3359;	Motif 02	Motif 03
	-	TSS_007436	T	121nt upstream of gene CAETHG_3359;	-	?
	-	TSS_007435	G	179nt upstream of gene CAETHG_3359;	-	?
Ethanol (E1-3)	TSS_011120	-	A	15nt upstream of gene CAETHG_3748;	?	-
	TSS_011118	-	A	30nt upstream of gene CAETHG_3748;	?	-
	TSS_011117	TSS_008260	G	52nt upstream of gene CAETHG_3748;	?	?
	TSS_011116	-	A	71nt upstream of gene CAETHG_3748;	?	-
	-	TSS_000193	G	11nt upstream of gene CAETHG_0092;	-	?
	TSS_000212	TSS_000190	G	33nt upstream of gene CAETHG_0092;	Motif 04	Motif 06
	TSS_000519	-	G	11nt upstream of gene CAETHG_0102;	Motif 04	-
	-	TSS_000405	A	12nt upstream of gene CAETHG_0102;	-	Motif 06
	TSS_000517	TSS_000403	G	33nt upstream of gene CAETHG_0102;	Motif 04	Motif 06
	TSS_001099	-	A	13nt upstream of gene CAETHG_0555;	?	-
	TSS_001097	-	A	80nt upstream of gene CAETHG_0555;	Motif 04	-
	TSS_001093	TSS_000971	A	170nt upstream of gene CAETHG_0555;	Motif 03	Motif 02
	TSS_001092	TSS_000970	A	223nt upstream of gene CAETHG_0555;	?	?
2,3-BDO (B1-3)	-	TSS_000610	G	4nt upstream of gene CAETHG_0124;	-	?
	TSS_000651	-	A	44nt upstream of gene CAETHG_0125;	?	-
	TSS_000650	-	G	78nt upstream of gene CAETHG_0125;	?	-
	TSS_000648	-	G	238nt upstream of gene CAETHG_0125;	?	-
	TSS_014304	-	G	235nt upstream of gene CAETHG_0406;	?	-
	TSS_002329	TSS_001882	A	85nt upstream of gene CAETHG_1740;	Motif 03	Motif 02
	TSS_002327	TSS_001879	A	131nt upstream of gene CAETHG_1740;	Motif 01	Motif 01
	TSS_014175	-	A	18nt upstream of gene CAETHG_0385;	?	-
	TSS_014176	-	G	66nt upstream of gene CAETHG_0385;	Motif 04	-
Lactate (L1)	TSS_001676	TSS_001386	A	38nt upstream of gene CAETHG_1147;	Motif 03	Motif 02
	-	TSS_001384	A	52nt upstream of gene CAETHG_1147;	-	?
	TSS_001673	-	A	95nt upstream of gene CAETHG_1147;	?	-
Pyruvate (P1-5)	TSS_001503	-	G	33nt upstream of gene CAETHG_0928;	?	-
	TSS_022703	TSS_018649	G	10nt upstream of gene CAETHG_2055;	Motif 02	Motif 03
	TSS_004585	-	G	40nt upstream of gene CAETHG_2440;	?	-
	TSS_004583	-	A	49nt upstream of gene CAETHG_2440;	?	-
	TSS_004581	-	A	180nt upstream of gene CAETHG_2440;	?	-
	TSS_004580	-	C	197nt upstream of gene CAETHG_2440;	Motif 02	-
	TSS_004579	-	T	248nt upstream of gene CAETHG_2440;	Motif 02	-
	TSS_004593	-	A	88nt upstream of gene CAETHG_2441;	?	-
	TSS_004592	-	G	109nt upstream of gene CAETHG_2441;	Motif 02	-
	TSS_004590	-	A	126nt upstream of gene CAETHG_2441;	Motif 02	-
	TSS_004588	-	G	146nt upstream of gene CAETHG_2441;	?	-
	TSS_004587	-	G	157nt upstream of gene CAETHG_2441;	?	-
	TSS_004586	-	G	174nt upstream of gene CAETHG_2441;	?	-
	TSS_018596	TSS_014115	G	94nt upstream of gene CAETHG_1594;	Motif 03	Motif 02
	-	TSS_004428	A	25nt upstream of gene CAETHG_2721;	-	?
	TSS_014998	-	G	20nt upstream of gene CAETHG_0655;	?	-
	TSS_014999	TSS_011236	A	156nt upstream of gene CAETHG_0655;	?	?
TCA Cycle (T1-7)	TSS_006459	TSS_004498	A	181nt upstream of gene CAETHG_2751;	Motif 01	Motif 01
	TSS_016163	TSS_012164	A	234nt upstream of gene CAETHG_1053;	Motif 02	Motif 03
	TSS_021069	-	A	48nt upstream of gene CAETHG_1898;	Motif 02	-
	TSS_021070	-	G	132nt upstream of gene CAETHG_1898;	?	-
	TSS_021071	TSS_017346	G	153nt upstream of gene CAETHG_1898;	?	?
	TSS_021076	-	G	16nt upstream of gene CAETHG_1899;	?	-
	-	TSS_017347	G	10nt upstream of gene CAETHG_1901;	-	?
	-	TSS_017348	G	131nt upstream of gene CAETHG_1901;	-	?
	TSS_004783	-	G	58nt upstream of gene CAETHG_2482;	?	-
	TSS_020570	TSS_016820	G	60nt upstream of gene CAETHG_1702;	Motif 03	Motif 02
	TSS_023582	TSS_019181	A	29nt upstream of gene CAETHG_2689;	?	?
	TSS_023584	TSS_019182	A	48nt upstream of gene CAETHG_2689;	Motif 03	Motif 02
	-	TSS_017349	G	37nt upstream of gene CAETHG_1902;	-	?
	TSS_021078	-	A	62nt upstream of gene CAETHG_1902;	?	-
	TSS_021081	TSS_017352	G	42nt upstream of gene CAETHG_1903;	?	?
	TSS_002706	TSS_002117	A	38nt upstream of gene CAETHG_2062;	?	?
	TSS_023899	TSS_019405	A	15nt upstream of gene CAETHG_2961;	?	?
Glycolysis/Gluconeogenesis (PTS, G1-9)	TSS_013081	-	T	7nt upstream of gene CAETHG_0142;	?	-
	TSS_015031	-	A	125nt upstream of gene CAETHG_0676;	?	-
	TSS_015029	-	A	23nt upstream of gene CAETHG_0673;	Motif 01	-
	TSS_000741	TSS_000700	A	14nt upstream of gene CAETHG_0166;	?	?
	TSS_000739	-	A	28nt upstream of gene CAETHG_0166;	?	-
	-	TSS_003501	A	13nt upstream of gene CAETHG_2439;	-	?
	TSS_004573	TSS_003500	A	28nt upstream of gene CAETHG_2439;	?	?
	-	TSS_003499	G	53nt upstream of gene CAETHG_2439;	-	Motif 01
	-	TSS_003498	A	67nt upstream of gene CAETHG_2439;	-	Motif 01
	TSS_004572	TSS_003497	G	75nt upstream of gene CAETHG_2439;	Motif 01	Motif 01
	TSS_004569	TSS_003494	A	173nt upstream of gene CAETHG_2439;	?	?
	TSS_023203	-	A	76nt upstream of gene CAETHG_2382;	?	-
	TSS_023204	TSS_018971	A	117nt upstream of gene CAETHG_2382;	?
	-	TSS_016918	A	46nt upstream of gene CAETHG_1758;	-	?
	TSS_020686	TSS_016921	G	63nt upstream of gene CAETHG_1758;	Motif 02	?
	-	TSS_016925	C	91nt upstream of gene CAETHG_1758;	-
	-	TSS_016926	G	147nt upstream of gene CAETHG_1758;	-	Motif 03
	-	TSS_016927	G	180nt upstream of gene CAETHG_1758;	-	Motif 03
	TSS_020704	-	A	179nt upstream of gene CAETHG_1760;	Motif 02	-
	-	TSS_007713	A	102nt upstream of gene CAETHG_3424;	-	Motif 02
	TSS_020695	TSS_016943	G	34nt upstream of gene CAETHG_1759;	?	?
	TSS_015079	-	G	10nt upstream of gene CAETHG_0712;	?	-
	TSS_015081	-	G	21nt upstream of gene CAETHG_0712;	?	-
	TSS_015082	TSS_011277	A	41nt upstream of gene CAETHG_0712;	Motif 03	Motif 02

## Sheet: Table S3
Table S3 - Leaderless mRNAs for growth of C. autoethanogenum on gas and fructose
Condition	Position	Strand	ID	Class	Comment	5′UTR length (nt)	Gene	Gene product	UniProt Entry	UniProt Name	Start codon
Gas	6487	+	TSS_000029	P	9nt upstream of gene CAETHG_0008;	9	CAETHG_0008	Peptidase T	U5RNC7	Peptidase T (EC 3.4.11.4) (Aminotripeptidase) (Tripeptide aminopeptidase)	AUG
Gas	16400	+	TSS_000043	P	8nt upstream of gene CAETHG_0019;	8	CAETHG_0019	phenazine biosynthesis protein PhzF family	U5RNA2	Phenazine biosynthesis protein PhzF family	AUG
Gas	28015	+	TSS_000086	P	7nt upstream of gene CAETHG_0032;	7	CAETHG_0032	spore coat protein	U5RRS4	Spore coat protein	AUG
Gas	41750	+	TSS_000112	P	9nt upstream of gene CAETHG_0047;	9	CAETHG_0047	Rubrerythrin	U5RRU3	Rubrerythrin	AUG
Gas	90677	+	TSS_000280	P	8nt upstream of gene CAETHG_0094;	8	CAETHG_0094	sigma54 specific transcriptional regulator wit	U5RS11	Sigma-54 specific transcriptional regulator with PAS/PAC sensor Fis family (Sigma54 specific transcriptional regulator with PAS/PAC sensor, Fis family)	AUG
Gas	1414302	+	TSS_001864	P	8nt upstream of gene CAETHG_1321;	8	CAETHG_1321	Arginine decarboxylase	U5RS05	Arginine decarboxylase (EC 4.1.1.19)	GUG
Gas	1540129	+	TSS_001978	P	2nt upstream of gene CAETHG_1440;	2	CAETHG_1440	Resolvase domain-containing protein	U5RSG8	Resolvase domain-containing protein	AUG
Gas	1796797	+	TSS_002262	P	0nt upstream of gene CAETHG_1675;	0	CAETHG_1675	universal protein YeaZ	U5RT26	Universal protein YeaZ	AUG
Gas	2504523	+	TSS_003754	IP	within gene(s) CAETHG_2346; 8nt upstream of gene CAETHG_2347;	8	CAETHG_2347	ATP synthase subunit alpha	U5RYX1	ATP synthase subunit alpha (EC 3.6.3.14) (ATP synthase F1 sector subunit alpha) (F-ATPase subunit alpha)	AUG
Gas	2520122	+	TSS_003935	IP	within gene(s) CAETHG_2359; 7nt upstream of gene CAETHG_2360;	7	CAETHG_2360	hypothetical protein	-	-	AUG
Gas	2586621	+	TSS_004343	IP	within gene(s) CAETHG_2422; 8nt upstream of gene CAETHG_2423;	8	CAETHG_2423	protein of unknown function DUF214	U5RYJ7	Cell division protein FtsX	AUG
Gas	2597164	+	TSS_004450	P	2nt upstream of gene CAETHG_2430;	2	CAETHG_2430	Peptidoglycan glycosyltransferase	U5RV47	Peptidoglycan glycosyltransferase (EC 2.4.1.129)	AUG
Gas	2624262	+	TSS_004642	P	3nt upstream of gene CAETHG_2450;	3	CAETHG_2450	major facilitator superfamily MFS_1	U5RV67	Major facilitator superfamily MFS_1	AUG
Gas	2679544	+	TSS_004834	P	8nt upstream of gene CAETHG_2500;	8	CAETHG_2500	hypothetical protein	-	-	AUG
Gas	2713751	+	TSS_004967	P	6nt upstream of gene CAETHG_2525;	6	CAETHG_2525	Transforming growth factor beta (TGFb)	U5RYU0	Transforming growth factor beta (TGFb)	AUG
Gas	2857974	+	TSS_005944	P	9nt upstream of gene CAETHG_2655;	9	CAETHG_2655	cell wall binding repeat 2-containing protein	-	-	AUG
Gas	2867660	+	TSS_005983	P	1nt upstream of gene CAETHG_2662;	1	CAETHG_2662	von Willebrand factor type A	U5RZD2	Uncharacterized protein (von Willebrand factor type A)	GUG
Gas	2875471	+	TSS_006065	P	4nt upstream of gene CAETHG_2666;	4	CAETHG_2666	von Willebrand factor type A	U5RZX1	Von Willebrand factor type A (von Willebrand factor type A)	UUG
Gas	2890910	+	TSS_006172	P	8nt upstream of gene CAETHG_2683;	8	CAETHG_2683	glycosidase related protein	U5RW16	Glycosidase related protein	AUG
Gas	2901583	+	TSS_006209	P	9nt upstream of gene CAETHG_2693;	9	CAETHG_2693	hypothetical protein	U5RW25	'HlyD family secretion protein (Uncharacterized protein)	GUG
Gas	2915581	+	TSS_006277	P	7nt upstream of gene CAETHG_2708;	7	CAETHG_2708	metal dependent phosphohydrolase	U5RW39	HD family phosphohydrolase (Metal dependent phosphohydrolase)	AUG
Gas	2947596	+	TSS_006409	P	1nt upstream of gene CAETHG_2731;	1	CAETHG_2731	metal dependent phosphohydrolase	U5S022	Metal dependent phosphohydrolase	GUG
Gas	2988777	+	TSS_006607	P	9nt upstream of gene CAETHG_2761;	9	CAETHG_2761	argininosuccinate synthase	U5S045	Argininosuccinate synthase (EC 6.3.4.5)	GUG
Gas	3032092	+	TSS_006769	IP	within gene(s) CAETHG_2794; 1nt upstream of gene CAETHG_2795;	1	CAETHG_2795	NADH dehydrogenase (quinone)	S5YUD3	Electron bifurcating FeFe-hydrogenase dependent on TPN subunit B (NADH dehydrogenase (Quinone)) (EC 1.6.99.3) (EC 1.6.99.5)	AUG
Gas	3045053	+	TSS_007507	P	9nt upstream of gene CAETHG_2807;	9	CAETHG_2807	homoserine dehydrogenase	U5RZQ9	Homoserine dehydrogenase (EC 1.1.1.3)	AUG
Gas	3147555	+	TSS_007986	P	9nt upstream of gene CAETHG_2906;	9	CAETHG_2906	DNA repair protein recO	U5RWG7	DNA repair protein RecO (Recombination protein O)	GUG
Gas	3302098	+	TSS_008455	P	3nt upstream of gene CAETHG_3038;	3	CAETHG_3038	CheA signal transduction histidine kinase	U5RWU6	CheA signal transduction histidine kinase	AUG
Gas	3305862	+	TSS_008511	P	7nt upstream of gene CAETHG_3042;	7	CAETHG_3042	flagellar motor switch protein FliM	U5RWY8	Flagellar motor switch protein FliM	AUG
Gas	3313548	+	TSS_008618	P	5nt upstream of gene CAETHG_3051;	5	CAETHG_3051	hypothetical protein	-	-	AUG
Gas	3380108	+	TSS_008939	IP	within gene(s) CAETHG_3113; 6nt upstream of gene CAETHG_3114;	6	CAETHG_3114	hypothetical protein	-	-	AUG
Gas	3397210	+	TSS_009041	IP	within gene(s) CAETHG_3133; 8nt upstream of gene CAETHG_3134;	8	CAETHG_3134	flagellar hook-basal body protein	U5RXQ0	Flagellar basal body protein	AUG
Gas	3556371	+	TSS_009725	P	6nt upstream of gene CAETHG_3304;	6	CAETHG_3304	GTP-binding protein TypA	U5RY60	GTP-binding protein TypA	AUG
Gas	3558249	+	TSS_009736	P	9nt upstream of gene CAETHG_3305;	9	CAETHG_3305	O-methyltransferase family 3	U5S1M5	O-methyltransferase family 3	AUG
Gas	3776840	+	TSS_010640	P	5nt upstream of gene CAETHG_3521;	5	CAETHG_3521	hypothetical protein	U5S1N8	Uncharacterized protein	AUG
Gas	3958209	+	TSS_010980	P	3nt upstream of gene CAETHG_3673;	3	CAETHG_3673	hypothetical protein	-	-	GUG
Gas	4000673	+	TSS_011076	P	8nt upstream of gene CAETHG_3712;	8	CAETHG_3712	transcriptional regulator, LysR family	U5RYY9	Transcriptional regulator LysR family (Transcriptional regulator, LysR family)	AUG
Gas	4012385	+	TSS_011089	P	0nt upstream of gene CAETHG_3726;	0	CAETHG_3726	transcriptional regulator, MarR family	U5S2D3	Transcriptional regulator, MarR family	AUG
Gas	4055677	+	TSS_011156	P	6nt upstream of gene CAETHG_3771;	6	CAETHG_3771	protein of unknown function DUF4236	U5RZH5	Uncharacterized protein	AUG
Gas	4162253	+	TSS_011424	P	4nt upstream of gene CAETHG_3886;	4	CAETHG_3886	HAD-superfamily hydrolase, subfamily IA, varian	U5RZS6	HAD-superfamily hydrolase subfamily IA variant 1 (HAD-superfamily hydrolase, subfamily IA, variant 1)	AUG
Gas	4205549	+	TSS_012041	P	6nt upstream of gene CAETHG_3925;	6	CAETHG_3925	pyrimidine-nucleoside phosphorylase	U5RZA4	Pyrimidine-nucleoside phosphorylase (EC 2.4.2.2)	AUG
Gas	4308432	+	TSS_012779	P	0nt upstream of gene CAETHG_4024;	0	CAETHG_4024	Xenobiotic-transporting ATPase	U5RZR0	Xenobiotic-transporting ATPase (EC 3.6.3.44)	AUG
Gas	81171	-	TSS_013012	P	8nt upstream of gene CAETHG_0084;	8	CAETHG_0084	Nitrate reductase	U5RRY3	Molybdopterin oxidoreductase (EC 1.7.99.4) (Nitrate reductase)	GUG
Gas	153529	-	TSS_013081	P	7nt upstream of gene CAETHG_0142;	7	CAETHG_0142	PTS system, fructose subfamily, IIC subunit	U5RP78	PTS system fructose subfamily IIC subunit (EC 2.7.1.69) (PTS system, fructose subfamily, IIC subunit)	AUG
Gas	393386	-	TSS_013834	IP	within gene(s) CAETHG_0368; 8nt upstream of gene CAETHG_0367;	8	CAETHG_0367	oxidoreductase/nitrogenase component 1	U5RP87	Oxidoreductase/nitrogenase component 1	AUG
Gas	629706	-	TSS_014775	P	8nt upstream of gene CAETHG_0569;	8	CAETHG_0569	ABC-type transporter, periplasmic subunit famil	U5RTV9	ABC-type transport system periplasmic component (ABC-type transporter, periplasmic subunit family 3)	AUG
Gas	632098	-	TSS_014787	P	8nt upstream of gene CAETHG_0572;	8	CAETHG_0572	MOSC domain containing protein	U5RPU9	MOSC domain containing protein (Molybdenum cofactor sulfurase-like protein)	AUG
Gas	755539	-	TSS_015058	P	9nt upstream of gene CAETHG_0687;	9	CAETHG_0687	Cellulase	U5RQ81	Cellulase (Peptidase M42 family protein) (EC 3.2.1.4)	AUG
Gas	849261	-	TSS_015285	P	7nt upstream of gene CAETHG_0793;	7	CAETHG_0793	hypothetical protein	-	-	GUG
Gas	1142092	-	TSS_016166	P	8nt upstream of gene CAETHG_1056;	8	CAETHG_1056	transcriptional regulator, GntR family	U5RR82	Transcriptional regulator, GntR family	AUG
Gas	1184844	-	TSS_016314	P	7nt upstream of gene CAETHG_1096;	7	CAETHG_1096	hypothetical protein	-	-	AUG
Gas	1305826	-	TSS_016926	P	9nt upstream of gene CAETHG_1219;	9	CAETHG_1219	cobalamin (vitamin B12) biosynthesis Cbi	U5RV92	Cobalamin (Vitamin B12) biosynthesis CbiM protein	AUG
Gas	1333552	-	TSS_017017	P	1nt upstream of gene CAETHG_1248;	1	CAETHG_1248	methyl-accepting chemotaxis sensory transducer	U5RVU5	Methyl-accepting chemotaxis sensory transducer	AUG
Gas	1375749	-	TSS_017290	P	5nt upstream of gene CAETHG_1287;	5	CAETHG_1287	transcriptional regulator, GntR family wit	U5RSF6	Transcriptional regulator GntR family (Transcriptional regulator, GntR family with aminotransferase domain containing protein) (EC 2.6.1.57)	GUG
Gas	1580037	-	TSS_017948	P	8nt upstream of gene CAETHG_1476;	8	CAETHG_1476	Orotate phosphoribosyltransferase	U5RSG1	Orotate phosphoribosyltransferase (OPRT) (OPRTase) (EC 2.4.2.10)	AUG
Gas	1585091	-	TSS_018006	P	8nt upstream of gene CAETHG_1482;	8	CAETHG_1482	CoA-substrate-specific enzyme activase	U5RSX5	CoA-substrate-specific enzyme activase (EC 1.3.7.8)	GUG
Gas	1670581	-	TSS_018269	P	8nt upstream of gene CAETHG_1562;	8	CAETHG_1562	Lytic transglycosylase catalytic	U5RST5	Lytic transglycosylase catalytic	AUG
Gas	1676205	-	TSS_018321	P	7nt upstream of gene CAETHG_1568;	7	CAETHG_1568	Glucose-6-phosphate isomerase	U5RSP6	Glucose-6-phosphate isomerase (GPI) (EC 5.3.1.9) (Phosphoglucose isomerase) (Phosphohexose isomerase)	AUG
Gas	1774608	-	TSS_020409	P	6nt upstream of gene CAETHG_1649;	6	CAETHG_1649	SNF2-related protein	U5RT50	SNF2-related protein	UUG
Gas	1846840	-	TSS_020587	IP	within gene(s) CAETHG_1714; 6nt upstream of gene CAETHG_1713;	6	CAETHG_1713	Phosphonate-transporting ATPase	U5RWL7	Phosphonate-transporting ATPase (EC 3.6.3.28)	GUG
Gas	1911761	-	TSS_020771	P	9nt upstream of gene CAETHG_1775;	9	CAETHG_1775	serine O-acetyltransferase	U5RWS2	Serine acetyltransferase (EC 2.3.1.30)	AUG
Gas	1949339	-	TSS_020841	P	8nt upstream of gene CAETHG_1809;	8	CAETHG_1809	basic membrane lipoprotein	U5RXE1	Basic membrane lipoprotein	AUG
Gas	2001210	-	TSS_020922	P	6nt upstream of gene CAETHG_1863;	6	CAETHG_1863	flavoprotein	U5RTZ9	Flavoprotein	AUG
Gas	2068099	-	TSS_021143	P	1nt upstream of gene CAETHG_1926;	1	CAETHG_1926	Adenylate kinase	U5RTT7	Adenylate kinase (EC 2.7.4.3)	UUG
Gas	2071596	-	TSS_021326	IP	within gene(s) CAETHG_1933; 0nt upstream of gene CAETHG_1932;	0	CAETHG_1932	Ribosomal protein L6, subgroup	U5RTR1	50S ribosomal protein L6	GUG
Gas	2071603	-	TSS_021327	IP	within gene(s) CAETHG_1933; 7nt upstream of gene CAETHG_1932;	7	CAETHG_1932	Ribosomal protein L6, subgroup	U5RTR1	50S ribosomal protein L6	GUG
Gas	2072192	-	TSS_021354	P	8nt upstream of gene CAETHG_1934;	8	CAETHG_1934	Ribosomal protein S14, type Z	U5RXQ7	30S ribosomal protein S14 type Z	GUG
Gas	2075115	-	TSS_021543	P	8nt upstream of gene CAETHG_1941;	8	CAETHG_1941	ribosomal protein S3	U5RTV3	30S ribosomal protein S3	AUG
Gas	2075781	-	TSS_021569	P	2nt upstream of gene CAETHG_1943;	2	CAETHG_1943	ribosomal protein S19	U5RU73	30S ribosomal protein S19	AUG
Gas	2077706	-	TSS_021698	P	8nt upstream of gene CAETHG_1946;	8	CAETHG_1946	ribosomal protein L4/L1e	U5RTV7	50S ribosomal protein L4	AUG
Gas	2097765	-	TSS_022112	IP	within gene(s) CAETHG_1966; 5nt upstream of gene CAETHG_1965;	5	CAETHG_1965	protein of unknown function DUF901	-	-	UUG
Gas	2260407	-	TSS_022930	P	9nt upstream of gene CAETHG_2119;	9	CAETHG_2119	single-stranded nucleic acid binding R3	U5RXS6	Single-stranded nucleic acid binding R3H domain-containing protein	AUG
Gas	3232343	-	TSS_023942	P	9nt upstream of gene CAETHG_2985;	9	CAETHG_2985	hypothetical protein	U5S0P8	Uncharacterized protein	UUG
Fructose	16400	+	TSS_000032	P	8nt upstream of gene CAETHG_0019;	8	CAETHG_0019	phenazine biosynthesis protein PhzF family	U5RNA2	Phenazine biosynthesis protein PhzF family	AUG
Fructose	132076	+	TSS_000610	P	4nt upstream of gene CAETHG_0124;	4	CAETHG_0124	acetolactate synthase, large subunit	U5RS56	Acetolactate synthase (EC 2.2.1.6)	AUG
Fructose	195202	+	TSS_000744	P	7nt upstream of gene CAETHG_0189;	7	CAETHG_0189	DNA polymerase IV	U5RPB6	DNA polymerase IV (Pol IV) (EC 2.7.7.7)	AUG
Fructose	360978	+	TSS_000826	P	9nt upstream of gene CAETHG_0338;	9	CAETHG_0338	putative transcriptional regulator, PucR family	-	-	AUG
Fructose	1414302	+	TSS_001516	P	8nt upstream of gene CAETHG_1321;	8	CAETHG_1321	Arginine decarboxylase	U5RS05	Arginine decarboxylase (EC 4.1.1.19)	GUG
Fructose	1540129	+	TSS_001595	P	2nt upstream of gene CAETHG_1440;	2	CAETHG_1440	Resolvase domain-containing protein	U5RSG8	Resolvase domain-containing protein	AUG
Fructose	1796797	+	TSS_001840	P	0nt upstream of gene CAETHG_1675;	0	CAETHG_1675	universal protein YeaZ	U5RT26	Universal protein YeaZ	AUG
Fructose	1949710	+	TSS_001947	P	7nt upstream of gene CAETHG_1810;	7	CAETHG_1810	transaldolase	U5RWV0	Probable transaldolase (EC 2.2.1.2)	AUG
Fructose	2468003	+	TSS_002754	P	8nt upstream of gene CAETHG_2310;	8	CAETHG_2310	spore coat protein, CotS family	U5RUT5	Spore coat protein CotS family (Spore coat protein, CotS family)	AUG
Fructose	2486052	+	TSS_002790	P	9nt upstream of gene CAETHG_2323;	9	CAETHG_2323	protein of unknown function DUF1934	-	-	AUG
Fructose	2586627	+	TSS_003301	IP	within gene(s) CAETHG_2422; 2nt upstream of gene CAETHG_2423;	2	CAETHG_2423	protein of unknown function DUF214	U5RYJ7	Cell division protein FtsX	AUG
Fructose	2597165	+	TSS_003383	P	1nt upstream of gene CAETHG_2430;	1	CAETHG_2430	Peptidoglycan glycosyltransferase	U5RV47	Peptidoglycan glycosyltransferase (EC 2.4.1.129)	AUG
Fructose	2603091	+	TSS_003446	IP	within gene(s) CAETHG_2434; 6nt upstream of gene CAETHG_2435;	6	CAETHG_2435	putative protein family UPF0052	U5RV52	Putative gluconeogenesis factor	AUG
Fructose	2706958	+	TSS_003746	P	6nt upstream of gene CAETHG_2520;	6	CAETHG_2520	Glutamyl-tRNA reductase	U5RYT6	Glutamyl-tRNA reductase (GluTR) (EC 1.2.1.70)	AUG
Fructose	2857974	+	TSS_004092	P	9nt upstream of gene CAETHG_2655;	9	CAETHG_2655	cell wall binding repeat 2-containing protein	-	-	AUG
Fructose	2867660	+	TSS_004127	P	1nt upstream of gene CAETHG_2662;	1	CAETHG_2662	von Willebrand factor type A	U5RZD2	Uncharacterized protein (von Willebrand factor type A)	GUG
Fructose	2875469	+	TSS_004217	P	6nt upstream of gene CAETHG_2666;	6	CAETHG_2666	von Willebrand factor type A	U5RZX1	Von Willebrand factor type A (von Willebrand factor type A)	UUG
Fructose	2890910	+	TSS_004287	P	8nt upstream of gene CAETHG_2683;	8	CAETHG_2683	glycosidase related protein	U5RW16	Glycosidase related protein	AUG
Fructose	2901584	+	TSS_004301	P	8nt upstream of gene CAETHG_2693;	8	CAETHG_2693	hypothetical protein	U5RW25	'HlyD family secretion protein (Uncharacterized protein)	GUG
Fructose	2988777	+	TSS_004611	P	9nt upstream of gene CAETHG_2761;	9	CAETHG_2761	argininosuccinate synthase	U5S045	Argininosuccinate synthase (EC 6.3.4.5)	GUG
Fructose	3007354	+	TSS_004650	P	9nt upstream of gene CAETHG_2777;	9	CAETHG_2777	peptidase M14 carboxypeptidase A	U5RZN5	Peptidase M14 (Peptidase M14 carboxypeptidase A)	AUG
Fructose	3028822	+	TSS_004732	P	0nt upstream of gene CAETHG_2791;	0	CAETHG_2791	molybdenum cofactor synthesis domain containin	S5Z7W5	Molybdenum cofactor biosynthesis domain-containing protein (Molybdenum cofactor biosynthesis protein) (Molybdenum cofactor synthesis domain containing protein)	GUG
Fructose	3045053	+	TSS_004926	P	9nt upstream of gene CAETHG_2807;	9	CAETHG_2807	homoserine dehydrogenase	U5RZQ9	Homoserine dehydrogenase (EC 1.1.1.3)	AUG
Fructose	3046355	+	TSS_004951	P	3nt upstream of gene CAETHG_2808;	3	CAETHG_2808	Homoserine kinase	U5RWB3	Homoserine kinase (HK) (HSK) (EC 2.7.1.39)	AUG
Fructose	3047990	+	TSS_004975	P	6nt upstream of gene CAETHG_2810;	6	CAETHG_2810	hypothetical protein	U5RWR5	Uncharacterized protein	AUG
Fructose	3147555	+	TSS_005316	P	9nt upstream of gene CAETHG_2906;	9	CAETHG_2906	DNA repair protein recO	U5RWG7	DNA repair protein RecO (Recombination protein O)	GUG
Fructose	3302094	+	TSS_005707	P	7nt upstream of gene CAETHG_3038;	7	CAETHG_3038	CheA signal transduction histidine kinase	U5RWU6	CheA signal transduction histidine kinase	AUG
Fructose	3304811	+	TSS_005794	P	7nt upstream of gene CAETHG_3040;	7	CAETHG_3040	response regulator receiver protein	U5S0V6	Response regulator receiver protein	AUG
Fructose	3305861	+	TSS_005809	P	8nt upstream of gene CAETHG_3042;	8	CAETHG_3042	flagellar motor switch protein FliM	U5RWY8	Flagellar motor switch protein FliM	AUG
Fructose	3313548	+	TSS_005892	P	5nt upstream of gene CAETHG_3051;	5	CAETHG_3051	hypothetical protein	-	-	AUG
Fructose	3367322	+	TSS_006293	P	3nt upstream of gene CAETHG_3099;	3	CAETHG_3099	homoserine dehydrogenase	U5RXI1	Homoserine dehydrogenase (EC 1.1.1.3)	AUG
Fructose	3380108	+	TSS_006405	IP	within gene(s) CAETHG_3113; 6nt upstream of gene CAETHG_3114;	6	CAETHG_3114	hypothetical protein	-	-	AUG
Fructose	3397210	+	TSS_006525	IP	within gene(s) CAETHG_3133; 8nt upstream of gene CAETHG_3134;	8	CAETHG_3134	flagellar hook-basal body protein	U5RXQ0	Flagellar basal body protein	AUG
Fructose	3512444	+	TSS_006860	P	9nt upstream of gene CAETHG_3256;	9	CAETHG_3256	degV family protein	U5S105	DegV family protein	GUG
Fructose	3556371	+	TSS_007167	P	6nt upstream of gene CAETHG_3304;	6	CAETHG_3304	GTP-binding protein TypA	U5RY60	GTP-binding protein TypA	AUG
Fructose	3558249	+	TSS_007172	P	9nt upstream of gene CAETHG_3305;	9	CAETHG_3305	O-methyltransferase family 3	U5S1M5	O-methyltransferase family 3	AUG
Fructose	3776840	+	TSS_007887	P	5nt upstream of gene CAETHG_3521;	5	CAETHG_3521	hypothetical protein	U5S1N8	Uncharacterized protein	AUG
Fructose	4000673	+	TSS_008190	P	8nt upstream of gene CAETHG_3712;	8	CAETHG_3712	transcriptional regulator, LysR family	U5RYY9	Transcriptional regulator LysR family (Transcriptional regulator, LysR family)	AUG
Fructose	4012385	+	TSS_008194	P	0nt upstream of gene CAETHG_3726;	0	CAETHG_3726	transcriptional regulator, MarR family	U5S2D3	Transcriptional regulator, MarR family	AUG
Fructose	4085680	+	TSS_008315	P	8nt upstream of gene CAETHG_3812;	8	CAETHG_3812	cell wall binding repeat 2-containing protein	-	-	AUG
Fructose	4162253	+	TSS_008492	P	4nt upstream of gene CAETHG_3886;	4	CAETHG_3886	HAD-superfamily hydrolase, subfamily IA, varian	U5RZS6	HAD-superfamily hydrolase subfamily IA variant 1 (HAD-superfamily hydrolase, subfamily IA, variant 1)	AUG
Fructose	4205549	+	TSS_009077	P	6nt upstream of gene CAETHG_3925;	6	CAETHG_3925	pyrimidine-nucleoside phosphorylase	U5RZA4	Pyrimidine-nucleoside phosphorylase (EC 2.4.2.2)	AUG
Fructose	769215	-	TSS_011266	P	7nt upstream of gene CAETHG_0702;	7	CAETHG_0702	Protein of unknown function DUF4003	-	-	GUG
Fructose	849261	-	TSS_011465	P	7nt upstream of gene CAETHG_0793;	7	CAETHG_0793	hypothetical protein	-	-	GUG
Fructose	976031	-	TSS_011824	IP	within gene(s) CAETHG_0907; 2nt upstream of gene CAETHG_0906;	2	CAETHG_0906	Chorismate synthase	U5RUU6	Chorismate synthase (CS) (EC 4.2.3.5) (5-enolpyruvylshikimate-3-phosphate phospholyase)	AUG
Fructose	1142092	-	TSS_012167	P	8nt upstream of gene CAETHG_1056;	8	CAETHG_1056	transcriptional regulator, GntR family	U5RR82	Transcriptional regulator, GntR family	AUG
Fructose	1201385	-	TSS_012406	P	7nt upstream of gene CAETHG_1116;	7	CAETHG_1116	precorrin-4 C11-methyltransferase	U5RRI2	Precorrin-4 C(11)-methyltransferase (EC 2.1.1.133) (Precorrin-4 C11-methyltransferase)	AUG
Fructose	1333552	-	TSS_013032	P	1nt upstream of gene CAETHG_1248;	1	CAETHG_1248	methyl-accepting chemotaxis sensory transducer	U5RVU5	Methyl-accepting chemotaxis sensory transducer	AUG
Fructose	1375749	-	TSS_013210	P	5nt upstream of gene CAETHG_1287;	5	CAETHG_1287	transcriptional regulator, GntR family wit	U5RSF6	Transcriptional regulator GntR family (Transcriptional regulator, GntR family with aminotransferase domain containing protein) (EC 2.6.1.57)	GUG
Fructose	1399423	-	TSS_013255	P	6nt upstream of gene CAETHG_1308;	6	CAETHG_1308	nucleotide sugar dehydrogenase	U5RVZ9	Nucleotide sugar dehydrogenase (EC 1.1.1.22) (UDP-N-acetyl-D-glucosamine dehydrogenase)	AUG
Fructose	1496082	-	TSS_013500	IP	within gene(s) CAETHG_1399; 9nt upstream of gene CAETHG_1398;	9	CAETHG_1398	CRISPR-associated protein Cas5, Hmari subtype	-	-	AUG
Fructose	1546718	-	TSS_013601	P	7nt upstream of gene CAETHG_1442;	7	CAETHG_1442	CoA-substrate-specific enzyme activase	-	-	AUG
Fructose	1580037	-	TSS_013691	P	8nt upstream of gene CAETHG_1476;	8	CAETHG_1476	Orotate phosphoribosyltransferase	U5RSG1	Orotate phosphoribosyltransferase (OPRT) (OPRTase) (EC 2.4.2.10)	AUG
Fructose	1585084	-	TSS_013701	P	1nt upstream of gene CAETHG_1482;	1	CAETHG_1482	CoA-substrate-specific enzyme activase	U5RSX5	CoA-substrate-specific enzyme activase (EC 1.3.7.8)	GUG
Fructose	1676205	-	TSS_013901	P	7nt upstream of gene CAETHG_1568;	7	CAETHG_1568	Glucose-6-phosphate isomerase	U5RSP6	Glucose-6-phosphate isomerase (GPI) (EC 5.3.1.9) (Phosphoglucose isomerase) (Phosphohexose isomerase)	AUG
Fructose	1846840	-	TSS_016831	IP	within gene(s) CAETHG_1714; 6nt upstream of gene CAETHG_1713;	6	CAETHG_1713	Phosphonate-transporting ATPase	U5RWL7	Phosphonate-transporting ATPase (EC 3.6.3.28)	GUG
Fructose	1901308	-	TSS_016957	P	9nt upstream of gene CAETHG_1764;	9	CAETHG_1764	S-adenosyl-L-methionine dependent tRNA/rRN	U5RX98	Putative tRNA (cytidine(34)-2'-O)-methyltransferase (EC 2.1.1.207) (tRNA (cytidine/uridine-2'-O-)-methyltransferase)	UUG
Fructose	1910101	-	TSS_016981	P	9nt upstream of gene CAETHG_1773;	9	CAETHG_1773	phospholipid/glycerol acyltransferase	U5RTR9	Phospholipid/glycerol acyltransferase (EC 2.3.1.51)	AUG
Fructose	2001210	-	TSS_017243	P	6nt upstream of gene CAETHG_1863;	6	CAETHG_1863	flavoprotein	U5RTZ9	Flavoprotein	AUG
Fructose	2035412	-	TSS_017307	P	5nt upstream of gene CAETHG_1890;	5	CAETHG_1890	Conserved hypothetical protein CHP00159	U5RX20	Uncharacterized protein	GUG
Fructose	2068099	-	TSS_017409	P	1nt upstream of gene CAETHG_1926;	1	CAETHG_1926	Adenylate kinase	U5RTT7	Adenylate kinase (EC 2.7.4.3)	UUG
Fructose	2072192	-	TSS_017548	P	8nt upstream of gene CAETHG_1934;	8	CAETHG_1934	Ribosomal protein S14, type Z	U5RXQ7	30S ribosomal protein S14 type Z	GUG
Fructose	2073473	-	TSS_017654	P	4nt upstream of gene CAETHG_1937;	4	CAETHG_1937	ribosomal protein L14	U5RTR7	50S ribosomal protein L14	AUG
Fructose	2075108	-	TSS_017720	P	1nt upstream of gene CAETHG_1941;	1	CAETHG_1941	ribosomal protein S3	U5RTV3	30S ribosomal protein S3	AUG
Fructose	2075115	-	TSS_017721	P	8nt upstream of gene CAETHG_1941;	8	CAETHG_1941	ribosomal protein S3	U5RTV3	30S ribosomal protein S3	AUG
Fructose	2077706	-	TSS_017792	P	8nt upstream of gene CAETHG_1946;	8	CAETHG_1946	ribosomal protein L4/L1e	U5RTV7	50S ribosomal protein L4	AUG
Fructose	2260407	-	TSS_018815	P	9nt upstream of gene CAETHG_2119;	9	CAETHG_2119	single-stranded nucleic acid binding R3	U5RXS6	Single-stranded nucleic acid binding R3H domain-containing protein	AUG

## Sheet: Table S4
Table S4 - Re-annotation of C. autoethanogenum genome
?, not sure whether there is a Shine-Dalgarno (SD)
		Current annotation (NC_022592.1)								Proposed Re-annotation
Gene ID (NC_022592.1)	Gene ID (CP006763.1)	Strand	Start codon	Start	Stop	Length (bp)	Length (aa)	SD 30nt upstream		Start codon	Start	Stop	Length	Length (aa)	SD 30nt upstream	Comments
CAETHG_RS10810	CAETHG_2203	+	ATG	2345861	2346118	258	86	No		ATG	2345846	2346118	273	91	Yes	First start codon (ATG) after SD; Ok using CP006763.1 annotation
CAETHG_RS19610	CAETHG_4001	+	ATG	4284983	4286017	1035	345	No		ATG	4284974	4286017	1044	348	Yes	First start codon (ATG) after SD; Ok using CP006763.1 annotation
CAETHG_RS10820	CAETHG_2205	+	ATG	2347032	2347583	552	184	No		GTG	2347026	2347583	558	186	Yes	First start codon (GTG) after SD
CAETHG_RS12890	CAETHG_2622	+	ATG	2825052	2825687	636	212	No		TTG	2825019	2825687	669	223	Yes	First start codon (TTG) after SD; Ok using CP006763.1 annotation
CAETHG_RS02875	CAETHG_0605	-	ATG	666800	665628	1173	391	No		ATG	666806	665628	1179	393	No	First start codon (ATG) after SD; Ok using CP006763.1 annotation
CAETHG_RS13215	CAETHG_2693	+	ATA	2901613	2902263	651	217	No		GTG	2901592	2902263	672	224	Yes	First start codon (ATG) after SD; Ok using CP006763.1 annotation
CAETHG_RS01330	CAETHG_0282	-	ATA	300149	299088	1062	354	Yes		GTG	300161	299088	1074	358	Yes	First start codon (ATG) after SD; Ok using CP006763.1 annotation
CAETHG_RS15470	CAETHG_3149	+	ATG	3417317	3418270	954	318	No		ATG	3417290	3418270	1002	334	Yes	First start codon (ATG) after SD; Ok using CP006763.1 annotation
CAETHG_RS13775	CAETHG_2800	+	ATG	3037903	3039309	1407	469	No		ATG	3037894	3039309	1416	472	Yes	First start codon (ATG) after SD; Ok using CP006763.1 annotation
CAETHG_RS02205	CAETHG_0463	-	TTG	514292	512418	1875	625	No		GTG	514313	512418	1896	632	Yes	First start codon (GTG) after SD; Ok using CP006763.1 annotation
CAETHG_RS01525	CAETHG_0323	-	ATA	341548	340865	684	228	No		ATG	341572	340865	708	236	Yes	First start codon (ATG) after SD; Ok using CP006763.1 annotation
CAETHG_RS15900	CAETHG_3239	-	ATA	3490658	3490194	465	155	No		ATG	3490670	3490194	477	159	Yes	First start codon (ATG) after SD; Ok using CP006763.1 annotation
CAETHG_RS04760	CAETHG_0998	-	ATG	1069095	1067581	1515	505	No		TTG	1069119	1067581	1539	513	Yes	First start codon (TTG) after SD; Ok using CP006763.1 annotation
CAETHG_RS12995	CAETHG_2644	+	ATG	2848390	2848905	516	172	No		ATG	2848378	2848905	528	176	Yes	First start codon (ATG) after SD; Ok using CP006763.1 annotation
CAETHG_RS00385	CAETHG_0081	-	ATG	78435	77905	531	177	No		GTG	78462	77905	558	186	Yes	Confirmed by the presence of a peptide identified by Mass spectrometry (Data Dependent Acquisition - DDA)
CAETHG_RS19660	CAETHG_4011	+	ATA	4295764	4296516	753	251	Yes		ATG	4295752	4296516	765	255	Yes	First start codon (ATG) after SD; Ok using CP006763.1 annotation
CAETHG_RS00880	-	-	ATG	192090	191191	900	300	No		ATG	192126	191191	936	312	Yes	First start codon (ATG) after SD;
CAETHG_RS05905	CAETHG_1231	+	ATT	1316675	1317040	366	122	No		ATG	1316654	1317040	387	129	Yes	First start codon (ATG) after SD; Ok using CP006763.1 annotation
CAETHG_RS14630	CAETHG_2976	+	ATG	3221286	3222023	738	246	No		ATG	3221274	3222023	750	250	Yes	First start codon (ATG) after SD; Ok using CP006763.1 annotation
CAETHG_RS13405	CAETHG_2730	+	ATC	2947030	2947590	561	187	No		ATG	2947033	2947590	558	186	No	First start codon (ATG) after SD; Ok using CP006763.1 annotation
CAETHG_RS09030	-	-	TTG	2004759	2004367	393	131	No		TTG	2004789	2004367	423	141	Yes	First start codon (TTG) after SD;
CAETHG_RS06255	CAETHG_1301	-	ATG	1390660	1389686	975	325	No		TTG	1390666	1389686	981	327	Yes	First start codon (TTG) after SD
CAETHG_RS01070	CAETHG_0225	-	ATG	236180	235371	810	270	No		GTG	236204	235371	834	278	Yes	First start codon (GTG) after SD; Ok using CP006763.1 annotation
CAETHG_RS09510	CAETHG_1961	-	ATG	2094617	2094405	213	71	No		ATG	2094635	2094405	231	77	Yes	First start codon (ATG) after SD; Ok using CP006763.1 annotation
CAETHG_RS08105	CAETHG_1672	-	ATG	1794711	1793812	900	300	No		TTG	1794735	1793812	924	308	Yes	First start codon (TTG) after SD
CAETHG_RS18120	CAETHG_3690	+	ATG	3976128	3977531	1404	468	No		ATG	3976095	3977531	1437	479	Yes	First start codon (ATG) after SD; Ok using CP006763.1 annotation
CAETHG_RS09490	CAETHG_1957	-	ATG	2092343	2091897	447	149	No		GTG	2092400	2091897	504	168	Yes	First start codon (GTG) after SD; Ok using CP006763.1 annotation
CAETHG_RS18840	CAETHG_3841	+	ATT	4113231	4114610	1380	460	No		TTG	4113237	4114610	1374	458	Yes	First start codon (TTG) after SD; Ok using CP006763.1 annotation
CAETHG_RS15665	CAETHG_3190	+	ATG	3451685	3452242	558	186	No		ATG	3451676	3452242	567	189	Yes	First start codon (ATG) after SD; Ok using CP006763.1 annotation
CAETHG_RS13960	CAETHG_2838	+	ATG	3072970	3073905	936	312	No		CTG	3072952	3073905	954	318	Yes	First start codon (CTG) after SD
CAETHG_RS14025	CAETHG_2852	+	ATA	3089436	3090674	1239	413	No		ATG	3089394	3090674	1281	427	Yes	First start codon (ATG) after SD; Ok using CP006763.1 annotation
CAETHG_RS13765	CAETHG_2798	+	ATG	3035306	3036676	1371	457	No		ATG	3035288	3036676	1389	463	Yes	First start codon (ATG) after SD; Ok using CP006763.1 annotation
CAETHG_RS00700	CAETHG_0146	+	ATA	156916	157587	672	224	No		ATG	156907	157587	681	227	Yes	First start codon (ATG) after SD; Ok using CP006763.1 annotation
CAETHG_RS07100	CAETHG_1475	-	ATG	1578982	1578245	738	246	No		GTG	1579024	1578245	780	260	Yes	First start codon (GTG) after SD; Ok using CP006763.1 annotation
CAETHG_RS02650	CAETHG_0559	-	ATT	619090	618227	864	288	No		TTG	619057	618227	831	277	Yes	First start codon (TTG) after SD; Ok using CP006763.1 annotation
CAETHG_RS02980	CAETHG_0628	-	ATA	690225	689143	1083	361	No		ATG	690342	689143	1200	400	Yes	First start codon (ATG) after SD; Ok using CP006763.1 annotation
CAETHG_RS18060	CAETHG_3676	+	ATG	3960621	3960815	195	65	No		ATG	3960612	3960815	204	68	Yes	First start codon (ATG) after SD; Ok using CP006763.1 annotation
CAETHG_RS03015	CAETHG_0636	-	ATA	697311	695866	1446	482	No		ATG	697329	695866	1464	488	Yes	First start codon (ATG) after SD; Ok using CP006763.1 annotation
CAETHG_RS10400	CAETHG_2127	+	ATG	2265432	2266531	1100	366.667	?		ATG	2265432	2266478	1047	349	?	Stop codon wrong annotated; Ok using CP006763.1 annotation
CAETHG_RS06330	CAETHG_1317	-	ATG	1410019	1408182	1838	612.667	?		ATG	1410019	1408397	1623	541	?	Stop codon wrong annotated; Ok using CP006763.1 annotation
CAETHG_RS00745	CAETHG_0156	-	ATG	165812	163961	1852	617.333	?		ATG	165355	163961	1395	465	?	Stop codon wrong annotated; This gene should be splitted in two as in CP006763.1 annotation (CAETHG_0156 and CAETHG_0157)
	CAETHG_0157									ATG	165812	165387	426	142	Yes
CAETHG_RS07860	CAETHG_1620	-	ATG	1745161	1743266	1896	632	?		TTG	1743949	1743266	684	228	?	Stop codon wrong annotated; This gene should be splitted in two as in CP006763.1 annotation (CAETHG_1620 and CAETHG_1621)
	CAETHG_1621									ATG	1745161	1743959	1203	401	Yes
CAETHG_RS08185	CAETHG_1689	-	ATG	1819538	1818337	1202	400.667	?		ATG	1818807	1818337	471	157	Yes	Stop codon wrong annotated; This gene should be splitted in two as in CP006763.1 annotation (CAETHG_1689 and CAETHG_1690)
	CAETHG_1690									ATG	1819538	1818813	726	242	Yes
CAETHG_RS08575	CAETHG_1771	-	TTG	1909375	1908732	644	214.667	?		ATG	1909187	1908732	456	152	?	Stop codon wrong annotated; This gene should be splitted in two as in CP006763.1 annotation (CAETHG_1771 and CAETHG_1772)
	CAETHG_1772									TTG	1909375	1909184	192	64	Yes
CAETHG_RS09915	CAETHG_2030	+	ATG	2174314	2174813	500	166.667	?		ATG	2174314	2174517	204	68	Yes	Stop codon wrong annotated; This gene should be splitted in two as in CP006763.1 annotation (CAETHG_2030 and CAETHG_2031)
	CAETHG_2031									ATG	2174505	2174813	309	103	?
CAETHG_RS09995	CAETHG_2047	-	ATG	2190788	2189851	938	312.667	?		ATG	2190183	2189851	333	111	?	Stop codon wrong annotated; This gene should be splitted in two as in CP006763.1 annotation (CAETHG_2047 and CAETHG_2048)
	CAETHG_2048									ATG	2190788	2190216	573	191	Yes
CAETHG_RS10855	CAETHG_2212	+	ATG	2352375	2353624	1250	416.667	?		ATG	2352375	2352983	609	203	Yes	Stop codon wrong annotated; This gene should be splitted in two, CAETHG_2212, as in CP006763.1 annotation and there is another ORF
	-									TTG	2353133	2353624	1926	642	?
CAETHG_RS11545	CAETHG_2347	+	ATG	2504531	2506044	1514	504.667	?		ATG	2504531	2505985	1455	485	?	Stop codon wrong annotated; Ok using CP006763.1 annotation
CAETHG_RS12020	CAETHG_2441	+	ATG	2611391	2613147	1757	585.667	No		ATG	2611579	2613147	1569	523	Yes	Start and stop codon annotated in different frames; Ok using CP006763.1 annotation
CAETHG_RS13580	CAETHG_2761	+	ATG	2988586	2989790	1205	401.667	No		GTG	2988786	2989790	1005	335	Yes	Start and stop codon annotated in different frames; Ok using CP006763.1 annotation
CAETHG_RS00175	CAETHG_0036	-	ATG	30933	29756	1178	392.667	Yes		ATG	30933	29827	1107	369	Yes	Stop codon wrong annotated; Ok using CP006763.1 annotation
CAETHG_RS14225	-	+	ATG	3137998	3138752	755	251.667	Yes		ATG	3137998	3138540	543	181	Yes	Stop codon wrong annotated;
CAETHG_RS14335	CAETHG_2917	+	AAA	3160182	3161209	1028	342.667	No		ATG	3160233	3161192	960	320	Yes	Start and stop codon annotated in different frames; Ok using CP006763.1 annotation
CAETHG_RS17140	CAETHG_3490	-	TTG	3741425	3740209	1217	405.667	Yes		ATG	3741222	3740209	1014	338	Yes	Start and stop codon annotated in different frames; Ok using CP006763.1 annotation
CAETHG_RS18205	-	+	ATG	3994246	3995030	785	261.667	Yes		ATG	3994246	3994776	531	177	Yes	Start and stop codon annotated in different frames;
CAETHG_RS19145	CAETHG_3902	+	ATG	4179862	4180925	1064	354.667	Yes		ATG	4179862	4180161	300	100	Yes	Stop codon wrong annotated; This gene should be splitted in two as in CP006763.1 annotation (CAETHG_3902 and CAETHG_3903)
	CAETHG_3903									GTG	4180170	4180925	756	252	?
CAETHG_RS00400	CAETHG_0084	-	ATG	81580	79475	2106	702	Yes		GTG	81163	79475	1689	563	?	Stop codon wrong annotated; This gene should be splitted in two as in CP006763.1 annotation (CAETHG_0084 and CAETHG_0085)
	CAETHG_0085									ATG	81580	81176	405	135	Yes
CAETHG_RS09315	-	-	ATG	2066206	2065809	398	132.667	Yes		ATG	2066206	2066129	78	26	Yes	Stop codon wrong annotated; The annotation of this gene should be revised to check whether is in fact a gene (There are several stop codons within the predicted sequence)
CAETHG_RS00025	CAETHG_0005	+	GTG	2384	3609	1226	408.667	Yes		GTG	2384	3280	897	299	Yes	Stop codon wrong annotated; This gene should be splitted in two as in CP006763.1 annotation (CAETHG_0005 and CAETHG_0006)
	CAETHG_0006									ATG	3319	3609	291	97	Yes
CAETHG_RS00250	-	+	ATG	45607	46844	1238	412.667	?		ATG	45607	46146	540	180	?	Start and stop codon annotated in different frames;
CAETHG_RS00255	CAETHG_0053	+	TTG	46928	48273	1346	448.667	Yes		TTG	46928	47275	348	116	Yes	Start and stop codon annotated in different frames; This gene should be splitted in two as in CP006763.1 annotation (CAETHG_0053 and CAETHG_0054)
	CAETHG_0054									ATG	47284	48273	990	330	?
CAETHG_RS00260	CAETHG_0055	+	ATG	48346	50000	1655	551.667	?		ATG	48340	48792	453	151	?	Start and stop codon annotated in different frames; This gene should be splitted in two as in CP006763.1 annotation (CAETHG_0055 and CAETHG_0056)
	CAETHG_0056									ATG	48846	50000	1155	385	?
CAETHG_RS00545	CAETHG_0113	+	ATG	115157	118650	3494	1164.67	Yes		ATG	115157	117493	2337	779	Yes	Start and stop codon annotated in different frames; This gene should be splitted in two as in CP006763.1 annotation (CAETHG_0113 and CAETHG_0114)
	CAETHG_0114									ATG	117505	118650	1146	382	?
CAETHG_RS00605	-	-	ATG	136755	135418	1338	446	Yes		ATG	136755	134794	1962	654	Yes	Stop codon wrong annotated;
CAETHG_RS00785	-	-	ATG	175670	173815	1856	618.667	Yes		ATG	175670	174222	1449	483	Yes	Stop codon wrong annotated;
CAETHG_RS00875	-	-	ATG	191194	190098	1097	365.667	Yes		ATG	191194	190928	267	89	Yes	Start and stop codon annotated in different frames;
CAETHG_RS01120	CAETHG_0235	+	TTG	249396	252427	3032	1010.67	Yes		TTG	249396	251204	1809	603	Yes	Start and stop codon annotated in different frames; This gene should be splitted in two as in CP006763.1 annotation (CAETHG_0235 and CAETHG_0236)
	CAETHG_0236									TTG	251213	252427	1215	405	Yes
CAETHG_RS01250	-	-	ATG	283757	282631	1127	375.667	No		TTG	283742	283314	429	143	Yes	Start and stop codon annotated in different frames;
CAETHG_RS01270	CAETHG_0268	-	ATG	287776	286896	881	293.667	?		ATG	287159	286896	264	88	Yes	Start and stop codon annotated in different frames; This gene should be splitted in two as in CP006763.1 annotation (CAETHG_0268 and CAETHG_0269)
	CAETHG_0269									ATG	287776	287195	582	194	?
CAETHG_RS01535	CAETHG_0325	-	ATG	343102	342360	743	247.667	?		ATG	342653	342360	294	98	Yes	Start and stop codon annotated in different frames; This gene should be splitted in two as in CP006763.1 annotation (CAETHG_0325 and CAETHG_0326)
	CAETHG_0326									ATG	343102	342671	432	144	Yes
CAETHG_RS01565	CAETHG_0331	-	ATG	349087	348150	938	312.667	Yes		ATG	348482	348150	333	111	?	Start and stop codon annotated in different frames; This gene should be splitted in two as in CP006763.1 annotation (CAETHG_0331 and CAETHG_0332)
	CAETHG_0332									ATG	349087	348482	606	202	Yes
CAETHG_RS01725	-	-	TTG	389379	388172	1208	402.667	Yes		TTG	389379	389059	321	107	Yes	Start and stop codon annotated in different frames (Re-annotated considering the start codon corrected annotated)
CAETHG_RS01860	CAETHG_0391	-	ATG	424823	421684	3140	1046.67	Yes		ATG	423903	421684	2220	740	?	Start and stop codon annotated in different frames; This gene should be splitted in two as in CP006763.1 annotation (CAETHG_0391 and CAETHG_0392)
	CAETHG_0392									ATG	424823	423990	834	278	Yes
CAETHG_RS02030	-	-	ATG	465783	465505	279	93	Yes		ATG	465783	465442	342	114	Yes	Stop codon wrong annotated;
CAETHG_RS02090	CAETHG_0438	-	ATG	480244	478953	1292	430.667	Yes		TTG	479906	478953	954	318	?	Start and stop codon annotated in different frames; This gene should be splitted in two as in CP006763.1 annotation (CAETHG_0438 and CAETHG_0439)
	CAETHG_0439									ATG	480244	479927	318	106	Yes
CAETHG_RS02350	CAETHG_0493	-	ATG	552603	551069	1535	511.667	Yes		TTG	551992	551069	924	308	?	Start and stop codon annotated in different frames; This gene should be splitted in two as in CP006763.1 annotation (CAETHG_0493 and CAETHG_0494)
	CAETHG_0494									ATG	552603	551986	618	206	Yes
CAETHG_RS02600	CAETHG_0547	-	ATG	605663	604899	765	255	Yes		ATG	605180	604899	282	94	Yes	Stop codon wrong annotated; This gene should be splitted in two as in CP006763.1 annotation (CAETHG_0547 and CAETHG_0548)
	CAETHG_0548									ATG	605663	605286	378	126	Yes
CAETHG_RS02825	CAETHG_0594	-	TTG	657617	655450	2163	721	?		ATG	656748	655450	1299	433	?	Start and stop codon annotated in different frames; This gene should be splitted in two as in CP006763.1 annotation (CAETHG_0594 and CAETHG_0595)
	CAETHG_0595									TTG	657617	656778	840	280	Yes
CAETHG_RS03735	CAETHG_0789	-	ATG	846775	845616	1160	386.667	Yes		TTG	846413	845616	798	266	?	Start and stop codon annotated in different frames; This gene should be splitted in two as in CP006763.1 annotation (CAETHG_0789 and CAETHG_0790)
	CAETHG_0790									ATG	846775	846410	366	122	Yes
CAETHG_RS03825	-	+	ATG	868173	868364	192	64	?		ATG	868173	868265	93	31	?	Stop codon wrong annotated; To be checked whether is a gene or not; Annotated as pseudo
CAETHG_RS03970	CAETHG_0836	-	GTG	902323	901584	740	246.667	?		ATG	902003	901584	420	140	Yes	Start and stop codon annotated in different frames; This gene should be splitted in two as in CP006763.1 annotation (CAETHG_0836 and CAETHG_0837)
	CAETHG_0837									GTG	902296	902069	228	76	Yes
CAETHG_RS04170	CAETHG_0876	-	ATG	946152	944825	1328	442.667	Yes		TTG	945856	944825	1032	344	?	Start and stop codon annotated in different frames; This gene should be splitted in two as in CP006763.1 annotation (CAETHG_0876 and CAETHG_0877)
	CAETHG_0877									ATG	946152	945904	249	83	Yes
CAETHG_RS04230	-	-	ATG	955220	954627	594	198	?								This annotation should be revised, does not make sense; Start and stop codon annotated in different frames
CAETHG_RS04400	-	-	ATG	992647	991848	800	266.667	?		ATG	992647	992021	627	209	?	Start and stop codon annotated in different frames; Ok using CP006763.1 annotation (CAETHG_0922)
CAETHG_RS04535	-	-	ATT	1022308	1021702	607	202.333	?		TTG	1022235	1021702	534	178	?	Start and stop codon annotated in different frames; Ok using CP006763.1 annotation (CAETHG_0951)
CAETHG_RS04550	-	-	ATG	1024941	1024467	475	158.333	?		ATG	1024682	1024467	216	72	Yes	Start and stop codon annotated in different frames; Ok using CP006763.1 annotation (CAETHG_0954)
CAETHG_RS04620	CAETHG_0969	-	TTG	1038845	1037470	1376	458.667	Yes		GTG	1038531	1037470	1062	354	?	Start and stop codon annotated in different frames; This gene should be splitted in two as in CP006763.1 annotation (CAETHG_0969 and CAETHG_0970)
	CAETHG_0970									ATG	1038851	1038537	315	105	Yes
CAETHG_RS20385	-	+	ATG	1047726	1047953	228	76	Yes		ATG	1047726	1048136	411	137	Yes	Stop codon wrong annotated; Ok using CP006763.1 annotation (CAETHG_0979)
CAETHG_RS04805	CAETHG_1007	+	ATG	1079833	1081214	1382	460.667	?		ATG	1079833	1080759	927	309	?	Start and stop codon annotated in different frames; This gene should be splitted in two as in CP006763.1 annotation (CAETHG_1007 and CAETHG_1008)
	CAETHG_1008									TTG	1080756	1081214	459	153	?
CAETHG_RS04905	-	-	ATG	1106502	1105985	518	172.667	?		ATG	1106502	1106122	381	127	?	Stop codon wrong annotated; Ok using CP006763.1 annotation (CAETHG_1030)
CAETHG_RS05065	CAETHG_1061	-	ATG	1148561	1146847	1715	571.667	Yes		TTG	1147443	1146847	597	199	Yes	Start and stop codon annotated in different frames; This gene should be splitted in two as in CP006763.1 annotation (CAETHG_1061 and CAETHG_1062)
	CAETHG_1062									ATG	1148561	1147440	1122	374	Yes
CAETHG_RS05115	-	+	ATA	1158739	1159125	387	129	No		ATG	1158841	1159125	285	95		Start codon wrong annotated; Ok using CP006763.1 annotation (CAETHG_1071)
CAETHG_RS05540	-	+	ATG	1243216	1243879	664	221.333	?		ATG	1243216	1243728	513	171	?	Stop codon wrong annotated; Ok using CP006763.1 annotation (CAETHG_1155)
CAETHG_RS06390	CAETHG_1329	-	ATG	1422296	1421074	1223	407.667	?		ATG	1421418	1421074	345	115	?	Start and stop codon annotated in different frames; This gene should be splitted in two as in CP006763.1 annotation (CAETHG_1329 and CAETHG_1330)
	CAETHG_1330									ATG	1422296	1421397	900	300	Yes
CAETHG_RS20800	-	-	ATG	1519001	1518678	324	108	No		TTG	1518992	1518153	840	280	Yes	Stop codon wrong annotated; Ok using CP006763.1 annotation (CAETHG_1421)
CAETHG_RS07220	-	-	ATG	1604458	1603254	1205	401.667	Yes		ATG	1604458	1603895	564	188	Yes	Stop codon wrong annotated;
CAETHG_RS07345	CAETHG_1530	+	ATG	1628230	1629941	1712	570.667	Yes		ATG	1628230	1628466	237	79	Yes	Start and stop codon annotated in different frames; This gene should be splitted in two as in CP006763.1 annotation (CAETHG_1530 and CAETHG_1531)
	CAETHG_1531									ATG	1628715	1629941	1227	409	?
CAETHG_RS07770	-	-	ATG	1725291	1724450	842	280.667	Yes		ATG	1725291	1724746	546	182	Yes	Start and stop codon annotated in different frames;
CAETHG_RS08940	CAETHG_1845	-	ATG	1984637	1982647	1991	663.667	Yes		ATG	1983393	1982647	747	249	Yes	Start and stop codon annotated in different frames; This gene should be splitted in two as in CP006763.1 annotation (CAETHG_1845 and CAETHG_1846)
	CAETHG_1846									ATG	1984637	1983420	1218	406	Yes
CAETHG_RS10270	-	-	ATG	2246783	2245798	986	328.667	Yes		ATG	2246783	2246451	333	111	Yes	Start and stop codon annotated in different frames;
CAETHG_RS10455	CAETHG_2134	+	ATG	2280889	2282279	1391	463.667	Yes		ATG	2280889	2281998	1110	370	Yes	Start and stop codon annotated in different frames; Both annotations are wrong
CAETHG_RS10980	CAETHG_2231	+	ATG	2383685	2384769	1085	361.667	Yes		ATG	2383685	2384260	576	192	Yes	Start and stop codon annotated in different frames; This gene should be splitted in two as in CP006763.1 annotation (CAETHG_2231 and CAETHG_2232)
	CAETHG_2232									ATG	2384341	2384769	429	143	?
CAETHG_RS11340	CAETHG_2303	+	TTG	2463581	2464587	1007	335.667	Yes		TTG	2463581	2463967	387	129	Yes	Start and stop codon annotated in different frames; This gene should be splitted in two as in CP006763.1 annotation (CAETHG_2303 and CAETHG_2304)
	CAETHG_2304									ATG	2463964	2464587	624	208	Yes
CAETHG_RS11350	-	+	GTG	2464858	2465623	766	255.333	Yes		ATG	2464983	2465489	507	169	?	Start and stop codon wrong annotated; Ok using CP006763.1 annotation (CAETHG_2306)
CAETHG_RS11635	-	+	ATG	2520129	2521150	1022	340.667	Yes		ATG	2520129	2520899	771	257	Yes	Start and stop codon wrong annotated; Ok using CP006763.1 annotation (CAETHG_2360)
CAETHG_RS11685	CAETHG_2371	+	TTG	2534458	2536295	1838	612.667	?		TTG	2534458	2535027	570	190	Yes	Start and stop codon annotated in different frames; This gene should be splitted in two as in CP006763.1 annotation (CAETHG_2371 and CAETHG_2372)
	CAETHG_2372									ATG	2535072	2536295	1224	408	Yes
CAETHG_RS11820	CAETHG_2399	+	ATG	2562657	2564380	1724	574.667	Yes		ATG	2562657	2563055	399	133	Yes	Start and stop codon annotated in different frames; This gene should be splitted in two as in CP006763.1 annotation (CAETHG_2399 and CAETHG_2400)
	CAETHG_2400									ATG	2563046	2564380	1335	445	?
CAETHG_RS12110	-	+	GTG	2632723	2635778	3056	574.667	Yes		GTG	2632723	2633505	783	261	Yes	Start and stop codon annotated in different frames; Both annotations are wrong; There are two ORFs possible
										CTG	2633688	2635778	2091	697	Yes
CAETHG_RS12350	-	+	ATG	2689245	2690293	1049	349.667	Yes		ATG	2689245	2689952	708	236	Yes	Start and stop codon annotated in different frames; Ok using CP006763.1 annotation (CAETHG_2508)
CAETHG_RS12805	CAETHG_2601	+	ATG	2804616	2805727	1112	370.667	Yes		ATG	2804616	2805041	426	142	Yes	Start and stop codon annotated in different frames; This gene should be splitted in two as in CP006763.1 annotation (CAETHG_2601 and CAETHG_2602)
	CAETHG_2602									GTG	2804993	2805727	735	245	?
CAETHG_RS12885	-	-	ATG	2824328	2822788	1541	574.667	?		ATG	2824328	2823723	606	202	?	Start and stop codon annotated in different frames; Both annotations are wrong; There are two ORFs possible
										ATG	2823741	2822788	954	318	Yes
CAETHG_RS12960	CAETHG_2636	+	ATG	2840253	2841619	1367	455.667	Yes		ATG	2840253	2840861	609	203	Yes	Start and stop codon annotated in different frames; This gene should be splitted in two as in CP006763.1 annotation (CAETHG_2636 and CAETHG_2637)
	CAETHG_2637									ATG	2840837	2841619	783	261	Yes
CAETHG_RS13010	-	+	ATA	2851837	2853287	1451	483.667	?		GTG	2851837	2852820	984	328	?	Start and stop codon wrong annotated; Ok using CP006763.1 annotation (CAETHG_2647)
CAETHG_RS13090	CAETHG_2664	+	ATG	2872575	2874919	2345	781.667	Yes		ATG	2872575	2874383	1809	603	Yes	Start and stop codon annotated in different frames; This gene should be splitted in two as in CP006763.1 annotation (CAETHG_2664 and CAETHG_2665)
	CAETHG_2665									ATG	2874341	2874919	579	193	?
CAETHG_RS13220	CAETHG_2694	-	ATG	2903450	2902423	1028	342.667	?		ATG	2903019	2902423	597	199	Yes	Start and stop codon annotated in different frames; This gene should be splitted in two as in CP006763.1 annotation (CAETHG_2694 and CAETHG_2695)
	CAETHG_2695									ATG	2903450	2903016	435	145	Yes
CAETHG_RS13310	CAETHG_2715	+	ATG	2923509	2924770	1262	420.667	?		ATG	2923509	2923781	273	91	Yes	Start and stop codon annotated in different frames; This gene should be splitted in two as in CP006763.1 annotation (CAETHG_2715 and CAETHG_2716)
	CAETHG_2716									ATG	2923961	2924770	810	270	?
CAETHG_RS13790	-	+	ATG	3041482	3043322	1841	613.667	Yes		ATG	3041482	3042855	1374	458	Yes	Stop codon wrong annotated; Ok using CP006763.1 annotation (CAETHG_2803)
CAETHG_RS13970	CAETHG_2840	+	ATG	3075374	3077280	1907	635.667	Yes		ATG	3075374	3076837	1464	488	Yes	Start and stop codon annotated in different frames; This gene should be splitted in two as in CP006763.1 annotation (CAETHG_2840 and CAETHG_2841)
	CAETHG_2841									ATG	3076837	3077280	444	148	?
CAETHG_RS14125	CAETHG_2873	-	ATG	3114621	3113696	926	574.667	Yes		ATG	3114621	3114064	558	186	Yes	Start and stop codon annotated in different frames; Both annotations are wrong; There are two ORFs possible
										ATG	3114046	3113696	351	117	?
CAETHG_RS14380	CAETHG_2926	+	ATG	3168489	3168692	204	68	No		ATG	3168438	3168692	255	85	Yes	Start codon re-annotated closer to SD; Ok using CP006763.1 annotation (CAETHG_2926)
CAETHG_RS14400	-	+	TCA	3171331	3171510	180	574.667	No		ATG	3171604	3171852	249	83	?	Predicted ORF should be revised; There are two ORFs possible
										ATG	3171534	3171845	312	104	?
CAETHG_RS14540	-	+	ATG	3201201	3201518	318	106	Yes		ATG	3201201	3201641	441	147	Yes	Stop codon wrong annotated; Ok using CP006763.1 annotation (CAETHG_2958)
CAETHG_RS14620	-	+	ATG	3219538	3220289	752	250.667	?		ATG	3219538	3220083	546	182	?	Stop codon wrong annotated; Both annotations are wrong;
CAETHG_RS14865	CAETHG_3023	+	TTG	2383352	2384781	1430	476.667	No		GTG	3283319	3283939	621	207	Yes	Start and stop codon annotated in different frames; This gene should be splitted in two as in CP006763.1 annotation (CAETHG_3023 and CAETHG_3024)
	CAETHG_3024									ATG	3283957	3284781	825	275	?
CAETHG_RS15110	-	-	ATG	3343967	3343612	356	118.667	Yes		ATG	3343967	3343710	258	86	Yes	Stop codon wrong annotated; Ok using CP006763.1 annotation (CAETHG_3076)
CAETHG_RS15125	-	+	ATT	3345647	3346359	713	237.667	No		GTG	3346006	3346359	354	118	Yes	Start codon wrong annotated; Ok using CP006763.1 annotation (CAETHG_3079)
CAETHG_RS15130	CAETHG_3080	+	ATG	3346652	3348303	1652	550.667	Yes		ATG	3346652	3347425	774	258	Yes	Start and stop codon annotated in different frames; This gene should be splitted in two as in CP006763.1 annotation (CAETHG_3080 and CAETHG_3081)
	CAETHG_3081									ATG	3347524	3348303	780	260	Yes
CAETHG_RS15765	CAETHG_3210	+	ATG	3467488	3468593	1106	368.667	Yes		ATG	3467488	3467781	294	98	Yes	Start and stop codon annotated in different frames; This gene should be splitted in two as in CP006763.1 annotation (CAETHG_3210 and CAETHG_3211)
	CAETHG_3211									TTG	3467763	3468593	831	277	?
CAETHG_RS16480	CAETHG_3355	-	TTG	3610441	3609276	1166	388.667	Yes		ATG	3609974	3609276	699	233	?	Start and stop codon annotated in different frames; This gene should be splitted in two as in CP006763.1 annotation (CAETHG_3355 and CAETHG_3356)
	CAETHG_3356									TTG	3610441	3610058	384	128	Yes
CAETHG_RS17110	CAETHG_3484	+	ATG	3735732	3736339	608	202.667	Yes		ATG	3735732	3735974	243	81	Yes	Start and stop codon annotated in different frames; This gene should be splitted in two as in CP006763.1 annotation (CAETHG_3484 and CAETHG_3485)
	CAETHG_3485									ATG	3735998	3736339	342	114	?
CAETHG_RS17300	-	-	ATG	3779340	3779080	261	87	?		ATG	3779340	3778816	525	175	?	Stop codon wrong annotated; Ok using CP006763.1 annotation (CAETHG_3523)
CAETHG_RS17505	CAETHG_3567	+	TTG	3827212	3827906	695	231.667	Yes		TTG	3827212	3827508	297	99	Yes	Start and stop codon annotated in different frames; This gene should be splitted in two as in CP006763.1 annotation (CAETHG_3567 and CAETHG_3568)
	CAETHG_3568									GTG	3827502	3827906	405	135	?
CAETHG_RS17680	CAETHG_3599	+	ATG	3877731	3878542	812	270.667	Yes		ATG	3877731	3877955	225	75	Yes	Start and stop codon annotated in different frames; This gene should be splitted in two as in CP006763.1 annotation (CAETHG_3599 and CAETHG_3600)
	CAETHG_3600									GTG	3877994	3878542	549	183	?
CAETHG_RS20625	-	+	ATG	4055683	4055892	210	70	Yes		ATG	4055683	4056339	657	219	Yes	Stop codon wrong annotated; Ok using CP006763.1 annotation (CAETHG_3771)
CAETHG_RS18690	-	+	ATG	4084452	4084634	183	61	Yes		ATG	4084452	4084715	264	88	Yes	Stop codon wrong annotated; Ok using CP006763.1 annotation (CAETHG_3809)
CAETHG_RS19355	-	+	ATG	4227395	4227703	309	103	Yes		ATG	4227395	4227871	477	159	Yes	Stop codon wrong annotated; Ok using CP006763.1 annotation (CAETHG_3945)
CAETHG_RS19495	-	+	TTG	4257617	4258045	429	143	Yes		TTG	4257617	4258237	621	207	Yes	Stop codon wrong annotated;

## Sheet: Table S5
Table S5 - Complete C. autoethanogenum genome
LOCUS NC_022592 4352205 bp DNA circular CON 14-MAR-2018
DEFINITION Clostridium autoethanogenum DSM 10061, complete genome.
ACCESSION NC_022592
VERSION NC_022592.1
DBLINK BioProject: PRJNA224116
BioSample: SAMN02358571
Assembly: GCF_000484505.1
KEYWORDS RefSeq.
SOURCE Clostridium autoethanogenum DSM 10061
ORGANISM Clostridium autoethanogenum DSM 10061
Bacteria; Firmicutes; Clostridia; Clostridiales; Clostridiaceae;
Clostridium.
FEATURES Location/Qualifiers
source 1..4352205
/organism="Clostridium autoethanogenum DSM 10061"
/mol_type="genomic DNA"
/strain="DSM 10061"
/isolation_source="feces"
/host="rabbit"
/culture_collection="DSM:10061"
/db_xref="taxon:1341692"
/country="Belgium"
/collection_date="1993"
gene 79..285
/locus_tag="CAETHG_RS00005"
/old_locus_tag="CAETHG_0001"
/db_xref="GeneID:33107254"
CDS 79..285
/inference="COORDINATES: similar to AA
sequence:RefSeq:WP_010261620.1"
/transl_table="11"
/protein_id="ref|WP_013238579.1|"
/translation="MIISARNQITGKTESVKEGAVNAIVTLKADDGNTITSTISMAAV
KDLGLAPGVKAKAVIKATSVMMAV"
gene <397..>531
/locus_tag="CAETHG_RS20655"
/db_xref="GeneID:34771281"
CDS <397..>531
/product="DNA-binding protein"
/inference="COORDINATES: similar to AA
sequence:RefSeq:WP_007061917.1"
/note="internal stop; incomplete; partial in the middle of
a contig; missing start and stop"
/transl_table="11"
gene complement(524..781)
/locus_tag="CAETHG_RS00010"
/old_locus_tag="CAETHG_0002"
/db_xref="GeneID:33108018"
CDS complement(524..781)
/inference="COORDINATES: similar to AA
sequence:RefSeq:WP_011640603.1"
/transl_table="11"
/protein_id="ref|WP_013238580.1|"
/translation="MNEIGLFFNPSWENTSTTALINVAENNIGFAVLPFQLIKDHIAS
GSLGELKIKDMDFNRKLSIVYHKNKLLTSAMKDFIKICHEL"
gene complement(789..1250)
/locus_tag="CAETHG_RS00015"
/old_locus_tag="CAETHG_0003"
/db_xref="GeneID:33104773"
CDS complement(789..1250)
/inference="COORDINATES: similar to AA
sequence:RefSeq:WP_013238581.1"
/transl_table="11"
/protein_id="ref|WP_013238581.1|"
/translation="MPLTTVKAVVEKKDGIAVEAHSGGFKVLLDKTKQSGGTNKGMNP
AQLLLCTLGGCQAMSIASCADKYGVNIKYLSIELEGDMDSNTSPDSSTSRPGYQDIRF
NVNIRTDSPENKVKELVEFVEKTCPMGDSIRNGVPIEPAKISIEKQMHYMV"
gene 1366..2340
/locus_tag="CAETHG_RS00020"
/old_locus_tag="CAETHG_0004"
/db_xref="GeneID:33105524"
CDS 1366..2340
/inference="COORDINATES: similar to AA
sequence:RefSeq:WP_020490950.1"
/transl_table="11"
/protein_id="ref|WP_023161643.1|"
/translation="MKIVILDGYVLNPGDLSWSSLEKLGDLTVYDKTIFDNSNDDLII
ERIRDAEVVFTNKTPISENVFKSCPKLKYLGVFATGYNVVDIKASKKFGVVVTNIPSY
STDAVAQMAVSLLLELTNHVSIHNKAVKEGQWNEIGEWCFWKKPLMELGSKTAGIIGY
GKIGQATSKIVQAMGMKVLAYNRHKNKVLESENVKYAELNDVFEKSDVIFLHCPLTEE
TKGIINSKSIEHMKDGVIIVNNARGPLIVEEDLAHALNIGKVYGAALDVTSREPIEKE
SPLLKAENCIITPHISWAAKETRERLLNIAVENLKNFLEGNPINVIIL"
regulatory 2370..2375
/gene="CAETHG_RS00025_1"
/regulatory_class="ribosome_binding_site"
/note="14nt upstream of CAETHG_0005"
gene 2384..3280
/locus_tag="CAETHG_RS00025_1"
/note="Stop codon was wrongly annotated; The gene
CAETHG_RS00025 was split in two as in CP006763.1 annotation
(CAETHG_0005 and CAETHG_0006). This is the proposed new
annotation as in CAETHG_0005 (CP006763.1); Determined using
differential RNA-Seq analysis (or Transcription Start
Sites, TSSs) performed in Clostridium autoethanogenum grown
on gas or fructose; dRNA-Seq data deposited in the NCBI
Gene Expression Omnibus depository under accession number
GSE108700"
CDS 2384..3280
/product="Peptidase T"
/inference="similar to AA sequence:Swiss-Prot:A0Q3I1"
/translation="MSKVVERFVKYVKYDTRSDENSTTVPTTRGQLELAKELSKELKN
IGMEDICLDEHGYITATLPANITKDVPVVGFIAHIDTHPQVSGANVKPRFIEAYNGED
IILNEEKNIVLSPKYFPELKNYIGQTLITSDGTTLLGADDKAGIAEIITVVEFLIQNP
KIKHGPIRIAFTTDEEVGKIGEYFNVEKFKADLAYTIDGESIGSLKYENFNAASAKIT
INGKNTYTGEAKGRMVNSLRIATELMNMFPEKETPENTEGVEGFYHPSFINGKVEKTE
IHYLIRDFDNKNFEKRKILFLM"
regulatory 3303..3308
/gene="CAETHG_0006"
/regulatory_class="ribosome_binding_site"
/note="16nt upstream of CAETHG_0006"
gene 3319..3609
/locus_tag="CAETHG_RS00025_2"
/note="Stop codon was wrongly annotated; The gene
CAETHG_RS00025 was split in two as in CP006763.1 annotation
(CAETHG_0005 and CAETHG_0006). This is the proposed new
annotation as in CAETHG_0006 (CP006763.1); Determined using
differential RNA-Seq analysis (or Transcription Start
Sites, TSSs) performed in Clostridium autoethanogenum grown
on gas or fructose; dRNA-Seq data deposited in the NCBI
Gene Expression Omnibus depository under accession number
GSE108700"
CDS 3319..3609
/product="Peptidase T"
/inference="similar to AA sequence:Swiss-Prot:B8G1J0"
/translation="MLEITEQYRNMKEKIEPEKYIVDIAIQAMKEVNVFPDVTPLRGG
TDGAKLSYMGLPTPDIFNGVHNIHSKYEYISTYSMEKSVEVILKIIQLFTET"
gene 3633..6290
/locus_tag="CAETHG_RS00030"
/old_locus_tag="CAETHG_0007"
/db_xref="GeneID:33108048"
CDS 3633..6290
/inference="COORDINATES: similar to AA
sequence:RefSeq:WP_007059126.1"
/transl_table="11"
/protein_id="ref|WP_013238584.1|"
/translation="MLLNYKYNNTKFLIPKKKCKIIDREKVLSRLDEVLETKLTIISA
AAGSGKTTSVISWIYSRKLNHNTVWISLDERDDNLDIFWRSIITAIEKFKNNDMDCKQ
ADLIQDQDISSESAVNMALASISSVNRDLILVIDDLHFVKNEDILVEIKHFIDGISDN
IHIIITSRTKLSINISKLRLDGEVTEIGKEDLSFSLEETDEFIKTNMEITMPKESVQI
LNKYTEGWIAGIQMTVLSIKERKNVTEMNEKFIESNKYIQDYFCEEIFNRQSEEIKEF
LLKTCILDELNIELCNAVSCMENSQQILEKIYDKNLFINKLDYDGKLFKYDILFKKFL
MSKANVINKEEMREASNKAAKWYENNGRINNAVNQYISIENYEQAIEVIEDKCIKETF
TNEYFYVENWLKNIPQDVIVKNARFCIIYMYTYIYDDINYKKYLEFAEKALQSCTDED
YKKECLGILYIIRGDKSYIELDYKKSISYYENALNYLGKDMFWHTIINLKSGIVYFYI
QDFVLEEKFFHESIILSQSYKDNTLYLMTNRIIIFAKLLKGELNECENICNTCLNSTI
SNDLEKSSLMSIFYVALALVYYEKNYIIKAEEYVFKGLELVEEWDFYTAFIGYYVYSG
VALKNNKKNQKSELNKIYEKVQELSKKYKNNKLADKYYFYKLKDHFKVLEMERFIEYG
RIKCVEKYIAKRDFKIAEELVVFSKILMCKGKNEDALMLLNKILASDKEKDNKNLIIR
AYIFRSEILSQKDQYENATKDLRQALIIGYKSGFVRLFLIKQTKARKILIKTIKSMKF
NKDYYEMGDYLNKILSLYSTKEDSQIISKREREVLMLIEKGAKNSEIAKRLFITESTA
KSHILNIFSKLSVRNRIEAVAKAKEIGII"
gene 6496..7722
/gene="pepT"
/locus_tag="CAETHG_RS00035"
/old_locus_tag="CAETHG_0008"
/db_xref="GeneID:33107432"
CDS 6496..7722
/inference="COORDINATES: similar to AA
sequence:RefSeq:WP_017753049.1"
/transl_table="11"
/protein_id="ref|WP_023161646.1|"
/translation="MSKVVEKFTKYIKFDTRSNEEMNTVPTTQGQMVLAKELSKELKK
IGMREVSVDENGYVMASLPSNVDKEVPTIGFIAHMDTSPEVSGMNVNPKFIENYDGKD
IVLNGEKNIVLSPKDFPELKDYVGKTLITTDGTTLLGADDKAGIAEIITALETLIENP
EIKHGNVKVAFTPDEEIGRGPDHFDVEKFNANAAYTVDGGDLGELEYENFNAASAEVI
ISGINVHPGSAKGIMINSMLIAGEFMSMLPQNETPSTTEGYEGFYHIVALNGGVEQTK
LEYIIRDFDEKNFEKRKQFITGAAESLNKKYGKSIVKIEIKDQYKNMKEKIEPVKHIV
DIAFEAMKSVDVVPKVQPIRGGTDGASLSFKGLPTPNIFTGGHNFHGKFEYIPVYSME
KAVEVILKIVQLYGKM"
gene 7752..9257
/locus_tag="CAETHG_RS00040"
/old_locus_tag="CAETHG_0009"
/db_xref="GeneID:33105655"
CDS 7752..9257
/inference="COORDINATES: similar to AA
sequence:RefSeq:WP_013238586.1"
/transl_table="11"
/protein_id="ref|WP_013238586.1|"
/translation="MESTEQKQKKMTLIALVLMIFTSVFGFTNIPRAFYLMGYGAIPW
YILSAITFFIPYAFMMAEYGAAFKNERGGIYSWMEKSVGAKYAFIGTFMWYASYVIWM
VNISSTIWVPFSNAIFGSDKTATWSLLGLNSTQVLGILGICWILVVTLTASKGLEKIT
KVTSVGGTAVALLNIVLLIGAVAVLIGNGGHLAQPIVSSAAFTQSPNPDYQSGISVLA
FLVFALFAYGGIEAVGGLVDQTEKAEVTFPKGVTVAAIIIAIGYAVGIFLCGIFTNWK
EVLAVKGVHMGNVAYVVMQNLGYQIGQSFGCSQATSLTIGAWTARYAGLSMFLALSGA
FFTLCYAPLKQLVEGTPKELWPGKMAEIKDGMPKNAMWVQCIFVVAFIALVSFGGDAA
SKFFNILIKMTNVAMTVPYMFLSAAFIAFKKKTEIKKPFEVFKSYKWTCIATVVVTFT
IGFANFFTIIEPAVHGNLKDTIWMIIGPVFFTIIALLIYGSYEKKSKKELQ"
gene complement(9319..9993)
/locus_tag="CAETHG_RS00045"
/old_locus_tag="CAETHG_0010"
/db_xref="GeneID:33108102"
CDS complement(9319..9993)
/inference="COORDINATES: similar to AA
sequence:RefSeq:WP_013238587.1"
/transl_table="11"
/protein_id="ref|WP_023161647.1|"
/translation="MPHNHNISKNICPFAKYFFRNEASNGVILNTGKISPEKFSISYP
FIPNPNKDQIINKINTSIINEVSKLFTSQVLFPEKIDFNEILGTYDVMLNKNGLLSIL
FNMYTYVNKAAHGFTAYSSITLNVNTGQIYNFTDLFNPKIYYVGFLNELANQYIKANN
ITLINEYKGITPDQKYYLTPNSLVLYYQVYEYTPYYYGIFEIELPYSKIKNLLSPTSP
INMLIS"
gene 10179..11381
/locus_tag="CAETHG_RS00050"
/old_locus_tag="CAETHG_0011"
/db_xref="GeneID:33104270"
CDS 10179..11381
/inference="COORDINATES: protein motif:HMM:PF00563.18"
/transl_table="11"
/protein_id="ref|WP_013238588.1|"
/translation="MDAFIARQPIFNKKEKVVAYELLYRDSFENYYKGNDEDKATCNV
IANVFSLVGVDKITWGKKAFINFPKKLITDDVIPMLPKNVVIEILETVEPTPRVVNAC
RYLKGCGYTLALDDFIFDKKYIELLDLADIVKVDFKMARYEKKFILNNTKNNNIKFLA
EKVETQEDYNKAKNLGYDLFQGYFFSKPTIVSAKDIPKEKLIYVEILSELSKKNVDIV
KLKSLIIKDLSIIYKFLKLINSSMYGLKSKILSPHQAITYLGEIESCKWLYVIVLGSM
GSYRSSEIVRASIVRAKFCERIGSKLYPDDLEKQYNFFIVGMLSMLDVILERNMESLL
SELFLEKDVREALIGKGNKYREVLDLIISYERARWDECTEFSKKLNINISAVVKEYIF
ALNWANII"
gene 11631..12203
/locus_tag="CAETHG_RS00055"
/old_locus_tag="CAETHG_0012"
/db_xref="GeneID:33106744"
CDS 11631..12203
/inference="COORDINATES: similar to AA
sequence:RefSeq:WP_013238589.1"
/transl_table="11"
/protein_id="ref|WP_013238589.1|"
/translation="MKILVINDRQNENKLGREIIEKTIKTFQTKKIEFKSYNLALDDL
HYCIGCFSCWLKTPGMCVFDDLGRKICEDFIKSDVVLYVGPIKYGCYSPVIKRSLDRQ
IPNILPFFEEVNGEMHHSPRYDKYPELVALGYSEDVSSEEEETFSSLVTANGINLQKN
GAKAYVCKNDADIDEYISDFEVYLKEREVR"
gene 12205..12876
/locus_tag="CAETHG_RS00060"
/old_locus_tag="CAETHG_0013"
/db_xref="GeneID:33107990"
CDS 12205..12876
/locus_tag="CAETHG_RS00060"
/old_locus_tag="CAETHG_0013"
/product="Protein of unknown function KV_001"
/note="Product name changed from 'hypothetical protein' to
'protein of unknown function'; Protein experimentally
verified. Work published as Valgepea et al. (2018) H2
drives metabolic rearrangements in gas-fermenting
Clostridium autoethanogenum. Biotechnology for Biofuels
(2018) 11:55 (https://doi.org/10.1186/s13068-018-1052-9).
Proteomics data deposited in the ProteomeXchange Consortium
(http://proteomecentral.proteomexchange.org) via the PRIDE
partner repository with the dataset identifier PXD008367."
/translation="MKKACFVNGSPRESGSTSAYFIGEMQKLIKDNDIETQCVYAIKD
LKSGKIDQSFEKIVNSDSVIFVFPLYVDSIPSNFLDFLWKLENYIKENKIDKNKLPDL
YGVINCGFVEGIQNKNAVNIIYNFSKKTGFDFKFAIGIGGGEFIKGTKDIIPIESEIK
RNIYLALCKFKDSIESGREDDEKGVFVSPKVPRSQFILNGNNGWVKMVKENNMTKEDL
LKKVY"
gene 12993..13940
/locus_tag="CAETHG_RS00065"
/old_locus_tag="CAETHG_0014"
/db_xref="GeneID:33107476"
CDS 12993..13940
/inference="COORDINATES: similar to AA
sequence:RefSeq:WP_013238591.1"
/transl_table="11"
/protein_id="ref|WP_013238591.1|"
/translation="MESLIYSLNATVPVFLVIVVGYVLKQIGMLNDNFIEVANKFNFK
VTLPILLLTDIGSTNIIKNFDGKYILFCAVVTSICFWSIWFFTKKFMKDSSMTGAFVQ
ASFRGSAAILGIAFVQNIYGNAGMAPMMIIGAVPLYNIYSVIVLTFESEDSRGGNDSI
KKACINIIKNPIIIGILLGMIVSLLNIHFPKIIDKTLKNFAVMASPLALVTIGAGFEG
TKALAKIKPTLAASFIKLVAQAAVFLPLAVYFGFRDQELVALIIMLGSPTTVSCYIMA
KNMNNDGVLTSSVVVATTLLSAFTLTFWIFVLKSFKFII"
gene complement(13992..14195)
/locus_tag="CAETHG_RS00070"
/old_locus_tag="CAETHG_0015"
/db_xref="GeneID:33107617"
CDS complement(13992..14195)
/inference="COORDINATES: similar to AA
sequence:RefSeq:WP_007061194.1"
/transl_table="11"
/protein_id="ref|WP_013238592.1|"
/translation="MPTLKTKVKEYREKMNMKQSELAELIGVRRETIVHLENGRYNPS
LKLAMDIAKVFNTSVEELFKFED"
gene complement(14197..14589)
/locus_tag="CAETHG_RS00075"
/old_locus_tag="CAETHG_0016"
/db_xref="GeneID:33106355"
CDS complement(14197..14589)
/inference="COORDINATES: similar to AA
sequence:RefSeq:WP_013238593.1"
/transl_table="11"
/protein_id="ref|WP_013238593.1|"
/translation="MKDKKISLRIWISAKIIPALLFLIYYWMSVSLTFKPIHILIEYL
LLGLTLVFLALLKGNSEIFDEFAKETLNKTDSICLKLSYLFMAGILLPSAFITPSGVM
TGYLIAIGIVALTILRAIIFCVIDMRGI"
gene complement(>14667..<14809)
/locus_tag="CAETHG_RS20660"
/db_xref="GeneID:34771282"
CDS complement(>14667..<14809)
/product="DNA-binding protein"
/inference="COORDINATES: similar to AA
sequence:RefSeq:WP_007061917.1"
/note="frameshifted; incomplete; partial in the middle of a
contig; missing start and stop"
/transl_table="11"
gene 15326..15868
/locus_tag="CAETHG_RS00080"
/old_locus_tag="CAETHG_0017"
/db_xref="GeneID:33105557"
CDS 15326..15868
/inference="COORDINATES: protein motif:HMM:PF13463.4"
/transl_table="11"
/protein_id="ref|WP_013238594.1|"
/translation="MANEESMKLFIELHRLGRQMHRFSHKISHGGNHFMGGQSRMLTI
VAENEGITQRQLAEIMDVRPASMTVMIGKMELFGLVERKQDDKDQRVMHIYITDSGRK
VEEESRISTQKLVGSLFQSLSDEEVKQMLMITEKLSKSLNEGDSGDLQCGLHDHHRHH
GFHKHHHESDDNLKHLFRNL"
gene 15883..16341
/locus_tag="CAETHG_RS00085"
/old_locus_tag="CAETHG_0018"
/db_xref="GeneID:33105343"
CDS 15883..16341
/inference="COORDINATES: protein motif:HMM:PF01475.17"
/transl_table="11"
/protein_id="ref|WP_013238595.1|"
/translation="MIPQEIQEKIRSVIQEKGCKLTSQRSAVLKAFFEKNYEHMTVEE
VHYFSKSYCSKIGIATVYRCILSFEKIGVLRKIETNEKYGRYELVIPDEKFEHPHLVC
VKCGKIIGAFDSEILKELDKQKKFIENIYDFKINSQSNIYYGICEACKDA"
gene 16408..17190
/locus_tag="CAETHG_RS00090"
/old_locus_tag="CAETHG_0019"
/db_xref="GeneID:33105482"
CDS 16408..17190
/inference="COORDINATES: similar to AA
sequence:RefSeq:WP_013238596.1"
/transl_table="11"
/protein_id="ref|WP_013238596.1|"
/translation="MKYYVADAFTDEVFKGNPAGVCVLDEWLQDDVMQKIAAENNLSE
TAFVVKGKNKNEYDLRWFTPKAEIDLCGHATLGTSYVISNYVDVGTDKMIFHTASGIL
EVNRKSDLYEMNFPTREPKKTQIPETILDIIGVKPIETYLSRDLVIVVETEEQVKNLA
PDFSKMLKLEVGSGVIVTAKGSDVDFVSRCFYPKLGVNEDPVTGSAHSNLIPFWSKRL
NKDKMIAKQLSKRGGTLYCELCGDRVKISGRASLYMVGNINI"
gene 17205..18098
/locus_tag="CAETHG_RS00095"
/old_locus_tag="CAETHG_0020"
/db_xref="GeneID:33107665"
CDS 17205..18098
/inference="COORDINATES: similar to AA
sequence:RefSeq:WP_013238597.1"
/transl_table="11"
/protein_id="ref|WP_013238597.1|"
/translation="MMENGKIKLIVAMLIFGSVGLFVKNIDLSSSMIALVRGIIGSIF
LFTASYITRQNTSWKAIKSNLIPLIISGAAIGVNWIFLFQAYKYTTVSKATLCYYFAP
VIVMFLSPFILKEKLNTVKIMCIIVAMAGMFLIVGAGSSAAENNQLLGIIYGLAAAAL
YASVIIINKFIKNLSGMESGMIQLTAAAVVLLPYVFVTEKVSLSQLGFKSIVLLLAVG
IIHTGIAYLLYFSAILKLKGQTIAIFSYIDPISAIVMSSIFLGERMTFIQVLGGILIL
GTTFINELWGKKSDAKEYMLD"
gene 18111..19049
/locus_tag="CAETHG_RS00100"
/old_locus_tag="CAETHG_0021"
/db_xref="GeneID:33106644"
CDS 18111..19049
/inference="COORDINATES: similar to AA
sequence:RefSeq:WP_013238598.1"
/transl_table="11"
/protein_id="ref|WP_013238598.1|"
/translation="MILSVSRRTDIPAFYSDWFFNRIKEGFVLVKNPFNSKQVSKVIL
NPKVIDCIVFWTKNPKKMMNRLDEIKEYNYYFQFTLNSYDKTLETNVPEKKYLINTFI
ELSKRIGKDRVIWRYDPIILTDKFTKDYHYKWFEYLSKRLCPYTNKCIISFLDLYRKT
ERNLKEINILPIDKDDMFELAEKFSKIASKYNVTIETCSEEIDLSKFNINHGKCIDDR
LISKISGEKLSIDKDPNQRKVCGCVKSIDIGAYNTCNHVCLYCYANFNRDAAEKNLLK
HNKKSPLLIGELCGDEKVIDRKMKSYRDGQLSFYRK"
gene 19336..20037
/locus_tag="CAETHG_RS00105"
/old_locus_tag="CAETHG_0022"
/db_xref="GeneID:33106850"
CDS 19336..20037
/inference="COORDINATES: similar to AA
sequence:RefSeq:WP_007059781.1"
/transl_table="11"
/protein_id="ref|WP_013238599.1|"
/translation="MNEKILLVDDEKSILDVLTYALKREGYLVERAYDGEEALHKVDI
FNPHIVILDLMLPVMNGYDICKKLENKNIGIIMLTAKEDIVDKILGLEFGADDYMTKP
FDIRELLARIKSLVRRLNKTIDEKKDIGVITINDLNINKKKRTVSIKNVLVELTPMEF
DLLYLLLSNPGIVYSREQLLNIIWNMDYVGGTRTVDTHIQRVRKKLGDSYQDLIQTVY
GIGYKGVDELFEDGN"
gene 20021..21475
/locus_tag="CAETHG_RS00110"
/old_locus_tag="CAETHG_0023"
/db_xref="GeneID:33105157"
CDS 20021..21475
/inference="COORDINATES: similar to AA
sequence:RefSeq:WP_013238600.1"
/transl_table="11"
/protein_id="ref|WP_013238600.1|"
/translation="MKMGIKFKLISFTASLLLIVISFLSFLVLNGIKSYQNKETQAIL
FKQKDIFEEYFSERMSLNKNTDYDDSLARGSIFNKAWLRTIPANIYNTKGELLSGFKT
DAKLNENDEKKIMIDYAIKGKVSYREINDVIYFYSPIKYKGSTAAILELEYSIRENKL
FYSDIEKLFYGIGFLALVLGIFVGIFYFSRLTRDIYEMKDSVESIQKSEFSKVHKVNR
NDELGELSSGLIFMSNTIKQNIEELQVERDSLSRAVDKLKKMDKQQKEFIGNVTHEFK
TPITSIKAYADVIGMYTDDLKLIEEGTLSISKECDRLSSMVDNILSLSALEKYDFEIE
KNEVNLKKVLNEICKTMMAKVKKNSLILKYDAEDIVVTLDEDSLKHILINLIDNAIKY
NRPGGSIYIECYKNDKDKITISVKDTGIGMSEEVLPQIFEPFYRADKHRSRETGGAGL
GLALVKKLVEKQEGNIKVNSKLNEGTTFYVEFST"
gene 21559..22923
/locus_tag="CAETHG_RS00115"
/old_locus_tag="CAETHG_0024"
/db_xref="GeneID:33106515"
CDS 21559..22923
/inference="COORDINATES: similar to AA
sequence:RefSeq:WP_013238601.1"
/transl_table="11"
/protein_id="ref|WP_013238601.1|"
/translation="MLSKKVLSLILAVGVIGGVSAFQLTHHAIAKSTQGIKVTAYKPS
AKVNENGYQIDKYENIESTAWINENEVLTLTRKSEFKNADSTRMIRYCSIYNLNTKSS
KDFKNANIDEFLGISPDNKFVLYAEARNIPVETQEWKNALASGDLLHKNVKLLNLSTG
QITDVNTEKLNSDAQFIWVSKDKILANYFNHWAVIDTTGKVYADGNYNGGEHDDAWIS
GVDDIKDLGSSVEGKFYYTQYEENGKKGLEGIKLCSMDVKTKEIKDIYDTKYSLHADK
KGKTIIMDNYNNNGDAVDGVYVNRTFGALVMNESGKVLQDIKLPKGRISSGVPTSEYI
LSPDGSKAAYVERNNEISHQVGSDNKDPDIAIKVIDTKTGDTKEIVKASSLKDKNEGN
NYTTIKIKDKDGNVKEKKIKREPGISNISWDSTSTALSFTYGSSSDPFNKDNINTYIV
TFDK"
gene complement(23191..23880)
/locus_tag="CAETHG_RS00120"
/old_locus_tag="CAETHG_0025"
/db_xref="GeneID:33105130"
CDS complement(23191..23880)
/inference="COORDINATES: similar to AA
sequence:RefSeq:WP_007062603.1"
/transl_table="11"
/protein_id="ref|WP_013238602.1|"
/translation="MIDNKAFYKLSYGLYLVSSISEGKKNAQIANTVFQITSNPAILA
VSINKKNLTHDYIQSSKLIGVSALSIETPIEFIGKFGFKSGRDIDKFEGVSFKTIESG
VPIILDNTSSYFELKVEKEIDVFTHTIFICKVLNAELINDVEQITYKYYQDMKRGISP
KVEANIPQNKNQTSKNIGKYECTVCGYIYDPAVGDPGSGIPAGTPFENIPDDWTCPIC
GVTKDNFKLIV"
gene complement(23941..24462)
/locus_tag="CAETHG_RS00125"
/old_locus_tag="CAETHG_0026"
/db_xref="GeneID:33105338"
CDS complement(23941..24462)
/inference="COORDINATES: similar to AA
sequence:RefSeq:WP_013238603.1"
/transl_table="11"
/protein_id="ref|WP_013238603.1|"
/translation="MLSDKLIKAINDQINYEMYSANIYFSMKAYCDSLDLDGFSNFFK
VQIEEENYHISKFYDFLKRTNARILIGSIDSPDNNYDSINDVFNKALTHEKKVTARIY
NLMDLATEEKEHATASLLKWFIDEQIEEEDTFSKIVKKLDKISDNSAALYMLDTELQS
RTFVPPVNANANQ"
gene 24943..25140
/locus_tag="CAETHG_RS00130"
/old_locus_tag="CAETHG_0027"
/db_xref="GeneID:33104937"
CDS 24943..25140
/inference="COORDINATES: similar to AA
sequence:RefSeq:YP_001252825.1"
/transl_table="11"
/protein_id="ref|WP_013238604.1|"
/translation="MNGTVKWFNGEKGFGFITGEDGKDVFAHFSQINSNGYKSLDEGQ
KVSYDVVEGPKGLQAENITTI"
gene complement(25220..26041)
/locus_tag="CAETHG_RS00135"
/old_locus_tag="CAETHG_0028"
/db_xref="GeneID:33106813"
CDS complement(25220..26041)
/inference="COORDINATES: similar to AA
sequence:RefSeq:WP_013238605.1"
/transl_table="11"
/protein_id="ref|WP_013238605.1|"
/translation="MNNNFKISSDTLKKGKASDLCCVFHNQNLLVKKEGNTFVIPTFD
DIKLLNIEYQTEFFLGSIEKKSCFAIESTSELNLPINFNLMDLYDLGSLLDEQSFLIS
GRASQILNWDKTHRFCGKCGSKTENKKDEMAKICPNCNHIMYPVICPAIIVAVTKGDK
ILLAHNNGFKDNMYGLIAGFVEAGEDLNSAVKREVFEEVGIKVKNIEYYRSSPWPFPN
SLMIGFFAEYESDQIKVDGSEIKQADWFTKDNFPNIPKKFTIARSLINEFSKRNQ"
gene 26263..26496
/locus_tag="CAETHG_RS00140"
/old_locus_tag="CAETHG_0029"
/db_xref="GeneID:33105773"
CDS 26263..26496
/inference="COORDINATES: similar to AA
sequence:RefSeq:WP_013238606.1"
/transl_table="11"
/protein_id="ref|WP_013238606.1|"
/translation="MQHQTLAPHESMEIHEMLNFKTVSIVKSKMMQGLVFDQDLKKLM
EKDVQQSMGAINDLQGLLQKVSNIKEEKVKLYE"
gene 26489..26851
/locus_tag="CAETHG_RS00145"
/old_locus_tag="CAETHG_0030"
/db_xref="GeneID:33107914"
CDS 26489..26851
/inference="COORDINATES: similar to AA
sequence:RefSeq:WP_013238607.1"
/transl_table="11"
/protein_id="ref|WP_013238607.1|"
/translation="MNNDYLEIRNAEGMPKIVDSTAALDFLLSAKTGIRNCAIALTET
ATPEVRTVLHNQLKNAINMHDEISNLMVNKGWFHPCDLDKQFQTDIESSNTAVQISKM
ELFHGNTSRLGTFATPEK"
gene 26871..28007
/locus_tag="CAETHG_RS00150"
/old_locus_tag="CAETHG_0031"
/db_xref="GeneID:33104908"
CDS 26871..28007
/inference="COORDINATES: similar to AA
sequence:RefSeq:WP_008418945.1"
/transl_table="11"
/protein_id="ref|WP_013238608.1|"
/translation="MKAVTFQGIKNVKVKDVKEPEVHKNDDIIVKLTTTAICGSDLHL
IHDMIPNLPQDYIIGHEPMGIVEEVGPDVTKVKKGDRVIVPFNVSCGECYYCKHGLTS
QCNNSNPHGETGAYFGYTETFGGYPGGQAEYMRVPYGNFTPFRIPEDCEVEDDKLVLL
ADVVPTAYWSVENSGVKAGDTVIVLGCGPVGLMVQKFAWLNNAERVIAVDNIQYRLEH
ARLHNNVEVVNFEEHENTGEYLREITHGGADIVIDCAGMDGKMTPMEYLETGLKLQGG
AMGALVIATQSVRKGGVIQLTGVYGGRYNAFPLGDIFSRNINIRTGQAPVIPYMSKLY
SMLAEGKVDPSDIITHKLPLDQAEHGYEVFDTKTEGCIKVVLKP"
gene 28022..28234
/locus_tag="CAETHG_RS00155"
/old_locus_tag="CAETHG_0032"
/db_xref="GeneID:33104625"
CDS 28022..28234
/inference="COORDINATES: similar to AA
sequence:RefSeq:WP_013238609.1"
/transl_table="11"
/protein_id="ref|WP_013238609.1|"
/translation="MSKQSAIAPHESIEVHELLTFKNICLTKSTTAAKLVSDSELKTI
LQNDVSTTKRQIQELKEIMERSCNVK"
gene 28257..28559
/locus_tag="CAETHG_RS00160"
/old_locus_tag="CAETHG_0033"
/db_xref="GeneID:33105760"
CDS 28257..28559
/inference="COORDINATES: similar to AA
sequence:RefSeq:WP_013238610.1"
/transl_table="11"
/protein_id="ref|WP_013238610.1|"
/translation="MNSIIESLTGMDKMSDQVIATDFLIAAKSGIRNYSIAITETISE
DVKEVLKKQLEDSIQTYETITDYMMKNGYYHPYNMDEQFKVDMKTTNTALNLTEGM"
gene 28806..29291
/locus_tag="CAETHG_RS00165"
/old_locus_tag="CAETHG_0034"
/db_xref="GeneID:33106654"
CDS 28806..29291
/inference="COORDINATES: similar to AA
sequence:RefSeq:WP_013238611.1"
/transl_table="11"
/protein_id="ref|WP_013238611.1|"
/translation="MQGKILVVYYSLEGNTRLIAETISKEISSDILEIKPKKSIDPHS
KMRYFIGGKQAITKEKPEILPYDINPEDYDVLFIGTPVWAWTFSPAIRSFFANTDLKG
KKIALFSCNGGGNGKTFKNMKEQLEGNEFLGEIEFKDPLKNDTKENIERAKKWCNSIC
K"
gene 29494..29691
/locus_tag="CAETHG_RS00170"
/old_locus_tag="CAETHG_0035"
/db_xref="GeneID:33108181"
CDS 29494..29691
/inference="COORDINATES: similar to AA
sequence:RefSeq:YP_001252825.1"
/transl_table="11"
/protein_id="ref|WP_013238612.1|"
/translation="MNGTVKWFNGEKGFGFITGEDGKDIFAHFSQINSDGYKTLEEGQ
KVSYDEGQGQKGPQAENITVL"
gene complement(29827..30933)
/locus_tag="CAETHG_RS00175"
/old_locus_tag="CAETHG_0036"
/note="Primary TSSs upstream on gas; Primary TSSs upstream
on fructose; Stop codon was wrongly annotated in
NC_022592.1; Corrected according to CP006763.1 annotation;
Determined using differential RNA-Seq analysis (or
Transcription Start Sites, TSSs) performed in Clostridium
autoethanogenum grown on gas or fructose; dRNA-Seq data
deposited in the NCBI Gene Expression Omnibus depository
under accession number GSE108700"
CDS complement(29827..30933)
/product="Aromatic-amino-acid aminotransferase 1"
/inference="similar to AA sequence:Swiss-Prot:H3ZPL1"
/translation="MNYTKFSKRNNFVRPSEIREILKVTERPEIISFAGGLPAPELFP
VNELKNVCTEVLTECGEASLQYSTTEGYIPLREAICKRMEKLSIKTSLDNIIVTTGSQ
QALDLSGKVFIDEGDTIICESPTYLAAISAFKTYLPNFKEIPMDEEGMIMEDLEKALK
DNPNAKFIYTIPDFQNPTGRTMSLERRKKLVEIANKFDIVIIEDNPYGAIRFAGEDLP
PVKHFDTEGRVIYLSTFSKIFAPGLRLGWICADKSIIQKYIPFKQSADLHTDIFAQMI
TAKYMEMYDIEEHIQKIKEVYRHRRELMIQCIEKYFPKDIKHTLPDGGLFIWIQLPSN
MDASDIFTKAIKNNVAFVAGESFFPNANFKIPLD"
regulatory complement(30941..30946)
/gene="CAETHG_RS00175"
/regulatory_class="ribosome_binding_site"
/note="13nt upstream of CAETHG_RS00175"
gene complement(30946..32469)
/locus_tag="CAETHG_RS00180"
/old_locus_tag="CAETHG_0037"
/db_xref="GeneID:33105716"
CDS complement(30946..32469)
/inference="COORDINATES: similar to AA
sequence:RefSeq:WP_013238614.1"
/transl_table="11"
/protein_id="ref|WP_013238614.1|"
/translation="MRISIDKKSSIPIYVQIKNEIRNIIYSGMLPSNFLLPSERKLAE
ELNVSRSTVISAYEELKSLGLLESHKGKGTIVANNTKNKQLSIRNHTVPLSWYQFFDS
NVSSANNHDIVDIINSVGGEKNISFSAGIADPILHPLKDIVKLQKDLWKNCGNDMLAY
ISSYGYYPLRESLSRLLKSRNISVSPKEIMILSGSMQGIDFIGRAFLSKGDVVIVEEP
TFMSAIELFKLSGAKVIGVPMENDGINLDVLEILLNKYKPKFLYTVPTFQNPTSIVMS
LEKRYKLLNLAYKYQLPIIEDDPYSEINYENIYLPSLKALDTYGYVIYLSTFSKTMFS
GMRVGWTAAPAQVIKKFALLKQMTDLHVNTASQYILDKFLREGLYENHIKLICKEYMN
KRDLMLKILEKNKSLGISFNLPKGGYYIWCKLPENISQTQLLLKCSKEGVSYAPGNVF
YPEGSDGKSYMRLNYTFENAKNISIGLNKLMKAIAELLQNTNSSTVNQDNYFGKPII"
gene complement(32573..33502)
/locus_tag="CAETHG_RS00185"
/old_locus_tag="CAETHG_0038"
/db_xref="GeneID:33104376"
CDS complement(32573..33502)
/inference="COORDINATES: similar to AA
sequence:RefSeq:WP_013238615.1"
/transl_table="11"
/protein_id="ref|WP_013238615.1|"
/translation="MFGMTKSKNENQSVNNLYTEIKGDNVPYTTDANEEFTENSNVRP
PILKKMKSKKSKIGILGIVGAFLLKFKGALIFLAKFKFLFVLLKLSKVFYTLGSMTLA
IFIYASIYGVVFGVGFILLLFAHEMGHYAAAKKIHLPISTPIFIPFVGALISMKEMPK
TAKDEAFMAAAGPVGGSIAALLCIPIYLLTHNNVFLALAYTGFFMNLFNLVPIHPLDG
GRIATAITPKLWFIGIPVFALACIKFFNPVLIIFLILGIVELYKYYKNPKKEYYEMKT
STRIVFTLVYFGLVAILGASSEYIHAFIPLNYQ"
gene 33703..34032
/locus_tag="CAETHG_RS00190"
/old_locus_tag="CAETHG_0039"
/db_xref="GeneID:33106270"
CDS 33703..34032
/locus_tag="CAETHG_RS00190"
/old_locus_tag="CAETHG_0039"
/product="Protein of unknown function KV_002"
/note="Product name changed from 'hypothetical protein' to
'protein of unknown function'; Protein experimentally
verified. Work published as Valgepea et al. (2018) H2
drives metabolic rearrangements in gas-fermenting
Clostridium autoethanogenum. Biotechnology for Biofuels
(2018) 11:55 (https://doi.org/10.1186/s13068-018-1052-9).
Proteomics data deposited in the ProteomeXchange Consortium
(http://proteomecentral.proteomexchange.org) via the PRIDE
partner repository with the dataset identifier PXD008367."
/translation="MDKEILEILKAMQQDMKSMKQDINSVEQDISSMKQDIASIKSTQ
KEHTQLLSALEHKTNVISAEQENLKHEVAEIKGEVKGIRKSLSNVELITASNWSDIVK
LKAIKQV"
gene complement(34082..35515)
/locus_tag="CAETHG_RS00195"
/old_locus_tag="CAETHG_0040"
/db_xref="GeneID:33107067"
CDS complement(34082..35515)
/inference="COORDINATES: protein motif:HMM:PF02518.24"
/transl_table="11"
/protein_id="ref|WP_013238617.1|"
/translation="MKVKIAGIQTKFFISFIFSLIASFCIFTAVYSTYISFVSQKYPY
KFQNYNYSLGRLSRISSDVSLNTSGVNFNNNSKYKSVLSKYEVKYSKYKLGFIVTDPQ
NKILYNSSKLAGNTSLEKTYSDFLKYFNHTMNITMYHDYIYKTPIKTGNDISILWITA
SPINTPHDSIGTLVGDKNILILLSICMLIFFIITHHRMKYINEMCCGIKTIANENLNF
KIRQKGHDELSEISKNINFMADKINEKIENEKKIEVSKNALITNVAHDIRSPLTSIIG
FLQIIDNSEYESKEEMQRFINISLKKAETMKKLTDNLFMFTKLNGGDLKLHLSTVCLN
ELIYQLIDEFSITFENSKLNIVDNICAENIMVTIDINLFVRALNNLMYNALKYSIKPS
DVNVSLVQCDKNVLISISNKCKNLNIENVSMLFEKFYRADKSRTNPDEGSGLGLSITK
SIIEKHNGIILANYDKDTITFTISLPN"
gene complement(35505..36185)
/locus_tag="CAETHG_RS00200"
/old_locus_tag="CAETHG_0041"
/db_xref="GeneID:33106055"
CDS complement(35505..36185)
/inference="COORDINATES: similar to AA
sequence:RefSeq:WP_013238618.1"
/transl_table="11"
/protein_id="ref|WP_029170147.1|"
/translation="MDKNVVLIIDDDENIRELLTIMLKNQNIDSLCAKDGIEALEILK
SNKIDLILLDVMMPRMDGMMACMKIRESLNLPIIILSAKVDDADKIMGLTIGADDYIA
KPFNSMLLIAKIRSHLRRYKEFNSNFHDNSSLIKIQDMLINMDKHTVKIDNSEINLTP
HEFKILAFLAKNKDNVLSIKQIYENVWEEPYMEFDRTVTVHIRRLRQKLKKDYIKTVW
GVGYKIES"
gene 36359..37084
/locus_tag="CAETHG_RS00205"
/old_locus_tag="CAETHG_0042"
/db_xref="GeneID:33106494"
CDS 36359..37084
/inference="COORDINATES: similar to AA
sequence:RefSeq:WP_013238619.1"
/transl_table="11"
/protein_id="ref|WP_013238619.1|"
/translation="MEVLKLQNLSKTIGKREIVKNLNLSVKEGEIFGFLGPNGAGKTT
TIKMIVGFLKPTGGKIYINGKNIKNSRISSISNMAAMVEAPDMYPYLTGVQNLRQLAR
LDGDISQSQIDEAVKLAGLSDRINDKFKKYSLGMKQRLGIAQVLMGNKKIWILDEPTN
GLDPSGMIHFRNLFKKYSREKKVTIFISSHILGEMESMCDRVAFLNEGEIKGIEDVNN
MKGNLEKRYLEIVGGEEDDFSNN"
gene 37065..38243
/locus_tag="CAETHG_RS00210"
/db_xref="GeneID:33104877"
CDS 37065..38243
/inference="COORDINATES: similar to AA
sequence:RefSeq:WP_013238620.1"
/transl_table="11"
/protein_id="ref|WP_013238620.1|"
/translation="MIFPIIKNEIIKIFYRKKFLICSIILLLVAAFSVLAVNSENGER
GLRKDKSIEQYYKDQKKLVKDKAKIAEIQTHIDNVDKMVKDYEFQKTHPLAWKDTLKK
DVKLMESVNDSKLDDAKKEQRKSEITYKKYLLENNIKPVSSIKATGYVLFNDYSLILD
YGMIVIFLVAVFMTVDSVSSEYAPPTLKLLLLRPVTKTKLLLGKFLACAISSSALVVI
FNLIFFLFGEIVYGFDSFKYPVSIGPEFKHSSIQNMDLHKFISVIPGTSSIMPLYKFL
IEFMILQIIFIIAATSFCILISTLIKSNAAATSTAILFGVAYMILSKIPALSDKSDIM
PAFFIALGSSVSIITRRIVQDTGAYYINTLSASLIMIAWSILFLGLSTIIVEKREEYI"
gene 38381..39445
/locus_tag="CAETHG_RS00215"
/old_locus_tag="CAETHG_0044"
/db_xref="GeneID:33104263"
CDS 38381..39445
/inference="COORDINATES: similar to AA
sequence:RefSeq:WP_013238621.1"
/transl_table="11"
/protein_id="ref|WP_013238621.1|"
/translation="MPVINMLSSAEQVKGQGVLSAYVEQVNLVRDGLQDNYEIKVNAF
KLCDIMHYHTIDFKFFLSIPFAKLLGTSVAYVHFVPETIDNSLKLPYIIKKMFYKYII
LFYKSVDYLIVVNPYFIDTLKKYNIEEEKVVYIPNFVSENNFFEYEKEKAKKIKQELR
IPLKKFVVLGVGQVQNRKGILDFIEVAKKLPQIQFIWAGGFSFGVITDGYKELKKVVE
NPPENVRFLGIIDRKNMNDIYNIADIMFLPSYNELFPMSVLEAMALKIPVLLRDLDIY
HNILFDDYLKGKNIDEFVKCIERLQDKGESYKTWCERSWKCHKFYSKEYILNTWKQFY
DKIYYEKNKRRKLKGNLNEK"
gene 39435..40445
/locus_tag="CAETHG_RS00220"
/old_locus_tag="CAETHG_0045"
/db_xref="GeneID:33107277"
CDS 39435..40445
/inference="COORDINATES: similar to AA
sequence:RefSeq:WP_013238622.1"
/transl_table="11"
/protein_id="ref|WP_013238622.1|"
/translation="MKNKMFNIIVVFISACIFFLFFIFTKGIHSMIQELKSLDIHWIS
LAVIAVILFWTFETMILYTVMKKLYFGEHLLSKSIKFQMVGQFFGAITPLGAGSHPSQ
LYAMTEAGMPAGLSGSILIIKFMIHEIVSIFYLIAALLFRFNYFNSKIKYFIYFAILG
IVINAGVMLLAISIVINKKMTKAIINFIVKLLGKVHIMKDVESKQGKIQDEIESFHKN
ALLVRKHIGMCFHALIYSLFQWAFYFSIPYCIYRSFGFNSTDLGTIMAAQVFLTVFMT
AIPLPGAEGGAEGGFYVIFNLFFKAKTVIALFVWRIITYYLSIIVSSIFILAFPNVRL
KK"
gene complement(40448..41620)
/locus_tag="CAETHG_RS00225"
/old_locus_tag="CAETHG_0046"
/db_xref="GeneID:33105086"
CDS complement(40448..41620)
/inference="COORDINATES: similar to AA
sequence:RefSeq:WP_013238623.1"
/transl_table="11"
/protein_id="ref|WP_013238623.1|"
/translation="MKILITTDTYFPMINGVVTSIYNLYKELKNNNYDVKILTLSPTG
NEKIIGDICYLKSIGVGIYPNARIKFPFRNRIINRLIDWKPDMIHSQTEFSTLFTAKY
IASKINAPQIHTYHTMYEEYLDYLFGGKLIKKSAVGKITRLLLNSLDGVVVPTEKTKK
MLLHYGVNKPINVIPTGIDLNKFCRPLLLNEKKEILSTLKIKNTDKVIAYIGRIGKEK
NISELIELFNTVVNKVGDVKLLIVGDGPYLQNLKEQVRTEGLGDTVAFTGMIDPKEIY
KYYKIADIFVTASTSETQGLTYIEALSSGCPVVCKYDPCIDGIIVQGKNGFSYKESWE
FSYYIDKILKNENLKNKLSEEAVHTSKKYSSCIFTHRVIETYSKILNTKCQNITVQ"
gene 41759..42283
/locus_tag="CAETHG_RS00230"
/old_locus_tag="CAETHG_0047"
/db_xref="GeneID:33107988"
CDS 41759..42283
/inference="COORDINATES: similar to AA
sequence:RefSeq:WP_013238624.1"
/transl_table="11"
/protein_id="ref|WP_013238624.1|"
/translation="MPGDISKHTKYIVNLPYPKPRVEKTSIGYANVLLKDYAGEVSEF
TAVSLYVYQHMVSEGIFEDYAKIIGGISMAEMKHLELIGKTVKLLGIKPVYIDSACPP
GQLWTPAYVNFMTFIKDMLLEDIKSEKKAIKNYKYHISIIKDRYIQELIKRIIMDEEL
HLKLFTELYEKYSS"
gene complement(42355..43104)
/locus_tag="CAETHG_RS00235"
/old_locus_tag="CAETHG_0048"
/db_xref="GeneID:33108041"
CDS complement(42355..43104)
/inference="COORDINATES: similar to AA
sequence:RefSeq:WP_013238625.1"
/transl_table="11"
/protein_id="ref|WP_013238625.1|"
/translation="MGKKRQHHEEHVDETWLIPYADMLTLLLALFIVMFAISKVDQEK
LAKISQQFNVIFSGEKSIQNNGGSSTNQFIETGESTDKPDESAGKTEQDTMNEIKKTL
DAKIKQDGYDDKVKVEISKDGLGISIQEAILFNSGDAEVLTHIHPLLISISEMIRNLD
NNIRIAGHTDNVPIHNSKFRSNWDLSAMRAINVMNFMVKNGGINITKVSIQAYSEYQP
KSTNLTKEGRAQNRRVEIFIVRKYPLSTNIK"
gene complement(43107..43898)
/locus_tag="CAETHG_RS00240"
/old_locus_tag="CAETHG_0049"
/db_xref="GeneID:33104328"
CDS complement(43107..43898)
/inference="COORDINATES: similar to AA
sequence:RefSeq:NP_348470.1"
/transl_table="11"
/protein_id="ref|WP_023161652.1|"
/translation="MDIFLVIGIIIGILAVVVGMIVKGANVAVLLNPAAAIIILVGTT
AAVMNSFPKEEFLNIPKILKVLFKNRKTDDPVAIINQLVDMSHQTRKNGLLSLENTLQ
SLDNEFMKKGLEMVVDGVEPQYIIEVLELEIENREERHRAGASTMTTAGGSAPTLGVL
GAVIGLIGALGNLDDTEKLGHMIAAAFVATLYGIFLGYVICHPFASRLKRKSQEEIRT
MHIIMSGVLAIQSGNNPKSIEQKLVSMLPPKLRKNMEKGSESKGD"
gene complement(44247..45218)
/locus_tag="CAETHG_RS00245"
/db_xref="GeneID:33107294"
CDS complement(44247..45218)
/inference="COORDINATES: ab initio prediction:GeneMarkS+"
/transl_table="11"
/protein_id="ref|WP_023161653.1|"
/translation="MKKVMILVTSIVVTMSLGSSVFAYDAATLTGQAGITPDSILYSA
DKAVDNLKVTLSSSEEDKANTLSEIAEERLGESEVMTSEDKQDLANTALTDYENTMNE
AQTKIEDAVDKTQTSGDEDKLKDVENIESKIIDKQKNSLAVLSKLQDKLPDKAKATVA
KVIEMQTAKRNALIAVKKERQVYNDAKKQYNEAKAALETAKQSGDEAAIKAAEDLLQQ
KKLALDTEKQNLAKAVEAKKETSKINVGKATKENKGQTKKDSKNNKTAQKSKEQTSPS
PTTTTTTNTTTNTAETSSTSTDSASTPAKSTSVNSENTKNKLQQHQL"
gene 45607..46146
/locus_tag="CAETHG_RS00250"
/note="Start and stop codon were annotated in different
frames; (Corrected); Determined using differential RNA-Seq
analysis (or Transcription Start Sites, TSSs) performed in
Clostridium autoethanogenum grown on gas or fructose;
dRNA-Seq data deposited in the NCBI Gene Expression Omnibus
depository under accession number GSE108700"
CDS 45607..46146
/product="Multi-drug resistance efflux pump PmrA"
/inference="similar to AA sequence:Swiss-Prot:P0A4K5"
/translation="MKHWKVNLYTVWFSQILSIMSFNFGMPFLPFYIQQLGITAPNDI
KFYSGILNAAPAVTMAIMCPIWGIISDKYGRKLMLIRAMLFASFIIGATGMVANVNQL
IILRLLQGVFTGTVTAAQILVAANTPKNRISYALGFLSSSTFIGQSIGPVIGGIVAEF
VGYRVSFIIGGILMFLISY"
regulatory 46914..46919
/gene="CAETHG_0053"
/regulatory_class="ribosome_binding_site"
/note="14nt upstream of CAETHG_0053"
gene 46928..47275
/locus_tag="CAETHG_RS00255_1"
/note="Start and stop codon were annotated in different
frames; The gene CAETHG_RS00255 was split in two as in
CP006763.1 annotation (CAETHG_0053 and CAETHG_0054). This
is the proposed new annotation as in CAETHG_0053
(CP006763.1); Determined using differential RNA-Seq
analysis (or Transcription Start Sites, TSSs) performed in
Clostridium autoethanogenum grown on gas or fructose;
dRNA-Seq data deposited in the NCBI Gene Expression Omnibus
depository under accession number GSE108700"
CDS 46928..47275
/product="hypothetical protein"
/translation="MAGKIKEIIDNVIKHRSKGNPAIAEMTKTKFILKGINPNKFDSN
SYDDPIIIEKLIKIVEQMDVKNSVYKGINIKSVFSTKSLEKEVVEDIKNKLAPCNAKL
IIFLLLLNLINIS"
gene 47284..48273
/locus_tag="CAETHG_RS00255_2"
/note="Start and stop codon were annotated in different
frames; The gene CAETHG_RS00255 was split in two as in
CP006763.1 annotation (CAETHG_0053 and CAETHG_0054). This
is the proposed new annotation as in CAETHG_0054
(CP006763.1); Determined using differential RNA-Seq
analysis (or Transcription Start Sites, TSSs) performed in
Clostridium autoethanogenum grown on gas or fructose;
dRNA-Seq data deposited in the NCBI Gene Expression Omnibus
depository under accession number GSE108700"
CDS 47284..48273
/product="protein of unknown function DUF1745"
/translation="MKEAFKDCLVAGCSTSGEIVSGKLLKNSVVAMAFNSNIVSDAKV
EVIENMKQGLDVERAFTSLEKYFNESAYTMNTKKFVGIVLIDGVSKKEENIMDLIGNR
TNVFFIGGSAGDDYNFRKTYILANGKAYTDSAVIIMLKISDNAEFSIIKTESFKCLDT
VLTANKVDESNREVIEFNNKPAIVAYSNAVGAHSIEDAQNYFTINPVGLVIGKNDVFV
RSPQQVKGTSMLFYCNILEDTEVRLLQSTNIIEDTKKAIESKISEFGKIDGIINFNCV
QRTRELEKKGLEEQYGDIFKGIPTIGFSCYGEEFIGHMNQTATMLVFKSKTNI"
regulatory 48311..48316
/gene="CAETHG_0055"
/regulatory_class="ribosome_binding_site"
/note="29nt upstream of CAETHG_0055"
gene 48340..48792
/locus_tag="CAETHG_RS00260_1"
/note="Primary TSSs upstream on fructose; Start and stop
codon were annotated in different frames; This gene was
split in two as in CP006763.1 annotation (CAETHG_0055 and
CAETHG_0056). This is the proposed new annotation as in
CAETHG_0055 (CP006763.1); Determined using differential
RNA-Seq analysis (or Transcription Start Sites, TSSs)
performed in Clostridium autoethanogenum grown on gas or
fructose; dRNA-Seq data deposited in the NCBI Gene
Expression Omnibus depository under accession number
GSE108700"
CDS 48340..48792
/product="protein of unknown function"
/translation="MDMDNMQILLNNSNVLIIDDSYYNVKILTAMFEQKEYCVRNAYS
YELGLKSVRENIPDIILLKVNIGNIYGYEICGRLKASYKLQKIPVIFIIDENETINKD
KIFAAGASDYITVPFNYKEVTTRVDNQLKIITLRWKKKLLNAQKLKKL"
regulatory 48801..48806
/gene="CAETHG_0056"
/regulatory_class="ribosome_binding_site"
/note="45nt upstream of CAETHG_0056"
gene 48846..50000
/locus_tag="CAETHG_RS00260_2"
/note="Primary TSSs upstream on gas; Primary TSSs upstream
on fructose; Start and stop codon were annotated in
different frames; The gene CAETHG_RS00260 was split in two
as in CP006763.1 annotation (CAETHG_0055 and CAETHG_0056).
This is the proposed new annotation as in CAETHG_0056
(CP006763.1); Determined using differential RNA-Seq
analysis (or Transcription Start Sites, TSSs) performed in
Clostridium autoethanogenum grown on gas or fructose;
dRNA-Seq data deposited in the NCBI Gene Expression Omnibus
depository under accession number GSE108700"
CDS 48846..50000
/product="Sensor histidine kinase TmoS"
/inference="similar to AA sequence:Swiss-Prot:Q8KIY1"
/translation="MLYTQDGEVLKINRTWSYITGYTIDDIPTTSKLAEISDVFKEDI
YKLSNFSEKQNSGEYSVKTKHGNIRIWDFYLACIGKLTDKRNMLIAVAVDVTEKRCME
QLQKNIEKERIRLSEIKKYDRMKTDFFANISHELRTPINLIFSAIQVYKLKLKECICE
NSCSDRYKYIKIMEQNCYRLLRLVNNLIDITKIDSGYFNIDEVNYNIVSLVEDTTLSI
ADYIKSKGLSIVFDTDVEEKIIACDPEEIERILLNLLSNAIKFTPRGGNIMVNVEDGN
KSISIKVKDTGKGIPKEKLNSIFERFVQVDKSLARENEGSGIGLSLVKALVELHGGTI
SVKSKEGYGSEFIIHIPCKLVDGKTSSKNEYGLRKNYIEKINLEFSDIYN"
gene <50240..>50394
/locus_tag="CAETHG_RS20270"
/db_xref="GeneID:33105502"
CDS <50240..>50394
/product="DNA-binding protein"
/inference="COORDINATES: similar to AA
sequence:RefSeq:WP_007061917.1"
/note="frameshifted; internal stop; incomplete; partial in
the middle of a contig; missing start and stop"
/transl_table="11"
gene 50414..52288
/locus_tag="CAETHG_RS00265"
/old_locus_tag="CAETHG_0057"
/db_xref="GeneID:33106025"
CDS 50414..52288
/inference="COORDINATES: similar to AA
sequence:RefSeq:NP_349907.1"
/transl_table="11"
/protein_id="ref|WP_013238631.1|"
/translation="MATKQFKAESKRLLNLMINSIYTNKEIFLRELISNASDAIDKSY
YRSLVDENVSFNKEDFYIRIAADKENKTLTITDTGIGMTKDELENNLGTIAKSGSFTF
KNENEAKEGVDIIGQFGVGFYSAFMVSDLVTVKSRALNSDEAYKWESKGVEGYTIEPC
EKNEVGTEITLKIKESTDDEKYDEFLDEYKIRSLIKKYSDFIKYPIKMMVKKSKLKEG
SKDEHEDYFEDETLNSMVPIWRKNKNELKPEDYNQFYMDKHFGYEKPLKVIHSSVEGV
VSYNTLLFIPARAPFDFYTKEFEKGLELYSNGVLIMEKCGDLLPDYFSFVQGLVDSAD
LSLNISRELLQHDRQLKFIAKKIKEKIKSELLLMQKNDREKYDEFYKNFGKQLKYGVY
ADFGSNKEVLQDLLMFYSSTEKKLVSLDEYVSRMKEDQKFIYYATGENIDKIEKLPQT
EVVKDKGYEILYFTDEVDEFAIKMLMKYKEKEFKSVSSKDLGFESDDKESEKETKENK
ELFDFMKETLNGKVKEVRASNRLKTHPVCLANGGELSIDMEKVLNTMPNNQNVKADKI
LEINTNHKMFKSIKDAFENDKDKLKMLSNVLYNQALMIEGLPVDDPVEFANDVCSLIK"
gene complement(52802..54046)
/locus_tag="CAETHG_RS00270"
/old_locus_tag="CAETHG_0058"
/db_xref="GeneID:33106550"
CDS complement(52802..54046)
/inference="COORDINATES: similar to AA
sequence:RefSeq:WP_013238632.1"
/transl_table="11"
/protein_id="ref|WP_013238632.1|"
/translation="MSKNKNIGTITLCGLIVGPVLGSGIVLLPPLAYKLIGKWAIPAW
IIIMLLGIIFAYVFVFLSLKSPGNEGVAIAIGNVFGNFFRELTSNFLTSAVCFGPTAV
LITAANFLKSFNIFSNIKVEMIAFGMEIICALILICGVKTLAKFTLILTGLTAALLFC
GSIYTLIFASNVHAPETSFSFSKFGYTLLLLFWAIIGWEIIGNYIEDIENPKITLIKA
MTVSLIVIISLYITVALSVQNVSSSSHDILTIMTPLFGSFSLPIIALAASGLCMCTYL
MIVGGVSRMSAKRAANNKLPFYLSYVNKNGSPINAIITLVCIHLVVLSLTVANFLSLD
KIITCANVFFLSNAIVGLAAGFKLLHNIKLKIAISILIVSFTLLLFKAALWSISLLII
VVLLSIYNNKRLNKEKIPSSCG"
gene 54260..55135
/locus_tag="CAETHG_RS00275"
/old_locus_tag="CAETHG_0059"
/db_xref="GeneID:33105736"
CDS 54260..55135
/inference="COORDINATES: similar to AA
sequence:RefSeq:WP_013238633.1"
/transl_table="11"
/protein_id="ref|WP_013238633.1|"
/translation="MEFRNLRTFSEIAHLKSYTKAAEELGYAQSTITTQIQLLEEQLG
VKLFERVGRKIHLTSKGEVLLKYAENIINLTEEAKEAVSEIDVPCGILKIGIVESLCT
MRLPELLKKYHMKYPEVEVIIKVGVCSDLRSMLKNNIVDLAFILDKPIVDPDLISCVS
YNEPMIFLTSPVNRLAGKRQVTMEDIKDEPLIVTEKGCSYRNIFEKMFQKSGLKPNIA
LEVGSIEAIKSFTISNLGITLLPVMTVEKELENGELIGFDLDGCKFNMMTQILYHKNK
WVTAAMRAFISEARG"
gene 55252..56121
/locus_tag="CAETHG_RS00280"
/old_locus_tag="CAETHG_0060"
/db_xref="GeneID:33104229"
CDS 55252..56121
/inference="COORDINATES: similar to AA
sequence:RefSeq:WP_013238634.1"
/transl_table="11"
/protein_id="ref|WP_013238634.1|"
/translation="MFWHAKQLNTILEVFIMNRKKILVWALTLLVVGGASGITYASEK
MDTTKNVVAAAENKSNSNALKQGTMNDEEAIKIAAEAMKNYMGKDANYFSQIKVDRSA
DIAKETQQLNKKDEKEGSEGEKKFEEIREKYSKEHPEDAKVEAENMAKAKDQRMIYIL
FTPKNYDENKMCNYSVSIDEKTGEIVGVRAENDSDRDFKPAIVDNRIKHTTLNFCKKI
GKKIKGNTIKVDKNINFGRLLVRCELDDGRDAEFEINLKDYSVVDYTLQSIKLLPSMK
KDLNNQIRQIKIN"
gene 56327..56980
/locus_tag="CAETHG_RS00285"
/old_locus_tag="CAETHG_0061"
/db_xref="GeneID:33105529"
CDS 56327..56980
/inference="COORDINATES: similar to AA
sequence:RefSeq:WP_013238635.1"
/transl_table="11"
/protein_id="ref|WP_023161659.1|"
/translation="MIKILVVEDELPISNLIKLNLNMSNYECKTAFNGEDALEEIEND
SFDLILLDVMLPKIDGFTLLEKIKPLGIPVIFLTAKTSVTDKVYGLRAGADDYITKPF
EGIELLARIDNVLRHYNKNNNVINFEDVEINLKEMTARKAGEAVELTLKEFELLVFLV
QNKNVVLTREKLIERVWGYDYVGETRTIDNHIQKLRKKLQWKDKIKTVFKLGYRLEG"
gene 56981..58414
/locus_tag="CAETHG_RS00290"
/old_locus_tag="CAETHG_0062"
/db_xref="GeneID:33107161"
CDS 56981..58414
/inference="COORDINATES: similar to AA
sequence:RefSeq:WP_013238636.1"
/transl_table="11"
/protein_id="ref|WP_023161660.1|"
/translation="MKFWEKIFLCTLVIFEIFFVPSSIYLINSNFKLNLNTEIDSGIN
EQQRFCSFVESNLFLFKIQKESNSYKTELDKQSIDSMISTYLNNFGKQDIYIEVIDNN
NKVIFTNLSMNISDKREELNVQLNKVKYIIRDIDEKNYLFITKKINLDNNYYKISYVK
DVSSIYENKKYLLNLLLKLNIFVCIILIIVTIALSKFIVNPINKLIKTTQKIAAGNFS
ERVKVISDDEIGLLSKNFNDMADVVEYKINELEMVSEDKQRFIDNLAHELRTPLTSII
GYADFLRTTKYDEETFINSLSYIYSEGKRLEKLAFKLMDLIILRKKDFKMKSENVLKL
LVEIKDSMQPKLEKKNIHLEILAEDLNLSMDKELMTVMITNFVDNAVKASQIGDKIYL
KAYKYDASNIILEVKDSGIGIPEEDISKVMKPFFMVDKSRARASNGVGLGLSLCVEIA
KIHNARIDIESKVGEGTAIKVIFYKNF"
gene 58454..59011
/locus_tag="CAETHG_RS00295"
/old_locus_tag="CAETHG_0063"
/db_xref="GeneID:33106705"
CDS 58454..59011
/inference="COORDINATES: similar to AA
sequence:RefSeq:WP_013238637.1"
/transl_table="11"
/protein_id="ref|WP_013238637.1|"
/translation="MTKIHIDPTIYTTKPSGSRLSKEMAVYDLLEKLDIPYSRIDHDV
TASIEDCYDVERLLGITICKNLFLCNSQKTQFYLLMMPGDKKFKTKELSNQIQSSRLS
FAPAEYMEKYLDITPGSVSVMGLMNDAEHNVKLLIDEDVIREEYVGCHPCINTSSLKI
ETKYIIDKFLPYTGHVPTYVKLIGE"
gene 59033..59884
/locus_tag="CAETHG_RS00300"
/old_locus_tag="CAETHG_0064"
/db_xref="GeneID:33107752"
CDS 59033..59884
/inference="COORDINATES: similar to AA
sequence:RefSeq:WP_013238638.1"
/transl_table="11"
/protein_id="ref|WP_013238638.1|"
/translation="MFFNDISVKKHLKIKETPNYIYIEPHPLLRKYIAHYTILFPNPK
EMGRCSDNIGDLTLIPDCSGCIIYTYENSDFLLSLWGATTKTVIVKNDVNLKKIRFFI
EFVPGGLHAITGIKQSELCDIQTQVDEVDKCLYDSLNHAAEIANNADDMVSMVNRIFL
EAVEKNNKQHAVMRSSLEKIKVANGVLTVKELSSSEYVSQRHLNRLFNEYIGINPKML
LRISRINYSINMLKKAENKSYINASQIFGYFDQSHFIHDFKQICGVSPKEFFKNMSDF
YNELFKY"
gene 59933..60400
/locus_tag="CAETHG_RS00305"
/old_locus_tag="CAETHG_0065"
/db_xref="GeneID:33106420"
CDS 59933..60400
/inference="COORDINATES: similar to AA
sequence:RefSeq:WP_013238639.1"
/transl_table="11"
/protein_id="ref|WP_013238639.1|"
/translation="MKFVCPLIAVSDIEISRKFYEKVLNQKVTMDFGANVTFENSFAI
QKGFAELIDINKNKVASKSNNFELYFEEEDLNEFVERLKNFDNIEYIHDVKEYPWGQR
VIRFYDPDKHIIEVGESMVSVIKRFLNEGLTPEETAKRTQFPIDYIRQLEECK"
gene complement(60753..62081)
/locus_tag="CAETHG_RS00310"
/old_locus_tag="CAETHG_0066"
/db_xref="GeneID:33105000"
CDS complement(60753..62081)
/inference="COORDINATES: similar to AA
sequence:RefSeq:WP_013238640.1"
/transl_table="11"
/protein_id="ref|WP_013238640.1|"
/translation="MTVKKSFLIFITAIIFLISNIQFAAAKNNGSPPPAPTGLTISNI
STSSLTLSWSSVYGASGYYVYMASPNDANYTKIATVTSTKLIKSGLTSNTNYWFYVTA
YNRYGTSASSIHVTANTLQIPIIPTTTKKQVLGFTTYYYSGDPSSYNSIAANTSTIDE
IATQTYTTDSLGNISGLVPTNQISYANSNGIKTYAMLQNNFDGNISKSVLENQTNRQN
LESNLLNAIKVNGYKGVNVDLEGVFYYDRNYYTTFVQELYNLLTPQGFSVTLSVPAKT
SDSTTNTWSGAYDYAALAKYSDQIAIMTYDEHYPGGTAGPIASISWVENVVKYAITVI
PREKIMLGVAAYGYDWSSNGTKAYGINGMYNIAATNNAAVLWDDISKSPYFNYTDTSG
IAHSDWFENGQSLGYKLDLVNSYNLNGIAIWRLGLENADYWTSIKTKFNR"
gene complement(62463..63728)
/locus_tag="CAETHG_RS00315"
/old_locus_tag="CAETHG_0067"
/db_xref="GeneID:33107214"
CDS complement(62463..63728)
/inference="COORDINATES: similar to AA
sequence:RefSeq:WP_013244795.1"
/transl_table="11"
/protein_id="ref|WP_023161661.1|"
/translation="MDKIQYDNYVKILKEELIPAIGCTEPIAIAFTAAKAREVLGQMP
EKIVICCSGNIIKNVKGVIVPNSGGEKGVEAAAILGVVAGKANLELQVISEVKQEDID
KAKALRKKGICICKLEEGEENLFIRAELTAGHNMSAVEVRTKHNHIAKIQKNGEVIFE
QPDIVTKQSGDKSKLNIKDILQFANEVNLNDVRDIISRQIKYNSAISKEGLTHNWGAQ
VGQTLIKFGSNDIRTKAKAAAAAGSDARMNGCALPVVINSGSGNQGITCTMPVLVYAK
EMGVDEDILYRALVLTNLISLHQKRYIGNLSAYCGAVSAGTAAACGIAYLNGGDYDTI
GKTIINSIGTVGGIVCDGAKASCAAKISSSVDAGLMGYEMAKHGLVFPFGEGLVEKDY
EKTIQNIGRVGHQGMKSTDVEILNIMIGK"
gene 64090..64716
/locus_tag="CAETHG_RS00320"
/old_locus_tag="CAETHG_0068"
/db_xref="GeneID:33104279"
CDS 64090..64716
/inference="COORDINATES: similar to AA
sequence:RefSeq:WP_013238642.1"
/transl_table="11"
/protein_id="ref|WP_013238642.1|"
/translation="MGEKNDNTLKNQIYNALFSDIINGIYSSDTILTEKFLMEKYGVS
RAPIREALTQLIGTHILSSIPRQGYKIIQPSKQQLLEIVKFRSVLESSFLENYYMYID
EAFIEELKNICMSHANCPDDDFMVRWNYNCEFHLKLFSIYGNQYAYKLLEDAMNIQTI
FFIQRKHYSRTSLHRVLIDYLERNEIEMAVNILKADIENLMISDIAAI"
gene 64952..65521
/locus_tag="CAETHG_RS00325"
/old_locus_tag="CAETHG_0069"
/db_xref="GeneID:33105762"
CDS 64952..65521
/inference="COORDINATES: similar to AA
sequence:RefSeq:WP_013238643.1"
/transl_table="11"
/protein_id="ref|WP_023161662.1|"
/translation="MSKRLKTSLIVIGVLLIIFLPLIGSYNSIVGLEQKVNAAQANID
TQLQRRSDLIPNLVQTVKGYAAQEKTIFTDVANARAKLAGAQTITGRANADAALSSAL
SRLLVIVERYPDLKSNQNFRDLSVALEGTENRIGIARQDYNTAVNNYNTSIRRFPNSV
ISGILGFSQKTYYKASQGAQEVPKVDFTR"
gene 65615..66400
/locus_tag="CAETHG_RS00330"
/old_locus_tag="CAETHG_0070"
/db_xref="GeneID:33106014"
CDS 65615..66400
/inference="COORDINATES: similar to AA
sequence:RefSeq:WP_013238644.1"
/transl_table="11"
/protein_id="ref|WP_023161663.1|"
/translation="MNSKFKMVKSSLGVLLSVLIFILTLPYFVKGASNIPVPTKLKYI
NDYVGIVDEGSKNYIVSLGSELENKTGSQAAVVIISSLEGKDIESYSNELFRSWGIGQ
KGKDNGLLILLSINDKKWRVEVGRELEGVITDIYSSRVMNSEAIPLFKEKRYGEGLKN
AYSVFARDIAKEYNVSLQGSNETAQKKKSVSVNPVVIYYILGAFLLDILLNKARITKF
LFYLLFWNSFWGGPRGGGGGFGGSNQGGFGGGSSSGGGSSGSW"
gene 66538..67119
/locus_tag="CAETHG_RS00335"
/old_locus_tag="CAETHG_0071"
/db_xref="GeneID:33105901"
CDS 66538..67119
/inference="COORDINATES: protein motif:HMM:PF00589.20"
/transl_table="11"
/protein_id="ref|WP_081442056.1|"
/translation="MLIQILFVKKINLYPLKTHQFRATFVRGIIKQKVPIAHIMKQFS
HVSIEMTSYYLTLKEEEVKEIYSDMILGKDSKIAGLRAKEIKAKLNEQFRGKTEQEID
NIVSNLSKSMSFNPLPTGVCLYDFRRGNCSDGDGCFFYNCPNYITEVKFYPILKQELE
LMEKEMIRYKELGQQRSWERQYVKYKYLKPLVD"
gene complement(67600..68046)
/locus_tag="CAETHG_RS00340"
/old_locus_tag="CAETHG_0072"
/db_xref="GeneID:33106080"
CDS complement(67600..68046)
/inference="COORDINATES: similar to AA
sequence:RefSeq:WP_013238646.1"
/transl_table="11"
/protein_id="ref|WP_013238646.1|"
/translation="MIYSIKDVAKITGLSIFTLRFYDKEGLLPFVSRNKSGIRVFTES
DINQIKTICCLKNTGMKIKDIKKYIDFCMEGAVTIDSRIKLFVEHRKEIINQINALNE
NLKLIDSKLEIYTSPNAVEIINKQISKVDDEKRKNCLLSPFSKINR"
gene 68177..69211
/locus_tag="CAETHG_RS00345"
/old_locus_tag="CAETHG_0073"
/db_xref="GeneID:33108133"
CDS 68177..69211
/inference="COORDINATES: similar to AA
sequence:RefSeq:WP_013238647.1"
/transl_table="11"
/protein_id="ref|WP_013238647.1|"
/translation="MQKNVLVTGGTGFLGVQIILQLLEKGYSVITTLRSISSKNKVID
TLKANGIKTFDNLTFVEADLLKDDNWDKAMEGCDYVLSVASPIFSDISQKDETEMMRP
AVEGIIRVLKAARNANVKRVVMTSNFGAVGFSNKNLNTTTTEEDWTDQNEKGLSAYEK
SKLLAERAAWDFIKKDAGNLEFATINPVAILGPSLSAHISGSFGLLEHLLDGSMKAIP
NIPLNIVDVRDVADLHIRAMTNSNANGQRFIASADGQISLPEIAALLKNKYPKITEKV
PVETLPDSVIYSNASSNKQAEATALLMRMNRNVSNTKAKKILGWKPIANNEEAIITSI
NSMIKFEIIK"
gene 69499..70356
/locus_tag="CAETHG_RS00350"
/old_locus_tag="CAETHG_0074"
/db_xref="GeneID:33106151"
CDS 69499..70356
/inference="COORDINATES: similar to AA
sequence:RefSeq:WP_013238648.1"
/transl_table="11"
/protein_id="ref|WP_013238648.1|"
/translation="MSLREYLKDRRNLIAFFTILMVFIGGMTLFDSSIRMLKSNAEYL
ITVSFLLFIIYLAIDYSLIRFNMNKIRNIPKEGLEWIHSLPCPRNYEQKFYLDVINNL
YESANIQIERLVNNNNESVEFLTTWVHEIKTPIAASKLIIENNLSSENEKALYGIEME
IENLDVEVDTDYKWLEFIIKQILDNAIKYTPKDGIINIYTKVQEKEKVLYIKDNGIGI
KKEDIGRVFEKSFTGYNGRVKRHSTGMGLYISQKLAGKLGHYIAIESEYERGAEVSIH
FPKLNKYIS"
gene 70581..71468
/locus_tag="CAETHG_RS00355"
/old_locus_tag="CAETHG_0075"
/db_xref="GeneID:33106007"
CDS 70581..71468
/inference="COORDINATES: similar to AA
sequence:RefSeq:WP_013238649.1"
/transl_table="11"
/protein_id="ref|WP_013238649.1|"
/translation="MPKNIFSGLEDLGFDDIDEIDLYHSKKEEIEKEELLQLTDEEKQ
KKLLYDCEITCPVCDNDFKARAVKTSAARILKRDSDSFIIFDVINPYFYDVWVCDKCG
YAAMKRDFNKIRDSEIDLVKEKIRPKWQPRSYPEVYDVNVAIERFKLSLLNYYVIDAK
ASKKAMNCLKLAWMYRILKDSENEAVFLRQALEGFNYAYFNEAFPLYNMDKFTSMYII
GELNRRLGNNDESLKWFSQIITTHGVPSKLKDRSREQRDLIKEAEQLEKGVDELNNDE
IISKENQKPKKGFFSRFFS"
gene 71822..72481
/locus_tag="CAETHG_RS00360"
/old_locus_tag="CAETHG_0076"
/db_xref="GeneID:33107456"
CDS 71822..72481
/inference="COORDINATES: similar to AA
sequence:RefSeq:WP_013238650.1"
/transl_table="11"
/protein_id="ref|WP_013238650.1|"
/translation="MESKEIIELPLDVSVDIDEGIEKFQSFMMSYSSAIKEVRTKLEI
LDKEFKVKRKRNPIEYIKSRVKEPRSIIGKLKRKGLELTLESAKKNLNDIAGIRVICS
FVSDIYEIADMLKRQDDITLIKEKDYIKNPKPNGYRSFHMVLEIPIFFSNHVEPVRIE
VQIRTIAMDFWASLEHKLYYKTAGKAPVHIKSDLKECADVISKTDIKMQNIQQELERL
N"
gene 72707..74713
/locus_tag="CAETHG_RS00365"
/old_locus_tag="CAETHG_0077"
/db_xref="GeneID:33107149"
CDS 72707..74713
/inference="COORDINATES: similar to AA
sequence:RefSeq:WP_013238651.1"
/transl_table="11"
/protein_id="ref|WP_013238651.1|"
/translation="MYFKSIKTKMAISFGILILIMCIGLGTVSFIESYDTLASNATES
LLQMAQQSAKFVQTKIEGQLDVMEGLAGNYYIKSDVLSTDQKLNILKDEVQRSGHISM
GIGDVNGNVTFTDGVKANLYDRENYKEALQGKSSVSDPILGKADNRLVMSYAVPIKDG
SKVKGVLIATRDGSELSKLTNNIKYGKTGTTFMISKTGHTVANKDISLVRKMENVIEK
SKKDPSLQELMKFETYMMEGKSGADGYTYRDGTKKYIGYAPVKGTNWSLGISVPKSEV
MESLTKNEIFQAITTIIFVLIGVLIAFFITSLISKPINVITKHLKIVASGDFTMPIPE
KLLKMKDESGVLAVAVKNMQESQGNIIRNIIEESSNVTENMKQINVEMENLNKSIEEI
SATTEQLSDTTEETAASTEEISAISREIEKDAESISKKAQYGSENVSNASSASQKMKQ
KAMKSRESIMSIYKNTKESLEDAIKKSEDVSKINELSSAILDIMEDTNLLALNASIEA
ARAGEAGRGFAVVANEIRTLSDDSKDTVNRIQQVTKTILEVVDNLSSSAYEILEFIDK
KILPDYNEIVESHEETSKNFLDVNNIVTEFSTTSHELLVSVQNVSKLMQEISDSGNEQ
ASGAQNIAGETSYITKMAGHVVELTEKAKEKSDSLVGIVSRFKV"
gene 74724..75608
/locus_tag="CAETHG_RS00370"
/old_locus_tag="CAETHG_0078"
/db_xref="GeneID:33108079"
CDS 74724..75608
/inference="COORDINATES: similar to AA
sequence:RefSeq:WP_013238652.1"
/transl_table="11"
/protein_id="ref|WP_013238652.1|"
/translation="MERLNKLLGGLFGVACGDALGATLEFLSQEEARKTYGYLKDIIG
RGHWKLKPGQVTDDTMMTLCVAGGILENPECPIESIGNRFVKWYNSDPKDIGMTCELA
IKKYIKTSNWKEASFYVHHISKGRTAGNGTIMRCIPVALYYRDYSKMIDISRLQSKMT
HYDEKAADACVLYNTVIYKYLNEETKEGTITEAIGSSEDYKYVMNMKKEELIPSGYVV
DTLRCALWCFMNNSNLEDTICEAANLCGDADTVAAVAGGIAGTYYGYDSIPERWKNKI
EVKDKLMSIGEKINSTYN"
gene 75867..76733
/locus_tag="CAETHG_RS00375"
/old_locus_tag="CAETHG_0079"
/db_xref="GeneID:33107283"
CDS 75867..76733
/inference="COORDINATES: similar to AA
sequence:RefSeq:WP_003427677.1"
/transl_table="11"
/protein_id="ref|WP_023161664.1|"
/translation="MNFPTSFPKQHQNHHPGFQYEMNPMPICDDAVYNRKGELLKGKT
AIITGGDSGIGRAVSIAYANQGADVVIVYLNEQKDAEEAKRLVETKGTKCTLIAGDIS
DVNFCNSVVEKTISEYGKIDILVNNAAVQYECTDIKQLSDEQFDRTFKTNAYGTFYMT
RAAMNYLKSGACIINTASIVAFKGSATLIDYSMTKGAIVAFTRSLSTALAKGKTGIRV
NAVAPGPIWTPLIPSCFDETKTSQFGEDMPMARAGQPVECAGAYVFLASQNASYITGQ
TIHVNGGEVVNG"
gene complement(77170..77703)
/locus_tag="CAETHG_RS00380"
/old_locus_tag="CAETHG_0080"
/db_xref="GeneID:33108031"
CDS complement(77170..77703)
/inference="COORDINATES: similar to AA
sequence:RefSeq:WP_007061612.1"
/transl_table="11"
/protein_id="ref|WP_013238654.1|"
/translation="MTDYFDLIKQRESCRNYKEKEVEKEKLVACIEAARIAPSACNGQ
PWRFIIVNNKDLSPKISKCLQDLGMNKFTNNCPSFIIVLQEKTDIKARIGGKIKDQDY
APIDIGIATAHICLAATQQGLSTCIMGWFNEKKLKDLLHIPNSKRIRLVISVGYSADT
TLRSKVRKSIDEIAQFI"
gene complement(77905..78462)
/locus_tag="CAETHG_RS00385"
/old_locus_tag="CAETHG_0081"
/note="Start codon re-annotated. Confirmed by the presence
of a peptide identified by Mass spectrometry (Data
Dependent Acquisition - DDA); Determined using differential
RNA-Seq analysis (or Transcription Start Sites, TSSs)
performed in Clostridium autoethanogenum grown on gas or
fructose; dRNA-Seq data deposited in the NCBI Gene
Expression Omnibus depository under accession number
GSE108700"
CDS complement(77905..78462)
/locus_tag="CAETHG_RS00385"
/old_locus_tag="CAETHG_0081"
/product="Protein of unknown function KV_003"
/note="Product name changed from 'hypothetical protein' to
'protein of unknown function'; Protein experimentally
verified. Work published as Valgepea et al. (2018) H2
drives metabolic rearrangements in gas-fermenting
Clostridium autoethanogenum. Biotechnology for Biofuels
(2018) 11:55 (https://doi.org/10.1186/s13068-018-1052-9).
Proteomics data deposited in the ProteomeXchange Consortium
(http://proteomecentral.proteomexchange.org) via the PRIDE
partner repository with the dataset identifier PXD008367."
/translation="MTNKYTIPNMILIGSTARNSGKTTLAISIINKYKLTKPVIALKV
TTIQDKNGKCIHGGEGCGVCSNLKGNFEITEELNAGNNKDTSLLLAAGAEKVYWLKTL
KNNISEGFNTFISQIPENALIVCESNSLRKVVKPGVFVMMKNTKDSQMRKSASEVINQ
ADIIIENNFNDNFEKVIKEIANIIK"
regulatory complement(78475..78480)
/gene="CAETHG_RS00385"
/regulatory_class="ribosome_binding_site"
/note="18nt upstream of CAETHG_RS00385"
gene complement(78553..78738)
/locus_tag="CAETHG_RS00390"
/old_locus_tag="CAETHG_0082"
/db_xref="GeneID:33104659"
CDS complement(78553..78738)
/inference="COORDINATES: ab initio prediction:GeneMarkS+"
/transl_table="11"
/protein_id="ref|WP_023161665.1|"
/translation="MGKNITLEIIESYCKIHKDKKCLACSDAYKISEKLKINISDIGK
LCNENSIKIIGCQLGCF"
gene complement(78889..79461)
/locus_tag="CAETHG_RS00395"
/old_locus_tag="CAETHG_0083"
/db_xref="GeneID:33107472"
CDS complement(78889..79461)
/inference="COORDINATES: similar to AA
sequence:RefSeq:WP_013238657.1"
/transl_table="11"
/protein_id="ref|WP_013238657.1|"
/translation="MNTFVVANPNKCIGCKSCEIACAAAHLDVSVITAGSAGVPFSPR
INLIRAEKVTVPIQCRQCDDSPCANVCPVGAIVHQENKVVVKTELCIGCKICMLACPF
GAMDMAPQYKNSHKQTQILNVITKEESENKEVMAAHKCDLCAGRPEGPACVEVCPADA
FVIVSPEVINNSIKNKRQSNALELLENKSI"
gene complement(79475..81163)
/locus_tag="CAETHG_RS00400_1"
/old_locus_tag="CAETHG_0084"
/note="Primary TSSs upstream on gas; Primary TSSs upstream
on fructose; Stop codon was wrongly annotated; The gene
CAETHG_RS00400 was split in two as in CP006763.1 annotation
(CAETHG_0084 and CAETHG_0085). This is the proposed new
annotation as in CAETHG_0084 (CP006763.1); Determined using
differential RNA-Seq analysis (or Transcription Start
Sites, TSSs) performed in Clostridium autoethanogenum grown
on gas or fructose; dRNA-Seq data deposited in the NCBI
Gene Expression Omnibus depository under accession number
GSE108700"
CDS complement(79475..81163)
/product="Formate dehydrogenase subunit alpha"
/inference="similar to AA sequence:Swiss-Prot:P61159"
/translation="MSGLGTAFGSGAMTNSIHELDEMGPEDAIFAIGTNTTECHPIIG
IKMLKAKERGTKLVVADPRKTDVALHADVWLRHKPGTDVALLNGMSYVILTEGLADKA
FIAERTENFEDFKEVVMKFTPKYTSSITKVPADKIIEAARIIAKADAAALYYTMGITQ
HTTGVDNVLSTANIMMLTGNIGKPKGGVNPLRGQNNVQGACDMGALPNVYTGYQSVTN
PDVKAKFEKAWNAQLSDKVGLNIPSILNAIEKDEVKMLYVFGENPMRSDPDINHVEHC
LKHLDFLVVQDIFLTETAEVADVVLPGVSYAEKDGTFSSTDRTVQRIRKAVEPIGNSL
PDWQILRDIMNAMDYPADYSSPEDIFDEMRSLTPSYAGISYKRLEDGGIPWPCPNENH
LGTPILHVGKFSRGLGKFSPIEYREPAELPDKEYPLMLTTGRIVTHYHTGTMTRRCWG
LNGADPEGFLEINPTDAKNLNIEDGDEISASTRRGSLITKAQVTTRVPEGLTFITFHF
TESPANILTNSAPDPVTGTPEFKVCSVKIKKLDFSDFGCQKRKIFRKKSMRKDT"
gene complement(81176..81580)
/locus_tag="CAETHG_RS00400_2"
/old_locus_tag="CAETHG_0085"
/note="Primary TSSs upstream on gas; Primary TSSs upstream
on fructose; Stop codon was wrongly annotated; The gene
CAETHG_RS00400 was split in two as in CP006763.1 annotation
(CAETHG_0084 and CAETHG_0085). This is the proposed new
annotation as in CAETHG_0085 (CP006763.1); Determined using
differential RNA-Seq analysis (or Transcription Start
Sites, TSSs) performed in Clostridium autoethanogenum grown
on gas or fructose; dRNA-Seq data deposited in the NCBI
Gene Expression Omnibus depository under accession number
GSE108700"
CDS complement(81176..81580)
/product="Formate dehydrogenase subunit alpha"
/transl_except="'(pos:complement(81176..81178),aa:Sec)'"
/inference="similar to AA sequence:Swiss-Prot:P61159"
/translation="MKSILTTCPYCGTGCTFFLNVRDGKIVSVTPDDNANSVNQGKLC
SKGRFGFDFVHHKDRLTSPLIRKAGKLVEVTWEEAIGFIVSKIKKTVKEYGSDSVAAF
SSARCTNEENYLMQKLMRAVIGTNNVDHCARL"
regulatory complement(81589..81594)
/gene="CAETHG_RS00405"
/regulatory_class="ribosome_binding_site"
/note="14nt upstream of CAETHG_RS00405"
gene 82184..82408
/locus_tag="CAETHG_RS00410"
/old_locus_tag="CAETHG_0086"
/db_xref="GeneID:33104205"
CDS 82184..82408
/inference="COORDINATES: similar to AA
sequence:RefSeq:WP_013238676.1"
/transl_table="11"
/protein_id="ref|WP_023161668.1|"
/translation="MKIEVRLFAYFRKDRDKKLFLEFDEPVTPADIFKKINIKEEEVA
ILLINGRDGKANTELNDNDVLSLFPPVGGG"
gene 82411..83094
/locus_tag="CAETHG_RS00415"
/old_locus_tag="CAETHG_0087"
/db_xref="GeneID:33107708"
CDS 82411..83094
/inference="COORDINATES: similar to AA
sequence:RefSeq:WP_013238660.1"
/transl_table="11"
/protein_id="ref|WP_013238660.1|"
/translation="MERYVRNMKTLSKEENDTLKNFKVCVVGCGGIGGYVIEMLGRIG
IGSITAVDGDVFEESNLNRQILSSTDTIGFSKALEAKLRMEKVNPLIEVKALEKMLTE
DNTCNILNNNDVVVDALDSIPARLLLQRSCKKLNIPMVHGAIAGWYAQITTIFPGDDT
LNKIYNVNKQTSKGIEKEMGNPSFTPALAASIEVSEVIKILLGRGELLRKKMVFIDLL
STEYDIIPL"
regulatory 83164..83282
/regulatory_class="riboswitch"
/inference="COORDINATES: nucleotide
motif:Rfam:12.0:RF01055; COORDINATES:
profile:INFERNAL:1.1.1"
/note="molybdenum cofactor riboswitch"
/db_xref="RFAM:RF01055"
/bound_moiety="molybdenum cofactor"
gene 83413..84195
/locus_tag="CAETHG_RS00420"
/old_locus_tag="CAETHG_0088"
/db_xref="GeneID:33107075"
CDS 83413..84195
/inference="COORDINATES: similar to AA
sequence:RefSeq:WP_007061964.1"
/transl_table="11"
/protein_id="ref|WP_023161669.1|"
/translation="MRLEIKNAICGYGRSIVVKNISMNVSSGEILCLLGPNGVGKTTF
FKTILGFLKLKGGEILLDGENIHNWSRKKLAKTIGYVPQAHTPPFPFKVFDVVLMGRT
AHLSTFSSPTKEDIGIAEEAINTLKISYLKDKIYTEISGGERQMVLIARALAQQPKML
IMDEPTSNLDFGNQIRVLEQINKLSERGLAVVMTSHFPNHAFLCSTKVALMEKNNVFT
VGSVNEVVTEDMLKKAYGIDVKIVTTVDSNGQQIKACVPMIN"
gene 84253..85290
/locus_tag="CAETHG_RS00425"
/old_locus_tag="CAETHG_0089"
/db_xref="GeneID:33105808"
CDS 84253..85290
/inference="COORDINATES: similar to AA
sequence:RefSeq:WP_013238662.1"
/transl_table="11"
/protein_id="ref|WP_013238662.1|"
/translation="MQASKEKSVKKNNIISIKIILIMLVLFIFLISFTMGRYSVSLKD
LFYIFYAKIFGLPQTWSENVDTVLFKIRLPRIIAALLIGSSLSVAGTTYQCLFKNPMV
SPDILGASAGAGFGAAMGLLVSFNMAGVQFLAFAFGMGAVLITYAVSKVIGRSNNTTL
ILVLTGIVVSSLFQSLISLTKYVADPDSKLPAITFWLMGGLSTITFKEIHILLIAFII
GVVPILLLRWKLNVISFGEEEAKSLGINTDRMRIILIFCSTLLTAASVSMAGIIGWVG
LVIPHVTRMIVGPNYKDLLPGSILIGGAYLLLIDNISRTIFSMEIPLGILTSLIGAPF
FISILFKGRRQ"
gene 85417..86505
/locus_tag="CAETHG_RS00430"
/old_locus_tag="CAETHG_0090"
/db_xref="GeneID:33106163"
CDS 85417..86505
/inference="COORDINATES: similar to AA
sequence:RefSeq:WP_013238663.1"
/transl_table="11"
/protein_id="ref|WP_023161670.1|"
/translation="MKKITIIILCIFLMIFFTACNSSQSTQSSNKSSSTQETSSKTKT
ITDTSGAKVQVPTKINKIADSWKAHNEVLSVLGAGDKIVETVLSEKSMPWLYKVNPAM
KKAVTTFGANFNTEDLMKNKPDIVFVSSGDANANKISSLGIPVVQLNFTTFDTMKKCV
SLTGEILGGDAAKRADKYNKYLDDKVKMVKDVTSKIPDSERPKVLHVESLSPIGVDGS
KTIINEWIEAAGGVNAAKDVTGNMKKVSLEQIIQWNPDIIIFGANGASGKVNSIDKLI
NDPNWQKISAVKNGKVYQNPTGAFLWDRYSCEEALQVQWAAKTIHPDKFKDLDIAAET
KNFYKTFLNYNLTNEEVDKILKAQSPAK"
gene 86628..86891
/locus_tag="CAETHG_RS00435"
/old_locus_tag="CAETHG_0091"
/db_xref="GeneID:33105580"
CDS 86628..86891
/inference="COORDINATES: ab initio prediction:GeneMarkS+"
/transl_table="11"
/protein_id="ref|WP_013238664.1|"
/translation="MKSMKKILVLFMILVIFTFFNECGVKSNSEKQPTSTSKSQSTTR
TIIDMDGNTINIPEKVSKAGCTIGAINQMVLMLGDPYWNVLKK"
gene 87174..88997
/locus_tag="CAETHG_RS00440"
/old_locus_tag="CAETHG_0092"
/db_xref="GeneID:33106836"
CDS 87174..88997
/inference="COORDINATES: similar to AA
sequence:RefSeq:WP_013238665.1"
/transl_table="11"
/protein_id="ref|WP_013238665.1|"
/translation="MYGYDGKVLRINLKERTCKSENLDLDKAKKFIGCRGLGVKTLFD
EIDPKIDALSPENKFIIVTGPLTGAPVPTSGRFMVVTKAPLTGTIGISNSGGKWGVDL
KKAGWDMIIVEDKADSPVYIEIVDDKVEIKDASQLWGKVTSETTKELEKITENKSKVL
CIGPAGERLSLMAAVMNDVDRTAARGGVGAVMGSKNLKAITVKGTGKIALADKEKVKK
VSVEKITTLKNDPVAGQGMPTYGTAILVNIINENGVHPVKNFQESYTNQADKISGETL
TANQLVRKNPCYSCPIGCGRWVRLKDGTECGGPEYETLWCFGSDCGSYDLDAINEANM
LCNEYGIDTITCGATIAAAMELYQRGYIKDEEIAGDNLSLKWGDTESMIGWIKRMVYS
EGFGAKMTNGSYRLCEGYGAPEYSMTVKKQEIPAYDPRGIQGHGITYAVNNRGGCHIK
GYMINPEILGYPEKLDRFALDGKAAYAKLFHDLTAVIDSLGLCIFTTFGLGIQDYVDM
YNAVVGESTYDADSLLEAGDRIWTLEKLFNLAAGIDSSQDTLPKRLLEEPIPDGPSKG
EVHRLDVLLPEYYSVRGWSKEGIPTEETLKKLGLDEYIGKF"
gene 89180..90520
/locus_tag="CAETHG_RS00445"
/old_locus_tag="CAETHG_0093"
/db_xref="GeneID:33105932"
CDS 89180..90520
/inference="COORDINATES: similar to AA
sequence:RefSeq:WP_013238666.1"
/transl_table="11"
/protein_id="ref|WP_023161671.1|"
/translation="MINFNSNKQSFEAFIESIPEGIMICNIYGEIKFVNSALLQITGY
SQECIMNMNIQDMVYSWNNITSNIHNISIQQNVETSIKSVKNMLKLKLNIYPLYTKKM
DDRIIIVVFKEIKKKRKLEERRLEGKAIYTFNKIIGKNKNFLNIIEYSKKISNSKSTI
LITGESGTGKEIFAQAIHNYSDRKENVFMAVNCGAIPEKLIESELFGYEEGAFTGAKK
GGNLGKFEMANGGTVFLDEIGEMPVEMQVKLLRVIEEGLIVRVGGYRQIPVNVRIIAA
TNKNLKEEVENRNFRRDLFYRLNVLPIPLPPLRDRKDDICLLVDYYMNRISKKLNKRK
IKITSDQMDKLVQYEWPGNIRELENVIEFFINIEHIDENIIQSEGLFKEHNVENSRIY
YDGDFMFNMNLENLEKTHIENVIRKFKGNFTLAAKAMGIGRNTLYRKIKKYNIY"
gene 90685..92583
/locus_tag="CAETHG_RS00450"
/old_locus_tag="CAETHG_0094"
/db_xref="GeneID:33106273"
CDS 90685..92583
/inference="COORDINATES: similar to AA
sequence:RefSeq:WP_013238667.1"
/transl_table="11"
/protein_id="ref|WP_023161672.1|"
/translation="MNVAICKSGNVVISKPNIKLSHRRCKKFNIDSHQIFSKKIIDDI
ELQKRFAANRNLILTAAPYMEQLINFVKGFNFFVLLTDGEGCILNALGDEKILEEAFS
LKMVPGAFMNEENIGTNAMSVVIKSKLPVQISGDDHFINAYHRWTCSAAPIKDNKGRL
IGVLNLTGYIEFVHSHTLGMVIAASNAIEEMIKVEEYNKIQNMNYKHIKNIFNSSPVA
IITSDINGKIKICNKKAQDMFGIRGNKLETNNMEDIIENWNNIKAPIYLGESTSKETI
MVSLRNKIQYQVTTSSIYNCGDDNNIEIVYVFEKFKKVNKKNNGNAYYTFDKIMGQDE
NFTKVINYAKKISNSKSTILIMGESGTGKEVFAQSIHNYSSRVDGPFVALNCGAIPKQ
LIESELFGYEEGAFTGAKKGGNLGKFELADGGTIMLDEIGEMPLDMQTKLLRVVQEGV
ITRIGSSKSIPVDVRIIAVTNRDLKKEVEAGRFRKDLYYRLNVLPLFLPPLRERKKDI
PLLIQYFVKNIAQKLNKKEPAILKEYLKKMINYNWPGNIRELENLVELITNTGSIPAD
YFTEENYNNEVLVDISDDCLKLDYVEKEHVIKVLKKFEGNITHSAAALGIRRNTLYSK
IKKYEIEI"
gene 93086..93931
/locus_tag="CAETHG_RS00455"
/old_locus_tag="CAETHG_0095"
/db_xref="GeneID:33105406"
CDS 93086..93931
/inference="COORDINATES: similar to AA
sequence:RefSeq:WP_007062348.1"
/transl_table="11"
/protein_id="ref|WP_023161673.1|"
/translation="MKKKLALLLSLIFVFLVGCTTKQQEAAKPKEARSMVLATTTSTQ
DTGLLDYLVPLFKKDTGIDVKVVAKGTGEALKLAQNGDADCLLVHDKAKEEAFIKNGY
GLKRNDVMYNDFIIVGPTEDPAKIKEKAYNNPIDALKIIKDSNAKFISRGDESGTHSK
EKSLWKSAGITPSGSWYVSAGKGMGAVLQMADEMKAYTLTDRGTYLSMKNKLKLQIVT
EKSPQLYNQYGVIKLNPAKNPKLKEKEADEFYNWILSDKIQKTIGEYGKDKYGQALFI
PNAKK"
gene 93956..94615
/locus_tag="CAETHG_RS00460"
/old_locus_tag="CAETHG_0096"
/db_xref="GeneID:33104217"
CDS 93956..94615
/inference="COORDINATES: similar to AA
sequence:RefSeq:WP_007062349.1"
/transl_table="11"
/protein_id="ref|WP_013238669.1|"
/translation="MLILIKDILPVISMSLVVSMSSTVMAAVSGITIGILAGLKDFKL
KKVMVRLLETLMSTPPVLMGLLVYLLLSRKGVLGSLELLFTPTAMIIAQTLLVFPIIT
GLTISSTQKQGREIKKNCEVLGASRFKTLLTIIVEMKEQLLTIAATGFGRAISEVGAV
MMVGGNIKDHTRVMTTYIALETGKGNFEGAIIIGVILLSISLIINVILHKFRGSEIDE
Y"
gene 94605..95309
/locus_tag="CAETHG_RS00465"
/old_locus_tag="CAETHG_0097"
/db_xref="GeneID:33104297"
CDS 94605..95309
/inference="COORDINATES: similar to AA
sequence:RefSeq:WP_007062350.1"
/transl_table="11"
/protein_id="ref|WP_023161674.1|"
/translation="MNIEVLNIIKQYGNRVVLNIDKFNFKQAGIYIILGLNGSGKSTF
LECIAGVNRVNSGSIKYDDEDFEDTKDKISMLLQKPYIFNTSVKENIIKGLLFKEKRW
EELLQKYGFYIKDFDMEKLMDKNAKTLSGGEKAKTALLRVAMLETKITLLDEPTASMD
LESTLVAEKLIKNMCFNDRTVIMITHDLYQAKRIADYVLYMDKGKIIEYGDKVQFFTN
PSNEKLKMWLNADCIK"
gene 95363..96595
/locus_tag="CAETHG_RS00470"
/old_locus_tag="CAETHG_0098"
/db_xref="GeneID:33105597"
CDS 95363..96595
/inference="COORDINATES: similar to AA
sequence:RefSeq:WP_007062351.1"
/transl_table="11"
/protein_id="ref|WP_013238671.1|"
/translation="MDFYKVSSVEEVKDTINSNFSISLGKELIDLKECNDRILYEDIV
SPLNVPGFKRSIVDGYAVKCKEVQGASESMPSMLDLKGEVIMGKMPSKSLEFPGECMY
IPTGGMLPEGADSVVMIEYTDKMDDTTILVNKPVPFGENVLNEDEDVELGETVLKAGT
VLKPYSISMLSSLGIIKVPVICTPKVGIISTGDEIISPEEYPKPGQIRDINSYLLYSS
VIEDGGEAIFYGVIRDDYEKLFETAKKANEECDIVLISGGSSVGKKDQTAKIIDELGK
PGILLHGISIKPGKPTILGKVKNKPIFGLPGHPLSCAVVYRIIVRYFLQRMMKFEEVE
YPIPCKFSTNYHKAKGREEYLPVTIENIEGEYIAVPVLTKSAAISGFTKAWGYVKIDK
NVEGIFKDQQVYVYKFQR"
gene 96600..98507
/locus_tag="CAETHG_RS00475"
/old_locus_tag="CAETHG_0099"
/db_xref="GeneID:33104405"
CDS 96600..98507
/inference="COORDINATES: similar to AA
sequence:RefSeq:WP_007062352.1"
/transl_table="11"
/protein_id="ref|WP_023161675.1|"
/translation="MAQKVYLSNYEFKEALNKYLSEISSVFLNKEVINTEEGLGRVIA
QAVYSKISSPFYNCSAMDGIALHSSKTIGASEKHPIELEEEKDYIVVDTGDPVPKEYD
CVIMVEDIVNIDENKIQIYKSAAPWQNIRPLGEDIVENQLIVPSGHVIRPVDIGAMLA
GGVNTIEVYKKPLVGIIPTGTELVEPGSDLKVGDIIDFNSRVFSAQVIEYGGTPKRYG
IVKDNYEILKETLKRAVSECDIVIINAGSSAGREDFTSDLIADLGKVYVHGIAIKPGK
PTIMGQINNKPVLGIPGYPVSAHIIMEKVLKKIVENYQGLKTKEPQKVDAILSRRIMS
SLKHLEFVRMKLGYVENKIIATPLSRGAGATMSLVRADGTLEVPQNVEGIEAGTKVEI
SLMRDMEEIKNTIVCIGSHDPILDILSDMLHLSSKHYYLSSAHTGSMGGIMSLKNEET
HIAPIHLLDMETGEYNISYINKYLKNKNIALIKVVKRIQGLMVQKGNPLSLTNISDIS
EKNVRFVNRQRGAGTRLLLDYYLKKLHISPEQINGYEREEFTHLSVAAAVANGDVDCG
LGVYSAADMMGLDFIPVCNEEYDFAVPVQYLELDIIKELLKVMKSSEFLKKLDELGGY
DYSDICNIIYI"
gene 98633..99064
/locus_tag="CAETHG_RS00480"
/old_locus_tag="CAETHG_0100"
/db_xref="GeneID:33105961"
CDS 98633..99064
/inference="COORDINATES: similar to AA
sequence:RefSeq:WP_007062353.1"
/transl_table="11"
/protein_id="ref|WP_013238673.1|"
/translation="MPSILLINIGEEKGVVKKDIEKGYFEINHGLVGDIHAGKLDRQV
SLLGQESIDKIKKSGIDGFCTVKFTENLTTFGLDLYKLSVGTKMKIGEAVLEITEVGK
QCHKGCERRKLADDCVMTRECVFAKVLSSGWIKRGDKIEII"
gene 99061..100086
/locus_tag="CAETHG_RS00485"
/old_locus_tag="CAETHG_0101"
/db_xref="GeneID:33105239"
CDS 99061..100086
/inference="COORDINATES: similar to AA
sequence:RefSeq:WP_013238674.1"
/transl_table="11"
/protein_id="ref|WP_013238674.1|"
/translation="MKSDNEKVYRKSVKKISQSCAIYTFDKIIGKSKNFVSVIEYAKK
ISDSTSTVLITGESGTGKEIFAQAIHNLSSRRGKIFIAVNCGAIPSNLIESELLGYEE
GAFTGAKKGGNAGKFELAHGGTIFLDEIGEMSLETQVRLLRVIEEGVVSRVGGSKQIP
VDVRIIAATNKDLQEEVKKGSFRKDLFYRLNVLPLWLPPLRDRKEDIPILIDYYMTKV
SKKLNKNKFKIDSTVMNKFMEYDWPGNIRELENVVELIVNTEKIPDYILKLHKTFVVG
NNKVAEGSMNFESMKLEDVEKNHIIKVLKSFRGNISLAAKAMGIGRNTLYRKMEKYHI
ECSETEQ"
gene 100225..102048
/locus_tag="CAETHG_RS00490"
/old_locus_tag="CAETHG_0102"
/db_xref="GeneID:33105432"
CDS 100225..102048
/inference="COORDINATES: similar to AA
sequence:RefSeq:WP_007062356.1"
/transl_table="11"
/protein_id="ref|WP_013238675.1|"
/translation="MYGYKGKVLRINLSSKTYIVEELKIDKAKKFIGARGLGVKTLFD
EVDPKVDPLSPDNKFIIAAGPLTGAPVPTSGRFMVVTKSPLTGTIAIANSGGKWGAEF
KAAGYDMIIVEGKSDKEVYVNIVDDKVEFRDASHVWGKLTEETTKMLQQETDSRAKVL
CIGPAGEKLSLMAAVMNDVDRTAGRGGVGAVMGSKNLKAIVVKGSGKVKLFDEQKVKE
VALEKTNILRKDPVAGGGLPTYGTAVLVNIINENGVHPVKNFQKSYTDQADKISGETL
TKDCLVRKNPCYRCPIACGRWVKLDDGTECGGPEYETLWSFGSDCDVYDINAVNTANM
LCNEYGLDTITAGCTIAAAMELYQRGYIKDEEIAADGLSLNWGDAKSMVEWVKKMGLR
EGFGDKMADGSYRLCDSYGVPEYSMTVKKQELPAYDPRGIQGHGITYAVNNRGGCHIK
GYMVSPEILGYPEKLDRLAVEGKAGYARVFHDLTAVIDSLGLCIFTTFGLGAQDYVDM
YNAVVGGELHDVNSLMLAGDRIWTLEKIFNLKAGIDSSQDTLPKRLLEEQIPEGPSKG
EVHKLDVLLPEYYSVRGWDKNGIPTEETLKKLGLDEYVGKL"
gene 102141..102365
/locus_tag="CAETHG_RS00495"
/old_locus_tag="CAETHG_0103"
/db_xref="GeneID:33105480"
CDS 102141..102365
/inference="COORDINATES: similar to AA
sequence:RefSeq:WP_013238676.1"
/transl_table="11"
/protein_id="ref|WP_023161676.1|"
/translation="MKIEVRLFAYFREGRDKKLFLEFDDPVTPADIFKKINIKEEEVA
ILLINGRDGKANTELNDNDVLSLFPPVGGG"
gene 102368..103054
/locus_tag="CAETHG_RS00500"
/old_locus_tag="CAETHG_0104"
/db_xref="GeneID:33106806"
CDS 102368..103054
/inference="COORDINATES: similar to AA
sequence:RefSeq:WP_013238677.1"
/transl_table="11"
/protein_id="ref|WP_013238677.1|"
/translation="MERYVRNMKTLSKEENDNLKNFKVCVVGCGGIGGYVIEMLGRIG
IGSITAVDGDVFEESNLNRQILSSTDTIGFSKALEAKLRMEKVNPLIEVKALGKMLLE
DNACSILSNHDVVVDALDSIPARLLLQRSCKKLNIPMVHGAIAGWYAQVTTIFPGDDT
LNKIYNVDKQTAKGIEKEMGNPSFTPALAASIEVSEVIKILLGRGELLRKKMAFMDLL
SSEYEIVPLG"
gene 103275..105170
/locus_tag="CAETHG_RS00505"
/old_locus_tag="CAETHG_0105"
/db_xref="GeneID:33107486"
CDS 103275..105170
/inference="COORDINATES: similar to AA
sequence:RefSeq:WP_013239054.1"
/transl_table="11"
/protein_id="ref|WP_029170104.1|"
/translation="MNAAICKLGNVVVSKSDIELSHKRCKKFLIDPHQVFSKKIIYDV
ELQKRFAANRNLILTAAPYMEHLVNFVKKFNFFVLLTDEEGCILNALGDEKILSEAFS
LKMVPGAFMDEENIGTNAMSMVIRSKLPVQISGDDHFINAYHKWTCSAAPIKDNKGKL
IGVLSLTGYIEFVHSHTLGMVIAASNAIEEMLKVKEYNKIKNMNYKYMENIFNSSPIA
IVSSDINGKIKICNKKAQDMFSITNSKLQTYKIEDIIENWNDIKTLICLGQDDLKETN
VAVVKNGTRYQLTTSCIYNCEDDNVEIVYVFDKIEKVKKRSNGQAYYTFDNIIGQDES
FTKVINYAKKISDSKSTILVMGESGTGKEVFAQSIHNYSSRVDGPFIALNCGAIPKQL
IESELFGYEEGAFTGAKKGGNLGKFKLADGGTIMLDEIGEMPLDMQTKLLRVVQEGVI
TTIGSSKPIPVDVRIIAATNRDLKKEVEAGRFRKDLYYRLNVLPLFLPTLKERKKDIP
LLIQYFVKNISQKLNKKEPVISKEYLKKMIKYNWPGNIRELENLVELIVNTGSIPADY
FTEEDCDNEVLVDVSDDCLKLDYVEKEHVIKVLKKFKGNITHSAEALGIRRNTLYSKI
EKYNIKV"
gene 105540..105986
/locus_tag="CAETHG_RS00510"
/old_locus_tag="CAETHG_0106"
/db_xref="GeneID:33105123"
CDS 105540..105986
/inference="COORDINATES: similar to AA
sequence:RefSeq:WP_013238679.1"
/transl_table="11"
/protein_id="ref|WP_023161678.1|"
/translation="MDNNILNLEQAIDFLGVSEKTLIKLLREEHVPARKIGREWRFNK
QALINWIASGDSMDYINQNERYIVSEDISGESTALFDKIDETLKTVKEHGYKIKSILK
QLDKDIEVPDNSTLRISYKQQREVEKLEFKVFWDLRENSRFESNKK"
gene 106060..106923
/locus_tag="CAETHG_RS00515"
/old_locus_tag="CAETHG_0107"
/db_xref="GeneID:33106463"
CDS 106060..106923
/inference="COORDINATES: similar to AA
sequence:RefSeq:YP_001253428.1"
/transl_table="11"
/protein_id="ref|WP_013238680.1|"
/translation="MWVLFAFGSAFFAGITAILAKIGIKKTDSNLATAIRTIAILIFS
WLIVLIVGSKNTIYQISGQSLLFLILSGLATGASWLCYFKALQLGNVNKVTPIDKSST
VLTMILAFILLGEKITWIKFIGMCAIGIGTYMMITKKEVKNKEIVDSRWLFYAALSAV
FASLTSILGKVGISGVESNLGTAIRTIVVLIMAWAVVFVSKKQNEIKNIDKRSCLFIC
LSGITTGASWLCYYRALQKGLASVVVPIDKLSIVISIVFSYFILKEKLTKRSFWGLII
IVIGTLVLLIK"
gene 107051..107947
/locus_tag="CAETHG_RS00520"
/old_locus_tag="CAETHG_0108"
/db_xref="GeneID:33106296"
CDS 107051..107947
/inference="COORDINATES: similar to AA
sequence:RefSeq:WP_013238681.1"
/transl_table="11"
/protein_id="ref|WP_013238681.1|"
/translation="MLKIGSHVSMNGKDMLLGSVKEALSYGANTFMFYTGAPQNTSRK
PLEKLRIDEAIEKMNENGIDEIVVHAPYIINIGNSIKPATFELGVNFLRQEIERSSAI
KKVKQLVLHPGAHVGAGTEVGIAQIVNGLNEVITGDQTVQIALETMAGKGSECGRNFE
EIAKIIDGVKYNEKITVCLDTCHINDAGYNVAEDFDGILNEFDHIVGIDRLKVIHLND
SKNPKGSRKDRHEMIGFGSIGFDALSYVANHEDLKDVPKILETPYLANTEGEKRPPYK
YEIAMLKAKKFNENIKQDIFTN"
gene 108107..110752
/locus_tag="CAETHG_RS00525"
/old_locus_tag="CAETHG_0109"
/db_xref="GeneID:33106407"
CDS 108107..110752
/inference="COORDINATES: similar to AA
sequence:RefSeq:WP_013238682.1"
/transl_table="11"
/protein_id="ref|WP_013238682.1|"
/translation="MNEKKRFSITRYTILIAIMIIIFSTIIIRLFFLQVVQGAEYKEK
ASNKSIKEISDIAPRGQILDSKGNILAASTQGYMLIYNQTDNQDKVFFSTMNKVFKIL
DDSGESQQDDFELKVNPYRFEFRSDDEDTRKNLEIKFKRDRGLNEELEKNIKKKSKNI
PDDELKVQVNKELLNMSPEDTFKKLMKRYGISNTYPLEQQRRLMIVKDTLKMNSFSGY
KPVIVASNIKKETAFKFLQILNELPGMDVTTEPIRSYPNGDLGSNFLGYISKISSSYE
RYTEKGYNVNSDYVGQAGIEGALEDRLKGSKGGRIVKLDKNGKITEELGKKESCPGQT
VQLTIDTNVQKAAENSLESTLAYLRSNPNEQQGSNTSNATRGEAVAVNVNTGAIIAMA
QVPRYDPNLFTVPGKLSSEMYDEYFNPNLEQFGRKYIETRGITANYPGESEDEVLNEL
FPIDKSIKNNSTIRKDVYDIYPKPFYNYATQSLIPPGSTFKPITAIAGLETGVITPDF
TVDDQGKFDQGGKIVEFKSDGPQGVVNLISAIEKSSNPYFMTVAEKLRNALGDNILAK
YAWKFGLGIDPNSSVKAATGIEIPEKFGQVYNTVSNKTAYASTYLWKTMSVLKNGQDD
YGHKIVTIDLYDNDNDSKETTQIKNYIKNLIKDCIKNGTSSFDKSKYKELFSELTSKD
VNNKRDISDSQMNSLINEIYSITISDANAQLKVPANIEDAAIGQGLNQFTPLQIVNYV
ATLANGGTRYKLHLVDQYLDTDGKVIEKIKPEVMKKTGVSAANLESVKEGMNAVNENG
TAAHVFNGFPKSTAGKTGTAQSLGNQEQVGRTDYAEYIGFAPSDKPEIAVCVVLFDGG
HGGVGAASVAKDIYSSYFNINNKIK"
gene 110947..112293
/locus_tag="CAETHG_RS00530"
/old_locus_tag="CAETHG_0110"
/db_xref="GeneID:33105617"
CDS 110947..112293
/inference="COORDINATES: similar to AA
sequence:RefSeq:WP_013238683.1"
/transl_table="11"
/protein_id="ref|WP_013238683.1|"
/translation="MRDDYRNLFKFIIKAYYSGNFEEEVMSFLLESKMDKQELCKIIS
TLCGTNIDYSSNFIENLKKAIKSYKQEGKVVNKVRDCSMECVDEKGEILCQKTCPFDA
IFIDNKKNCAYIDKEKCTDCGFCVDVCPTGGIMDKVQFIPLADILKSKSPVVAIVAPA
IIGQFGEDVTMDQLRTAFKKLGFTDMIEVAFFADMLTLKESIEFDNHVKDEKDFMITS
CCCPMWVAMVKKVYSNLVKHVSPSVSPMVAGGRVLKKLNPYCKVVFIGPCIAKKSEAK
EEDIKGAIDFVLTFEELRDIFDAFHIVPSKLEGDFSSKYASRGGRLYARTGGVSIAVS
EAVERIFPEKHKLFSAIQANGIRECREMLTKVQNGEIKANFIEGMGCIGGCVGGPKAI
VLKDEGRDRVNKFAQDSEIKVAVDSECMHGVLHALDIHSIDDFKDEKKIELLEREF"
gene complement(112324..113628)
/locus_tag="CAETHG_RS00535"
/old_locus_tag="CAETHG_0111"
/db_xref="GeneID:33105551"
CDS complement(112324..113628)
/inference="COORDINATES: similar to AA
sequence:RefSeq:WP_013238684.1"
/transl_table="11"
/protein_id="ref|WP_023161679.1|"
/translation="MGAIIFKSSIFNVKGSSSYKNFSLDSFDLKKAPINLVYENKKIK
IDLPIGVKSNIYYIPVNEIVSNLDGKFSIKHGKAELNFLSTRSLIDTKRATYKINGTT
HKLRHKVFLKQNILYISLFDFTNMFNLKTYWNEKSSEICFYKNKDIVTLSTTPVKKKA
ALLRLEDISAGGLYNSHETLEKLRIVTDYLYAKGTIFYVAWVPRYVDPSMNIDNNLLE
KNNMFNADFVFTLDYMINKNGILGLHGYTHQYGNTKSIDAIEFHRSKKDNIPASAEYA
KDRISKAIETAKALDINCDFFEAPHYAILPEQMTAIEKSFNYMYEPYSINGGFTESKH
IVKFENSHRKAVYIPTPLGYVDGKSDCRNMLNKIREINDNTVASLFYHPYIEFDYINL
LTEKNGYPTYTYSSNSPLHQMLEVLNKRGYNFNSIDNLLRSK"
gene 113950..115170
/locus_tag="CAETHG_RS00540"
/old_locus_tag="CAETHG_0112"
/db_xref="GeneID:33106638"
CDS 113950..115170
/inference="COORDINATES: similar to AA
sequence:RefSeq:WP_015616742.1"
/transl_table="11"
/protein_id="ref|WP_023161680.1|"
/translation="MRILHTSDWHLGKNLEGHSRMDEQEAFLKDFVHIVSENNVDLII
IAGDIYDSPNPPARAEKMFYDTLKKLSSNGERVTLVIAGNHDNPDRLVAAGPLARDHG
IIMVGTPKSVVPIGNYGRHTVVSSGEGFIEIHINEEKAVILTVPFPSEKRLNEVLYGD
MDEEEERAKSYGDRIKALFSKLSENYREDTINIVVSHLFTMGSEESGSERNAQLGGSF
IVDSSCFPQNAQYIALGHVHKPQIVPATEKRARYSGSPLEYNKKEINFKKKCFIIDVK
AGEKCIVKDIEFKTYKPIEVWKCKSIQDAIEKCEENKDRNCWVYLEITTDRYIREDEI
KIMKTTKKDIIEIMPKIVEKSNDNFDINSFSQKSFKDIFKEFYLKERKVEPQEELVNM
LLSVMEGDENNEAN"
regulatory 115143..115148
/gene="CAETHG_0113"
/regulatory_class="ribosome_binding_site"
/note="14nt upstream of CAETHG_0113"
gene 115157..117493
/locus_tag="CAETHG_RS00545_1"
/note="Start and stop codon were annotated in different
frames; The gene CAETHG_RS00545 was split in two as in
CP006763.1 annotation (CAETHG_0113 and CAETHG_0114). This
is the proposed new annotation as in CAETHG_1113
(CP006763.1); Determined using differential RNA-Seq
analysis (or Transcription Start Sites, TSSs) performed in
Clostridium autoethanogenum grown on gas or fructose;
dRNA-Seq data deposited in the NCBI Gene Expression Omnibus
depository under accession number GSE108700"
CDS 115157..117493
/product="Nuclease SbcCD subunit C"
/inference="similar to AA sequence:Swiss-Prot:Q97FK1"
/translation="MKPIRLKIKGLNSFIESQCIDFGKLTQRGLFGIFGPTGSGKSTI
LDGMTLALYGETSRKSSNYININCNTLSVSFEFQISGRNIKKYRVEREFKRDNKTGSP
RSKLAKIVDVTDDVEKILEEGARNVTEKCEDIIGLRLEDFTRTVVLPQGKFNEFLRLE
GKDRRNMLERLFNLQEYGYELSEKLSKKIGREKNKANLVEGELKGYENINEKVLEEKK
KALCELNKNYDKCQSELVNSQNEFNDGKELWNLQEELKHQVIEQEKLKKSEVYINEIQ
QKVLLGESAAKVKPYIDEYENTISKIRSIEKELLILNDTMKSIKNNKDEIENKLENAK
NKRNNELPDLKIKEQKAIEAIEEKSVLNMLLHDKEKLEKNIAVLKQDLQTNGRNIEKS
EVDISRINCQIKDSENKMQALKIPEEYKKKINEGIVILNNLESIGEQKKSAVRDIESL
KSNIETEEKKSEILAKKNNEKSNLLEDNNKLLNNLIENCPGDQNLLLALQKNLTDARD
KWSKYYEYEGDLRSSTTLIEKLKIELQDKKSEKGNLENEIEEIDKKVKKIETENLAHT
LRKSLVEGEPCPVCGSVHHVVQNVIILDSSNLKELKLDLDAKIQRSNKLNNEIVKIDT
NIKVQKENTADRQKKIKELGENFKAFPLKDVESKFNNLKKAVDEFNNKKITLENKIKI
LNQDKNVIEIEYSKSVTRKVENSSQLQKLQESFQKIDQKCAKVNSEYESLKQELGICN
FKEKNEEILEKEKSKTLLENIIKNLRKDLEIEQRKKRV"
regulatory 117482..117487
/gene="CAETHG_0114"
/regulatory_class="ribosome_binding_site"
/note="23nt upstream of CAETHG_0114"
gene 117505..118650
/locus_tag="CAETHG_RS00545_2"
/note="Primary TSSs upstream on gas; Primary TSSs upstream
on fructose; Start and stop codon were annotated in
different frames; The gene CAETHG_RS00545 was split in two
as in CP006763.1 annotation (CAETHG_0113 and CAETHG_0114).
This is the proposed new annotation as in CAETHG_0114
(CP006763.1); Determined using differential RNA-Seq
analysis (or Transcription Start Sites, TSSs) performed in
Clostridium autoethanogenum grown on gas or fructose;
dRNA-Seq data deposited in the NCBI Gene Expression Omnibus
depository under accession number GSE108700"
CDS 117505..118650
/product="Nuclease SbcCD subunit C"
/inference="similar to AA sequence:Swiss-Prot:Q97FK1"
/translation="MTLRTQLSKNSATFVEKNKSIVEKENSIKDKACGREDLENLKRE
ILGNIKKIEYEYEETEKNSKKIEKQYNECSSSIIAAQKNLVSLNERCADDLENLRKAL
SEEKIENIVEAKNNYMSKDKIEELKIKIEQYRNASVKIIGTIENLNTKIGDRSLSEDR
WIEIQSTRDKNTETLEKLKKDKIELEREVKDIDEKIGQLTKLLNKKQKLEYELSLLDD
LDKLFKGKKFVEFVAQNQLKYISIEADKRLKEITCGNYGLEVDKDGRFIIRDYKNGGA
QRDASTLSGGETFVTSLALALALSAQIQLKGSAPLELFFLDEGFGTLDDNLLEVVMDS
LEKIHNDRLSIGIISHLESIKDRMPVKLIVAPAEAGMGGSKVKIEIN"
gene 119082..119885
/locus_tag="CAETHG_RS00550"
/old_locus_tag="CAETHG_0115"
/db_xref="GeneID:33104306"
CDS 119082..119885
/inference="COORDINATES: similar to AA
sequence:RefSeq:WP_013238687.1"
/transl_table="11"
/protein_id="ref|WP_013238687.1|"
/translation="MNIVVLIKQVPDMEKVKFDREKGVVDRKSAGVEINPFDLNALEA
AVQISEKIDAKVTVVSMGPPSADQALRECIARGANEGILISDVKFGGSDTKATSSILA
SAIKKIGSCDLVIAGEKTVDGDTGQVGPEVAEFLDIPHASYVSKITDASDDKVEVCSE
IWEGTYLKSVKLPALITVTKDINEPRLPSFKNKMKARKAEIQTLKFEDLKEYTDADKV
GFKGSPTKVKKIEVPKIQKRQGKIYRKGDAAKAEDELVDIFRKKKILEA"
gene 119890..120888
/locus_tag="CAETHG_RS00555"
/old_locus_tag="CAETHG_0116"
/db_xref="GeneID:33104192"
CDS 119890..120888
/inference="COORDINATES: similar to AA
sequence:RefSeq:WP_012103838.1"
/transl_table="11"
/protein_id="ref|WP_013238688.1|"
/translation="MEKEYNGVLVFAEQKKGEIHKVSYELLGKARELAGKLDIPVYSA
LLGPCGIKAEELIYRGADKVFYVEDDIFNAPEETVYKTNLESLIKKVKPEICLIGATS
LGRSLAPRLAASLETGLTADCTGLEIDEDGKLIQIRPAFSENILAHIKSDTYPQMSTV
RYKEFNESKRDENRKGEIVKVDAVKLENELVKVIKELKSQEVNISDASVVVAAGKGLK
KAEDMAMIKELADLLSGVVGASREIVDDGFISKDFQVGYSGNRVKPKLYIACGISGAP
QHLAGMKESDFIVAINTDPSAPIFNVADYGIVDDMYKVVPDLISKIKQGSLETVSC"
gene 120912..122318
/locus_tag="CAETHG_RS00560"
/old_locus_tag="CAETHG_0117"
/db_xref="GeneID:33104309"
CDS 120912..122318
/inference="COORDINATES: similar to AA
sequence:RefSeq:WP_013238689.1"
/transl_table="11"
/protein_id="ref|WP_023161683.1|"
/translation="MNTDLIKNSPEKVVESLRKVVGDDWVTNDLSQMQGYLYDETETL
LRPEACKDCVVVKPASPEEISEVLKYANKEVLPVIVRGGGTGVVAGAIPTQPSIILSL
ERLNKVVEFDEKNLMITLESGATLSQLLEELNKNGKLFFPVHPGDEGAQVGGMVAANA
GGTRAVKHGIMRNHVKALEVVLATGEIITLGGKLLKNNMGYDLLQLMIGSEGTLGIIT
KVTLRLYARSKCNGTLLVSFNSQREACDAVPEILQEGITPLAIEYMDRVISEKAAEQL
GTTWPAAKGSVDLMFILDECSEDDLYSNSEKVVKICEKHGSVDSIVAETEKDQSHLLQ
IRSNAYGPYKDNIADIMDVAVPPSSVPDFFDDVKRLTKEYGNEIVSLGHIGDGNIHNF
IMGDNGKLPTNYEQLKEEIYKTAIKYGGTITAEHGTGKTRKKHMPLQFSQVEINIMEN
IKRAFDPNSILSPGNIVD"
gene 122440..123348
/locus_tag="CAETHG_RS00565"
/old_locus_tag="CAETHG_0118"
/db_xref="GeneID:33104319"
CDS 122440..123348
/inference="COORDINATES: similar to AA
sequence:RefSeq:WP_012102548.1"
/transl_table="11"
/protein_id="ref|WP_023161684.1|"
/translation="MKSIKNISAIGLGAIGCAYTSKLYDFNPEGIKFIAGEERAERYK
KSGFIINGKKYNFTYIDPKEKCQPADLIIVSVKSNQLTQAICDMRNHVGENTIIISLM
NGITSEEIIGKEYGMDKMLYALCIGIDGNRKENNISFSNIGNITFGEKVNKVYSEKVQ
KVKTLFDNAKIPYKIPEDMMRALWYKFMVNVGINQTSAVLRATYGVFQTKNEAKELME
SAMWEVVKLSQKVGVNLSKNDIEEWHKVLNTLGHDSRTSMCQDIVYGRKTEVDIFAGT
VCKLGEKYGVDTPVNRTLLNIIKIIE"
gene 123516..124856
/locus_tag="CAETHG_RS00570"
/db_xref="GeneID:33104681"
CDS 123516..124856
/inference="COORDINATES: protein motif:HMM:PF12838.5"
/transl_table="11"
/protein_id="ref|WP_023161685.1|"
/translation="MNKSPVTVLKEKCTGCNKCIRTCPILGANVTATENGVSKVYIDE
ERCIGCGECVKVCEHGARDFNDSTQDFFKDLKKGKKITVIAAPSIIVNIKNYKKFFGY
LKSLGVSIIYDVSFGADITTWAYLKAMKEKNISSLISQPCPIVVNYIEKYKPELIEYL
APIHSPMMCTAVYLKKYKHICEDIAFLSPCIGKLIEINDKNTDGYVKYNVTYKKILDY
LRDNNVNLNNYDEVEFDNVPASLGVVYSLPGGLKANVKARTEELHVLQIEGHKEAIEY
LNKYSDRVKANKLIPSLLDILNCKNGCNIGTASLDNLTEYDIQYRFHDIKVEKLREKT
GLFKKKIKSIDEYFDKNLNLNDFVRKYTAQKVKKIIEPTQKDYDNIFDEMMKTTTLGK
EFNCSACGYSTCKEMVKMIFNGINSKENCIYYVKKKSIWNIANWKKKMKRSKSL"
gene 124805..125431
/locus_tag="CAETHG_RS19895"
/old_locus_tag="CAETHG_0120"
/db_xref="GeneID:33106658"
CDS 124805..125431
/inference="COORDINATES: protein motif:HMM:PF00015.19"
/transl_table="11"
/protein_id="ref|WP_023161686.1|"
/translation="MEYSELEEKNEEVKESINKITVLAEERQRKSDEIIKFANTLLAA
INEVSKGNEESASAIQDIVEELKSIMDISSKLKENIHQINEKLDKFTDSSDSIVAISE
QTNLLSLNAAIEAARANEHGKGFAVVADEVKKLAEQSKTTAQSTKNEENEMMQSILKV
IEVSDLLQNKMDNINNDILTISETIQEISAKSQEIVSSSEKLINSESH"
gene 125698..126636
/locus_tag="CAETHG_RS00575"
/old_locus_tag="CAETHG_0121"
/db_xref="GeneID:33104197"
CDS 125698..126636
/inference="COORDINATES: similar to AA
sequence:RefSeq:WP_007059426.1"
/transl_table="11"
/protein_id="ref|WP_013238692.1|"
/translation="MVVLNAIGSVLSIVIMICTGYVLTKFKWLNENISKVFSKLVCNV
ALPCLMISNLMGNFTRDKLDHIGKGLIIPVLSMAIGYILAILISKIIKVKKERTGTFR
SMFFVSNSIFIGLPINLALFGSKSVPYVLLYYIANTTFFWTIGAYGISSDGQADKKTS
IFSKKTLNRIFSPPLMGFIIAMIFIFCGIKLPKFVMDTCKYFGDMTTPLSMLFIGITI
YYVDIKKIKMSKDIFFVLIGRFIISPVLIIFLAGFFPIPELMKKVFIIQAAMPVMTNT
SIVAKAYGADYEYAAVVTSLTTALSLLVIPIYMAII"
gene 128069..129082
/locus_tag="CAETHG_RS00580"
/old_locus_tag="CAETHG_0122"
/db_xref="GeneID:33104549"
CDS 128069..129082
/inference="COORDINATES: similar to AA
sequence:RefSeq:NP_346736.1"
/transl_table="11"
/protein_id="ref|WP_013238693.1|"
/translation="MEKLKVYYDEDADLNLLKGKKIAILGFGSQGHAHALNLKESGLD
VIVGLYKGSKSWKKAEDYGFKVYEIAEAVKQADIITVLLPDEKQKQIYDESIKDNLSE
GNALFFAHGFNIHFNQIVPPKFVDVLMIAPKGPGHIVRREYTLGNGVPCLYAVYQDYS
GKGKEIALAYGKGIGGTRAGVMTTTFKVETETDLFGEQVVLCGGVAELIKAGFDTLVE
AGYAPENAYFECLHEMKLIVDLIYEGGLARMRYSVSDTAEYGDYKIGKRIINDNTRAE
MKKVLTEIQDGTFAREWLLENQTGRPGFTARRRMEKDAPIEKVGKELRSMMSWINENP
DNE"
gene 129638..131296
/gene="ilvD"
/locus_tag="CAETHG_RS00585"
/old_locus_tag="CAETHG_0123"
/db_xref="GeneID:33106259"
CDS 129638..131296
/inference="COORDINATES: similar to AA
sequence:RefSeq:YP_001088528.1"
/transl_table="11"
/protein_id="ref|WP_013238694.1|"
/translation="MKSDSVKKGIKAAPARALMYGMGYTKEEIERPLIGIVNSQNEIV
[truncated: 133,914 more rows]

## Sheet: Table S6 - Motif 01 (Gas)
Table S6 - Promoter motifs for primary TSSs for growth of C. autoethanogenum on gas
E-value: 2.2e-112
TSS_ID	Strand	Start	p-value	Sites			Gene product	Gene
TSS_020856	+	28	1.62e-07	AATTAATAGA	ATATGTGGTATAATA	ATAATTTA	transcriptional regulator, GntR family wit	CAETHG_1837
TSS_024603	+	30	1.62e-07	ACAGTTTCAA	ATTTATGCTATAATA	TGTATG	protein of unknown function DUF6 transmembrane	CAETHG_3897
TSS_016314	-	10	1.62e-07	ATTTCATTAA	ATATGTGCTATAATA	GAGGTATAT	hypothetical protein	CAETHG_1096
TSS_007995	+	22	1.62e-07	TAATTTGTAT	ATATGTGGTATAATA	GCTTTAAGAA	transcriptional regulator, CBS sensor domain	CAETHG_2908
TSS_007994	+	30	1.62e-07	TAATTTGTAT	ATATGTGGTATAATA	GCTTTA	transcriptional regulator, CBS sensor domain	CAETHG_2908
TSS_017914	+	30	3.42e-07	ATGTTTATAA	ATATATGGTATAATA	GCATAG	Trigger factor	CAETHG_1473
TSS_013336	+	30	7.4e-07	GTTATAACTT	ATTTATGATATAATA	AAAAGA	SNF2 helicase associated domain protein	CAETHG_0242
TSS_006231	+	33	7.4e-07	GGTATTCTGT	AATTATGGTATAATA	TAG	putative conserved protein UCP037246	CAETHG_2699
TSS_003342	+	30	7.4e-07	TTTTTATACT	AATTATGGTATAATA	ATCATA	hypothetical protein	CAETHG_2283
TSS_022328	+	29	1.29e-06	AGATAGATAA	ATATATGATATAATA	TTTATTG	UvrB/UvrC protein	CAETHG_1976
TSS_014223	+	32	1.29e-06	AATTTACCAT	ATATATGATATAATA	ATAC	NAD(+) ADP-ribosyltransferase	CAETHG_0395
TSS_009479	+	30	1.29e-06	AATGGAATAT	ATATATGATATAATA	TGTACG	phosphoribosylformylglycinamidine synthase	CAETHG_3245
TSS_013020	+	30	1.87e-06	ACTTAGATTA	TTTTGTGATATAATA	TTCACA	Nitrate reductase	CAETHG_0085
TSS_002618	+	10	1.87e-06	ATAACACAA	AATTATGATATAATA	AATTTTGTGT	UDP-N-acetylglucosamin	CAETHG_2027
TSS_002617	+	29	1.87e-06	AATAACACAA	AATTATGATATAATA	AATTTTG	UDP-N-acetylglucosamin	CAETHG_2027
TSS_010034	+	29	2.91e-06	TATGAACGAA	ATGTATGATATAATA	ATGAATA	serine/threonine protein kinase with PAST	CAETHG_3344
TSS_023043	+	29	2.91e-06	CATATAAAAA	GTATATGCTATAATA	TTAATCA	Silent information regulator protein Sir2	CAETHG_2239
TSS_011377	+	18	2.91e-06	TTCGTGCTAT	TTTTATGATATAATA	CATGTTAATA	Ribosomal RNA large subunit methyltransferase H	CAETHG_3853
TSS_011376	+	29	2.91e-06	TTCGTGCTAT	TTTTATGATATAATA	CATGTTA	Ribosomal RNA large subunit methyltransferase H	CAETHG_3853
TSS_011168	+	32	2.91e-06	TTTCTTTTTT	CTATGTGCTATAATA	AAAG	hypothetical protein	CAETHG_3801
TSS_006217	+	29	2.91e-06	TGTTAATTTA	TATTATGCTATAATA	AATGTTA	signal peptidase I	CAETHG_2696
TSS_005879	+	31	2.91e-06	TTTAAGCTAA	ATTTATGATATAATG	AATTA	diguanylate cyclase/phosphodiesterase	CAETHG_2642
TSS_002088	+	30	2.91e-06	AACTCATGTT	TTTTATGATATAATA	TTCACG	hypothetical protein	CAETHG_1551
TSS_001913	+	30	2.91e-06	TATTTTATAC	AACTATGCTATAATA	TACATA	Protein of unknown function DUF4364	CAETHG_1361
TSS_023813	+	30	3.91e-06	ATTACGTCTA	AAATATGGTATAATG	CAAACA	protein of unknown function DUF81	CAETHG_2879
TSS_023126	+	30	3.91e-06	ATTATTAGTC	TTATATGATATAATA	ATATCA	3-methyladenine DNA glycosylase	CAETHG_2298
TSS_008432	+	19	3.91e-06	TTTTAAGTAG	ATATATGCTATAATT	ATGTAATAAT	CheW protein	CAETHG_3034
TSS_008430	+	30	3.91e-06	TTTTAAGTAG	ATATATGCTATAATT	ATGTAA	CheW protein	CAETHG_3034
TSS_007830	-	17	3.91e-06	ATTACGTCTA	AAATATGGTATAATG	CAAACATTAT	ATPase, P-type (transporting), HAD superfamily	CAETHG_2880
TSS_003179	+	30	3.91e-06	GATAATAAGT	ACTTATGGTATAATA	AATATA	protein of unknown function DUF970	CAETHG_2246
TSS_013180	+	30	5.13e-06	ATTTAATAAA	CTTTATGATATAATA	AGAAGA	DNA mismatch repair protein mutL	CAETHG_0209
TSS_017008	+	29	5.13e-06	ATTTGTCATA	AAATGTGCTATAATT	GTATTTA	peptidase M20	CAETHG_1246
TSS_016002	+	30	5.13e-06	GCAAAAGTTG	AGTTGTGATATAATA	TAAAGG	hypothetical protein	CAETHG_1011
TSS_015430	+	31	5.13e-06	GTTTATGACA	AAGTATGATATAATA	AATTA	hypothetical protein	CAETHG_0829
TSS_010664	+	34	5.13e-06	GTAATAGGTA	ATTTATGATATAATT	AC	hypothetical protein	CAETHG_3540
TSS_010534	+	29	5.13e-06	TTTTGACATC	AATTATGCTATAATT	ATGATTG	oligopeptide transporter, OPT family	CAETHG_3477
TSS_001628	+	30	5.13e-06	ATAATCACAA	AGATATGCTATAATA	TTTATA	hypothetical protein	CAETHG_1103
TSS_024032	+	31	6.57e-06	AAAATAAATA	TACTATGGTATAATA	TAATC	hypothetical protein	CAETHG_3139
TSS_023202	+	29	6.57e-06	ATATATTAGC	TTTTATGGTATAATT	CAAAATA	adenylate cyclase	CAETHG_2381
TSS_022560	+	29	6.57e-06	AGAATGATAA	TTATGTGATATAATG	TTAGTTA	hypothetical protein	CAETHG_2025
TSS_014892	+	30	6.57e-06	ATTATAATAT	CTCTATGCTATAATA	AAAATA	ATP-dependent DNA helicase, RecQ family	CAETHG_0595
TSS_012719	+	30	6.57e-06	TACCACGTAA	AAATATGCTATAATT	TCCTTA	hypothetical protein	CAETHG_3984
TSS_008766	+	28	6.57e-06	CTAATAATAT	GATTATGATATAATA	TAAGTAAA	DNA polymerase beta domain protein region	CAETHG_3082
TSS_004656	+	30	6.57e-06	TTTTTATGAT	AAATATGATATAATG	ATGCTG	protein of unknown function DUF3870	CAETHG_2455
TSS_003084	+	30	6.57e-06	CTCTGTTTAT	ATGTATGCTATAATT	GGATTA	Cellulase	CAETHG_2220
TSS_002271	+	30	6.57e-06	TTTTTTATTA	AAATATGGTATAATT	AGCTTA	putative zinc-binding domain containing protein	CAETHG_1680
TSS_022543	+	30	7.72e-06	GAAAATGTAA	TATTGTGATATAATG	ACAATG	Conserved hypothetical protein CHP01212	CAETHG_2018
TSS_016150	+	31	7.72e-06	AAATGGTTTA	ATCTGTGATATAATT	TATTA	methyl-accepting chemotaxis sensory transducer	CAETHG_1045
TSS_015005	-	17	7.72e-06	TTATGACAAG	AATTATGATATAATT	AATAAACTAT	RNA polymerase, sigma-24 subunit, ECF subfamily	CAETHG_0660
TSS_014964	+	30	7.72e-06	ATTTTGATAT	TTATATGATATAATG	TTCATA	Antibiotic biosynthesis monooxygenase	CAETHG_0629
TSS_001168	+	30	7.72e-06	TTATGACAAG	AATTATGATATAATT	AATAAA	Protein of unknown function DUF2164	CAETHG_0661
TSS_024370	+	31	9.15e-06	ATTTACTCAA	TATTATGCTATAATT	TATTA	integrase family protein	CAETHG_3579
TSS_021049	+	30	9.15e-06	AGCATAGAAT	TATTATGGTATAATT	TAATTA	hypothetical protein	CAETHG_1895
TSS_020604	+	29	9.15e-06	CACTACCCCA	AAATATGATATAATT	ATAGTCA	transcriptional regulator, PadR-like family	CAETHG_1726
TSS_017330	+	33	9.15e-06	AAAGTATATG	CAATATGATATAATA	AGT	exopolysaccharide biosynthesis polypreny	CAETHG_1300
TSS_011174	+	31	9.15e-06	AGATGTTATT	AGTTGTGGTATAATT	AGTCA	hypothetical protein	CAETHG_3805
TSS_011171	+	32	9.15e-06	TTGGTGTGAA	AAATATGATATAATT	AACC	SdpI/YhfL protein family	CAETHG_3804
TSS_009776	+	30	9.15e-06	ATTAATTTTT	ATTTGTGCTAAAATA	ACTTTG	hypothetical protein	CAETHG_3310
TSS_009249	+	29	9.15e-06	GTATAGCTAT	CTCTATGATATAATA	TACTTTA	hypothetical protein	CAETHG_3169
TSS_008018	+	30	9.15e-06	CAGAATATAA	CTTTATGATATAATG	TTTAGT	putative protein family	CAETHG_2918
TSS_002867	+	30	9.15e-06	TTATTCCAGT	TTTTATGATATAATT	AATGTA	3H domain-containing protein	CAETHG_2132
TSS_002404	+	11	9.15e-06	AATATGATCA	ATTTGTGGTAAAATA	ATTGTGTAAA	transaldolase	CAETHG_1810
TSS_002401	+	30	9.15e-06	AATATGATCA	ATTTGTGGTAAAATA	ATTGTG	transaldolase	CAETHG_1810
TSS_001613	+	30	9.15e-06	AAAATATCTT	CAATATGATATAATA	TCTACA	peptidase S51 dipeptidase E	CAETHG_1074
TSS_001566	+	29	9.15e-06	AAAATTATCT	ATGTATGATATAATT	ACAGCTG	two component transcriptional regulator, LytT	CAETHG_1006
TSS_000071	+	8	9.15e-06	TCGTCTA	CTTTATGGTATAATT	TCACTGTATA	two component transcriptional regulator, winge	CAETHG_0022
TSS_000069	+	30	9.15e-06	TAATCGTCTA	CTTTATGGTATAATT	TCACTG	two component transcriptional regulator, winge	CAETHG_0022
TSS_010703	+	31	1.06e-05	TGGAAAGCTG	TTGTATGGTATAATT	ACTGA	histidine triad (HIT) protein	CAETHG_3556
TSS_024380	+	30	1.06e-05	GTCAAATTTG	ACTTATGCTATAATT	ATAGTA	transcriptional regulator, HxlR family	CAETHG_3595
TSS_024379	+	18	1.06e-05	GTCAAATTTG	ACTTATGCTATAATT	ATAGTATTAT	transcriptional regulator, HxlR family	CAETHG_3595
TSS_023405	+	30	1.06e-05	ATGTTTCCTT	GTATGTGATATAATT	TGCATA	Protein of unknown function DUF2837	CAETHG_2522
TSS_015060	+	30	1.06e-05	ATAATAATTT	ATTTATGGTAAAATA	TTAATA	hypothetical protein	CAETHG_0693
TSS_011482	+	29	1.06e-05	TTACTGGGTA	AGTTATGCTATAATT	TCTAGTA	protein of unknown function DUF362	CAETHG_3907
TSS_008868	+	35	1.06e-05	TATTATTCTA	GAGTATGATATAATA	G	methyl-accepting chemotaxis sensory transduce	CAETHG_3106
TSS_008851	+	18	1.06e-05	AAAAAGAACT	ATATGTGCTAAAATA	TTTTCATTAT	homoserine dehydrogenase	CAETHG_3099
TSS_008848	+	30	1.06e-05	AAAAAGAACT	ATATGTGCTAAAATA	TTTTCA	homoserine dehydrogenase	CAETHG_3099
TSS_002750	+	29	1.06e-05	GTGCATTATA	TATTGTGATATAATT	ATAAATA	DNA replication and repair protein recF	CAETHG_2127
TSS_000797	+	30	1.06e-05	ATTTGTCAAC	TTATATGATATAATT	CACATA	SOS-response transcriptional repressor, LexA	CAETHG_0188
TSS_000146	+	30	1.06e-05	CTAGAGGTTA	ATTTGTGTTATAATA	GTGCTA	hypothetical protein	CAETHG_0060
TSS_018009	+	4	1.22e-05	AGA	ATTGATGATATAATA	AAATATGTAG	Protein of unknown function DUF3343	CAETHG_1483
TSS_022475	+	31	1.22e-05	AAAATAATTC	ATTTATGTTATAATA	AATTA	tRNA(Ile)-lysidine synthase	CAETHG_1989
TSS_017687	+	29	1.22e-05	TTGATACATA	AAGTATGATATAATT	ACCACTA	3-oxoacyl-(acyl-carrier-protein) reductase	CAETHG_1392
TSS_012827	+	30	1.22e-05	TATATTAATA	AGATATGCTATAATT	TTAAAG	ECF transporter, substrate-specific component	CAETHG_4038
TSS_011402	+	30	1.22e-05	TGATAATGAG	CATTATGATATAATG	AAAATA	diguanylate cyclase with Cache-1 sensor	CAETHG_3871
TSS_011052	+	29	1.22e-05	TTTATTATAT	CACTATGATATAATA	AATAACA	transcriptional regulator, PadR-like family	CAETHG_3698
TSS_001828	+	31	1.22e-05	TAAAGATTTA	ATTTATGTTATAATA	ATTTA	penicillin-binding protein, 1A family	CAETHG_1292
TSS_016840	+	30	1.41e-05	TTTTTGCAGT	ACGTGTGATATAATG	GCATTA	UspA domain-containing protein	CAETHG_1201
TSS_024331	+	30	1.61e-05	ACCTTTTCAT	AATTATGGTACAATA	TCCAAG	hypothetical protein	CAETHG_3528
TSS_023719	+	29	1.61e-05	ATTATTTTAA	AAATATGCTAAAATA	TAATACA	ribonucleoside-diphosphate reductase	CAETHG_2775
TSS_016070	+	30	1.61e-05	ATATCTATAG	ATATATGATAAAATA	ATAAAA	two component transcriptional regulator, LytT	CAETHG_1026
TSS_015482	+	30	1.61e-05	TTTATATAGC	ATTTGTGATAGAATA	TAATTG	RNA binding S1 domain protein	CAETHG_0848
TSS_015481	+	8	1.61e-05	ATATAGC	ATTTGTGATAGAATA	TAATTGTTAA	RNA binding S1 domain protein	CAETHG_0848
TSS_015433	+	29	1.61e-05	TACCATTAAA	AATTGTGATAAAATA	TAACTTG	Protein of unknown function DUF4317	CAETHG_0830
TSS_009396	+	30	1.61e-05	TAATTATAAA	AAATATGGTAAAATA	AGAATA	sporulation transcriptional activator Spo0A	CAETHG_3212
TSS_005600	+	30	1.61e-05	ATATAAAATT	ATAGATGCTATAATG	TAAAAA	hypothetical protein	CAETHG_2562
TSS_002381	+	31	1.61e-05	TATTTTATCG	AAATATGCTAAAATA	TTAAC	transcriptional regulator, LysR family	CAETHG_1782
TSS_001078	+	30	1.61e-05	ATTTATAAGA	AATTATGGTATACTA	TTTACA	Dihydrofolate reductase	CAETHG_0509
TSS_000657	+	33	1.61e-05	AAATAAAAAA	ATTTATGATATACTA	TTA	transcriptional regulator, PucR family	CAETHG_0128
TSS_023009	+	30	1.85e-05	TAAAAGCTCT	TTATATGCTAAAATA	TAATTG	Uracil-DNA glycosylase superfamily	CAETHG_2223
TSS_014665	+	30	1.85e-05	ATATTGTTTT	TTTTATGCTACAATA	TATTAG	small GTP-binding protein	CAETHG_0529
TSS_005757	+	29	1.85e-05	AGTTATCTTT	AAATATGTTATAATA	GGTGATG	Protein of unknown function DUF2140	CAETHG_2590
TSS_004223	+	29	1.85e-05	ATTTATTACT	TTAGGTGATATAATA	TCAGGTG	Conserved hypothetical protein CHP00147	CAETHG_2409
TSS_001818	+	31	1.85e-05	TGCCTGAGTA	AAATATGGTATACTA	ATAAT	aminodeoxychorismate lyase	CAETHG_1284
TSS_001147	+	33	1.85e-05	TTCCTAACTT	ATATATGATATACTA	TAA	hypothetical protein	CAETHG_0622
TSS_000769	+	30	1.85e-05	AAATAAAATT	TGTTGTGATATAATT	TATCTA	HutD-family protein	CAETHG_0172
TSS_014889	+	32	2.12e-05	ATAGATTAGG	GTATATGCTAAAATA	CATA	RQC domain-containing protein	CAETHG_0594
TSS_003163	+	29	2.12e-05	AAAACCTTTG	AGTGATGGTATAATA	ATATATG	Arginine decarboxylase	CAETHG_2244
TSS_024560	+	29	2.12e-05	TAATTTCAGT	ATATATGTTATAATG	TACAATG	transcriptional regulator, LysR family	CAETHG_3864
TSS_024154	-	10	2.12e-05	GTATTTTAGT	ATCTGTGATACAATA	ATAAAGTAC	protein of unknown function DUF4397	CAETHG_3235
TSS_020740	-	15	2.12e-05	TATCACAGCA	AAATGTGATATACTA	TTCTATTTAA	protein of unknown function DUF6 transmembrane	CAETHG_1767
TSS_020359	+	29	2.12e-05	TATATAATTA	GCATATGCTATAATT	ATACATA	ABC transporter related protein	CAETHG_1631
TSS_020358	+	10	2.12e-05	ATATAATTA	GCATATGCTATAATT	ATACATAGGG	ABC transporter related protein	CAETHG_1631
TSS_017152	+	29	2.12e-05	AATATACATT	AAATATGATAAAATA	AAAAATC	phosphoesterase RecJ domain protein	CAETHG_1271
TSS_015586	+	30	2.12e-05	AAATGTGTTA	TTATATGCTATACTA	AATATG	Fructose-1,6-bisphosphatase class 3	CAETHG_0897
TSS_013605	+	30	2.12e-05	CTATTAGGCA	TTTTGTGATATACTA	AACTTA	hypothetical protein	CAETHG_0302
TSS_013575	+	30	2.12e-05	ATTTTTCAAA	TTATGTGATAAAATA	TCAATA	beta-lactamase domain protein	CAETHG_0291
TSS_013573	+	11	2.12e-05	ATTTTTCAAA	TTATGTGATAAAATA	TCAATAGTTA	beta-lactamase domain protein	CAETHG_0291
TSS_009259	+	30	2.12e-05	CATGTCCAAG	CCCTATGATATAATA	TATTTT	GCN5-related N-acetyltransferase	CAETHG_3174
TSS_007863	+	29	2.12e-05	ACTGCATATT	TGTTATGATATAATT	TACTGTA	GTP-binding protein lepA	CAETHG_2887
TSS_007484	+	31	2.12e-05	ATTGTTCTCA	AAATGTGATATACTA	AAACT	sigma54 specific transcriptional regulator wit	CAETHG_2800
TSS_004341	+	29	2.12e-05	GTTTCATCCT	CCGTATGATATAATA	AATTTTG	cell division ATP-binding protein FtsE	CAETHG_2422
TSS_001244	+	30	2.12e-05	TTAATAGTAC	AACTGTGTTATAATA	CCATTA	BirA bifunctional protein, biotin opero	CAETHG_0747
TSS_015064	+	29	2.45e-05	TATTATTTAA	ATTTATGGTATACTT	TTCAATG	hypothetical protein	CAETHG_0696
TSS_022173	+	29	2.45e-05	ACCAGTATCA	TTTTGTGATAGAATA	GTAAATG	DNA integrity scanning protein disA	CAETHG_1972
TSS_023940	+	31	2.45e-05	CATTAACATA	GTTTATGATAAAATA	GAATA	Cardiolipin synthase	CAETHG_2984
TSS_023939	+	22	2.45e-05	CATTAACATA	GTTTATGATAAAATA	GAATAAAAAC	Cardiolipin synthase	CAETHG_2984
TSS_023638	+	29	2.45e-05	TTGAAGTACT	GTATATGTTATAATA	AATGTTG	1-acyl-sn-glycerol-3-phosphate acyltransferase	CAETHG_2750
TSS_020373	+	29	2.45e-05	TTATTGTATA	GGTTATGATATAATT	AACATTA	hypothetical protein	CAETHG_1639
TSS_017509	+	30	2.45e-05	TATGTGAAGA	ATTTGTGATAGAATG	TTGTTA	protein of unknown function DUF710	CAETHG_1340
TSS_016201	+	29	2.45e-05	TTTTGATATA	TTGTATGGTAAAATA	AAACATA	YoaP-like domain containing protein	CAETHG_1063
TSS_014626	+	29	2.45e-05	AAATGCTTAA	TTCTGTGGTACAATA	AAAATTA	hypothetical protein	CAETHG_0491
TSS_013620	+	30	2.45e-05	AATTGCTTAA	GTAGATGATATAATA	GATATA	molybdenum ABC transporter, periplasmi	CAETHG_0315
TSS_013540	+	30	2.45e-05	TATTGGTGTG	TTTTGTGATAGAATA	TAATTG	peptidase M18 aminopeptidase I	CAETHG_0278
TSS_013537	+	2	2.45e-05	G	TTTTGTGATAGAATA	TAATTGTTAA	peptidase M18 aminopeptidase I	CAETHG_0278
TSS_005055	+	31	2.45e-05	TTTTAATTTT	ATAGGTGATATAATT	AGCAT	histidine kinase	CAETHG_2550
TSS_002327	+	33	2.45e-05	ACAACCATTT	TATTGTGATAAAATA	ATA	Acetolactate synthase	CAETHG_1740
TSS_002247	+	30	2.45e-05	AATTTAATGA	TTTTATGATATACTA	TGCTCA	transcriptional regulator, XRE family	CAETHG_1670
TSS_021509	+	10	2.82e-05	GCAAATACC	ACATATGGTAAAATA	GGTGTAAAAG	50S ribosomal protein L16	CAETHG_1940
TSS_024558	+	29	2.82e-05	AATTTATAAA	AAGTATGATAAAATA	AAGTGTA	methyl-accepting chemotaxis sensory transducer	CAETHG_3863
TSS_024199	+	18	2.82e-05	TTATTATGCT	TTCTGTGATAAAATA	AGTGGTGTTT	50S ribosomal protein L28	CAETHG_3348
TSS_022147	+	30	2.82e-05	TAAGTTATAA	TAATGTGATAAAATA	TTTAGG	Cysteinyl-tRNA synthetase	CAETHG_1968
TSS_017831	+	30	2.82e-05	TTAAGGGGTA	ACATGTGTTATAATA	TAATTA	CoA-substrate-specific enzyme activase	CAETHG_1442
TSS_014954	+	29	2.82e-05	TTTTTTTATA	TTTGATGGTATAATT	TCTTATA	SdpI/YhfL protein family	CAETHG_0627
TSS_014185	+	30	2.82e-05	ATATGCTCCA	TTTTATGGTACAATG	AACATG	Cl- channel voltage-gated family protein	CAETHG_0387
TSS_013478	+	30	2.82e-05	ATTATAGATA	ATTTATGGTAGAATT	AAAAGA	glycerophosphoryl diester phosphodiesterase	CAETHG_0269
TSS_011447	+	29	2.82e-05	AAAAGCATAA	AACTATGATAAAATA	TTGTTTG	amino acid permease-associated region	CAETHG_3898
TSS_010896	+	29	2.82e-05	TTATAATAAG	AGATGTGTTATAATA	ACCATTG	hypothetical protein	CAETHG_3621
TSS_006306	+	9	2.82e-05	ATAATTAA	AAATATGTTATAATG	ATACTAATAT	Tetratricopeptide repeat-containing protein	CAETHG_2714
TSS_006304	+	30	2.82e-05	TTATAATTAA	AAATATGTTATAATG	ATACTA	Tetratricopeptide repeat-containing protein	CAETHG_2714
TSS_005894	+	30	2.82e-05	TTTTTAAGAA	AATTATGGTAAAATT	AAAAAA	Prepilin peptidase	CAETHG_2643
TSS_004774	+	30	2.82e-05	AGGAAATTAT	AGTTATGTTATAATA	TTTACG	metal-dependent phosphohydrolase HD su	CAETHG_2475
TSS_003237	+	29	2.82e-05	TAGAGTATTT	CTATGTGATAAAATA	ATAAGTA	metal dependent phosphohydrolase	CAETHG_2258
TSS_024475	-	26	3.22e-05	CACCTTAAGT	ATATATGATAAAATT	AAGACAAAAA	2,4-dienoyl-CoA reductase (NADPH)	CAETHG_3711
TSS_023880	+	30	3.22e-05	CTATTCATTT	ATTTATGATATACTT	ATATTA	hypothetical protein	CAETHG_2947
TSS_023604	+	30	3.22e-05	TATATCAAAA	AGCTGTGGTAAAATA	TTAGAG	CobB/CobQ domain protein glutamin	CAETHG_2719
TSS_018605	+	30	3.22e-05	TATTCCAGAA	GAATATGTTATAATA	ATATTG	protein of unknown function DUF1836	CAETHG_1597
TSS_018111	+	30	3.22e-05	AATTCTTATA	AATGATGATATAATT	TATTTG	diguanylate cyclase	CAETHG_1514
TSS_013270	+	29	3.22e-05	ATGACTAAAA	ATTTGTGGTATCATG	ATATACG	hypothetical protein	CAETHG_0223
TSS_011156	+	8	3.22e-05	TATTAAG	ATTTGTAGTATAATA	AAGACATATA	protein of unknown function DUF4236	CAETHG_3771
TSS_011154	+	30	3.22e-05	AATTATTAAG	ATTTGTAGTATAATA	AAGACA	protein of unknown function DUF4236	CAETHG_3771
TSS_011072	+	30	3.22e-05	CACCTTAAGT	ATATATGATAAAATT	AAGACA	transcriptional regulator, LysR family	CAETHG_3712
TSS_010721	+	29	3.22e-05	AAAAATATTA	TTATGTGCTAGAATG	TTTAACA	SNF2 helicase associated domain protein	CAETHG_3565
TSS_008083	-	5	3.22e-05	CTATTCATTT	ATTTATGATATACTT	ATAT	phosphoribosylaminoimidazole carboxylase	CAETHG_2948
TSS_004761	+	31	3.22e-05	ATAAAAGTAC	GTAGGTGGTATAATT	TATTG	efflux transporter, RND family, MFP subunit	CAETHG_2471
TSS_024322	+	29	3.67e-05	GTACTTTGCA	ATTTATAGTATAATA	AAAGTTA	major facilitator superfamily MFS_1	CAETHG_3509
TSS_024164	+	29	3.67e-05	CTGCATTAAT	GTTTGTGTTATAATT	ACCTATG	transcriptional regulator, RpiR family	CAETHG_3246
TSS_017322	+	30	3.67e-05	ATAAGATATA	TTTTATGGTATACTT	AATTTA	TaqI-like C-terminal specificity domai	CAETHG_1296
TSS_014652	+	30	3.67e-05	AGATCTATGT	AAATATGGTACAATT	ATTATA	protein of unknown function DUF894 DitE	CAETHG_0518
TSS_014651	+	9	3.67e-05	ATCTATGT	AAATATGGTACAATT	ATTATAAGTT	protein of unknown function DUF894 DitE	CAETHG_0518
TSS_013544	-	9	3.67e-05	ATTTTTCAGA	AAATATGATATACTG	CAATTTCA	Oligopeptide transporter OPT superfamil	CAETHG_0283
TSS_011187	+	32	3.67e-05	GATTAAGTTA	TTTTATGGTACAATT	GTAA	cell wall binding repeat 2-containing protein	CAETHG_3812
TSS_005002	+	29	3.67e-05	ATTTGCAAGT	TGATGTGCTAAAATA	TTTTATA	Aspartate transaminase	CAETHG_2537
TSS_003080	+	30	3.67e-05	ATATCAATTT	TACTGTGATAAAATA	TTTATA	two component transcriptional regulator, winge	CAETHG_2216
TSS_002443	+	30	3.67e-05	TTGGCATATA	TGTTATGGTAAAATA	TAGTTA	transcriptional regulator, MerR family	CAETHG_1860
TSS_002128	+	30	3.67e-05	TCAAAATTTC	ATATGTGATAGAATT	AAATTA	endodeoxyribonuclease RusA	CAETHG_1596
TSS_001850	-	34	3.67e-05	TA	TTTTATGGTATACTT	AATTTAATAA	delta-lactam-biosynthetic de-N-acetylase	CAETHG_1297
TSS_007847	+	29	4.15e-05	AGGTAGTACT	TCTTATGTTATAATA	TTTAATA	DNA polymerase III, delta subunit	CAETHG_2882
TSS_024810	-	16	4.15e-05	ATATCATAAT	TTTTATGATAGAATG	TAAAATTCAT	4Fe-4S ferredoxin, iron-sulpur bindin	CAETHG_4056
TSS_023875	+	29	4.15e-05	TAATTGCACA	ACCTATGTTATAATA	ATAAATA	PDZ/DHR/GLGF domain protein	CAETHG_2936
TSS_022464	+	30	4.15e-05	AAGGAATTTT	AATTATGATACAATT	TTACAG	peptidase M41 FtsH domain protein	CAETHG_1987
TSS_015492	+	30	4.15e-05	TGAAATGTTT	TGCGGTGGTATAATA	TATATA	hypothetical protein	CAETHG_0852
TSS_015490	+	9	4.15e-05	AAATGTTT	TGCGGTGGTATAATA	TATATATTTG	hypothetical protein	CAETHG_0852
TSS_014990	-	25	4.15e-05	AATTATATTA	TATTATGATAAAATG	GAAATAAGCA	hypothetical protein	CAETHG_0643
TSS_011295	+	29	4.15e-05	TTACAAAATA	AAATATGATAAAATT	AGTCTTA	Glutamate synthase (ferredoxin)	CAETHG_3850
TSS_008059	-	32	4.15e-05	CACA	ACCTATGTTATAATA	ATAAATAAGT	transcriptional regulator, MarR family	CAETHG_2937
TSS_007661	+	30	4.15e-05	AATTATTTTT	GGTTATGCTAAAATA	TAGGGA	Conserved hypothetical protein CHP03960, radica	CAETHG_2825
TSS_005694	+	10	4.15e-05	TATAAATAT	AATTGTGATAGAATT	AGTTATCATT	outer membrane efflux protein	CAETHG_2583
TSS_005691	+	31	4.15e-05	ATATAAATAT	AATTGTGATAGAATT	AGTTA	outer membrane efflux protein	CAETHG_2583
TSS_001904	+	30	4.15e-05	ACTTAAACTT	TTATATGTTATAATT	TGCTTA	2,3,4,5-tetrahydropyridine-2,6-dicarboxylat	CAETHG_1357
TSS_001506	+	29	4.15e-05	AAATATTTTG	ATACATGCTATAATA	GTTTTTG	Aspartate transaminase	CAETHG_0933
TSS_001154	+	30	4.15e-05	AATTATATTA	TATTATGATAAAATG	GAAATA	two component transcriptional regulator, winge	CAETHG_0644
TSS_000536	+	16	4.15e-05	AATATATGTA	TTATATGTTATAATT	TATATGTTAC	penicillin-binding protein transpeptidase	CAETHG_0109
TSS_000535	+	30	4.15e-05	AATATATGTA	TTATATGTTATAATT	TATATG	penicillin-binding protein transpeptidase	CAETHG_0109
TSS_000503	+	28	4.74e-05	TTACTCGGAT	ATATGTAATATAATA	TATATTTA	MOSC domain containing protein	CAETHG_0100
TSS_022965	+	32	4.74e-05	ATTTAAGGTA	AATCATGCTATAATA	AAAT	hypothetical protein	CAETHG_2157
TSS_018008	+	30	4.74e-05	AAGCATTTTT	AGAGATGATATAATG	TAGGAG	Protein of unknown function DUF3343	CAETHG_1483
TSS_009388	-	8	4.74e-05	TTAAATATCT	TATTATGCTATCATA	TAGATGC	hypothetical protein	CAETHG_3210
TSS_009387	-	33	4.74e-05	TCT	TATTATGCTATCATA	TAGATGCATT	hypothetical protein	CAETHG_3210
TSS_004497	+	10	4.74e-05	GATAAAAGA	AAATATGATACAATT	TGTAATTGCA	UDP-N-acetylenolpyruvoylglucosamine reductase	CAETHG_2433
TSS_004496	+	28	4.74e-05	AGATAAAAGA	AAATATGATACAATT	TGTAATTG	UDP-N-acetylenolpyruvoylglucosamine reductase	CAETHG_2433
TSS_002597	+	30	4.74e-05	TGAATTTCTC	CTTTATGTTATAATT	AAAAAG	Radical SAM domain protein	CAETHG_2021
TSS_001273	+	29	4.74e-05	TTTTACGCAA	TATTATGTTATAATT	TATAATA	integrase family protein	CAETHG_0767
TSS_000843	+	30	4.74e-05	GCATATTTTC	AACTATGTTATAATT	ATCGTG	selenium metabolism protein YedF	CAETHG_0224
TSS_009819	+	29	5.43e-05	ATTAAAGAAA	AAATATACTATAATA	ATAGTTA	phosphate uptake regulator, PhoU	CAETHG_3325
TSS_024580	+	30	5.43e-05	ATTAATATCT	ATGTATACTATAATA	GTTTTG	transcriptional regulator, HxlR family	CAETHG_3884
TSS_024367	+	31	5.43e-05	CATAAAAAAA	CTAGATGATATAATT	ACATA	phospho-2-dehydro-3-deoxyheptonate aldolase	CAETHG_3578
TSS_024362	+	1	5.43e-05		CTAGATGATATAATT	ACATAAATTG	phospho-2-dehydro-3-deoxyheptonate aldolase	CAETHG_3578
TSS_024081	+	31	5.43e-05	TTTAAAAATT	CTAGATGATATAATT	TATTA	Fibronectin-binding A domain protein	CAETHG_3165
TSS_023867	+	36	5.43e-05	CTCCAATACA	TGATATGATAAAATA		ABC transporter related protein	CAETHG_2933
TSS_023524	+	32	5.43e-05	ATAACATAAT	ATAAATGATATAATA	AGCT	KWG Leptospira repeat protein	CAETHG_2586
TSS_017753	+	30	5.43e-05	ATATGAGCTT	TAGTATGATAGAATA	TATGGA	TfoX domain-containing protein	CAETHG_1419
TSS_017751	+	5	5.43e-05	GCTT	TAGTATGATAGAATA	TATGGAATAA	TfoX domain-containing protein	CAETHG_1419
TSS_015795	+	30	5.43e-05	TCCTAAGTTT	TTTTATAGTATAATA	TAATCA	UDP-glucuronosyl/UDP-glucosyltransferase	CAETHG_0924
TSS_004572	+	29	5.43e-05	AAGTACATAA	TTGTATGTTATAATT	ATGATTG	6-phosphofructokinase	CAETHG_2439
TSS_003585	+	29	5.43e-05	TATAAATAGA	AAGTGTGATATCATA	GTAAATA	CTP synthase	CAETHG_2325
TSS_002356	+	3	5.43e-05	AC	TTTTATGCTATCATG	AAAGTATGTT	Competence-damaged protein	CAETHG_1770
TSS_002355	+	30	5.43e-05	CAAACATAAC	TTTTATGCTATCATG	AAAGTA	Competence-damaged protein	CAETHG_1770
TSS_002049	+	18	5.43e-05	CTTTATAATG	AATGGTGTTATAATA	TTGTGTATAA	4-hydroxybenzoyl-CoA thioesterase	CAETHG_1524
TSS_002048	+	29	5.43e-05	CTTTATAATG	AATGGTGTTATAATA	TTGTGTA	4-hydroxybenzoyl-CoA thioesterase	CAETHG_1524
TSS_004125	+	30	6.11e-05	AGCTTATCTG	ATATAGGGTATAATG	TATATG	type III secretion exporter	CAETHG_2373
TSS_003329	+	5	6.11e-05	ATTA	TCCTATGGTACAATA	TTATCCATAT	hypothetical protein	CAETHG_2282
TSS_003328	+	12	6.11e-05	ATATATATTA	TCCTATGGTACAATA	TTATCCATAT	hypothetical protein	CAETHG_2282
TSS_003327	+	29	6.11e-05	ATATATATTA	TCCTATGGTACAATA	TTATCCA	hypothetical protein	CAETHG_2282
TSS_024622	+	30	6.11e-05	AAGTAGCAAC	TTATATGATAGAATT	AAGTTG	Dihydrodipicolinate reductase	CAETHG_3914
TSS_024574	+	30	6.11e-05	TTTATATTCT	AATTATGCTATCATT	CTCGTG	branched-chain amino acid transport system I	CAETHG_3882
TSS_024289	+	30	6.11e-05	TAGTTCCATT	TCGTATGTTATAATA	TAAATA	transcriptional regulator, XRE family	CAETHG_3450
TSS_017452	+	29	6.11e-05	TTTAGATATA	GTTTATAGTATAATA	GTAAATG	phosphoglucomutase/phosphomannomutas	CAETHG_1320
TSS_012873	+	31	6.11e-05	CTTTTTAGAA	AAGCGTGGTATAATA	TGAAG	permease for cytosine/purines uracil thiamin	CAETHG_4057
TSS_010662	+	31	6.11e-05	ATAAATATTT	TAGTATGCTAAAATT	GAGAC	hypothetical protein	CAETHG_3538
TSS_008986	+	36	6.11e-05	CTCAAATTGG	AATTATAATATAATA		flagellar FlbD family protein	CAETHG_3121
TSS_008335	+	30	6.11e-05	ATAAATTTAA	TACTGTGTTATAATT	TATTTG	DJ-1 family protein	CAETHG_3016
TSS_002933	+	31	6.11e-05	GTTGCATTTC	TATTGTAGTATAATA	TAAAT	hypothetical protein	CAETHG_2169
TSS_002732	+	32	6.11e-05	CTTTGACCTT	TATTGTACTATAATA	ACTG	heat shock protein Hsp20	CAETHG_2094
TSS_001085	+	31	6.11e-05	TTTACGCCCA	AGTTATGATAAAATT	ATATA	PAS modulated sigma54 specific transcriptiona	CAETHG_0552
TSS_000531	+	28	6.11e-05	AATAATTGAG	ATTTGTAGTATAATT	ATGTATTA	endonuclease 4	CAETHG_0108
TSS_010026	-	1	7.02e-05	TTCTTAATCA	ACCTATGGTAAAATT		protein serine/threonine phosphatase	CAETHG_3343
TSS_007924	+	30	7.02e-05	ATGAATAAAT	TTTTAGGATATAATA	TGGATG	histidine triad (HIT) protein	CAETHG_2897
TSS_023611	+	29	7.02e-05	CGTGTATTTG	TTGTGTACTATAATA	GACTTCA	protein of unknown function DUF1727	CAETHG_2720
TSS_023070	+	32	7.02e-05	CCTTTTTATT	ATGTGTGTTAAAATA	TAAT	2-C-methyl-D-erythritol 2,4-cyclodiphosphat	CAETHG_2263
TSS_022704	+	30	7.02e-05	TTTAACTGCA	GTTTGTAATATAATA	AAAACA	CoA-binding domain protein	CAETHG_2056
TSS_020952	+	30	7.02e-05	TGAAAGCTGT	TTGTATGATATCATA	GAGATG	PAS modulated sigma54 specific transcriptiona	CAETHG_1884
TSS_020372	+	30	7.02e-05	TTCGTATTAA	ATCCATGATATAATA	CGATTA	hypothetical protein	CAETHG_1639
TSS_018290	+	30	7.02e-05	CAAAATATGG	AACTATAGTATAATA	AATTTA	Two component regulator three	CAETHG_1563
TSS_018123	+	30	7.02e-05	AAGGAATAGA	ACTTGTACTATAATA	AAAATA	Chromate transporter	CAETHG_1527
TSS_018117	-	35	7.02e-05	T	GTATATAGTATAATA	TTTATACGTT	uroporphyrinogen-III decarboxylase-like protein	CAETHG_1520
TSS_017778	+	30	7.02e-05	ATTATCAGAA	TTTCATGATATAATA	AATATA	cell wall binding repeat 2-containing protein	CAETHG_1424
TSS_016049	+	30	7.02e-05	AATAAATAGA	ACTTGTACTATAATA	AAAATG	hypothetical protein	CAETHG_1019
TSS_015298	+	29	7.02e-05	CAATAGTTAA	TTTTATGATATCATG	TATATTA	GCN5-related N-acetyltransferase	CAETHG_0806
TSS_012880	+	18	7.02e-05	TTTCCTTTAT	TCCTATGATAAAATA	GAGGTATATT	Protein of unknown function DUF4284	CAETHG_4059
TSS_012879	+	30	7.02e-05	TTTCCTTTAT	TCCTATGATAAAATA	GAGGTA	Protein of unknown function DUF4284	CAETHG_4059
TSS_009597	+	4	7.02e-05	TGT	ATTTTTGATATAATA	TTATATGGAA	degV family protein	CAETHG_3256
TSS_009596	+	29	7.02e-05	AATATACTGT	ATTTTTGATATAATA	TTATATG	degV family protein	CAETHG_3256
TSS_009266	-	1	7.02e-05	ATCTTTAAAC	AATGATGATAAAATA		type II secretion system protein E	CAETHG_3179
TSS_004131	+	30	7.02e-05	AATAATTGAA	ATTTTTGATATAATA	ATAATG	RelA/SpoT domain protein	CAETHG_2376
TSS_024028	+	29	7.94e-05	AATTAAGTGA	TTTTTTGCTATAATA	TTATGTG	putative signal transduction protein with CB	CAETHG_3137
TSS_023929	+	29	7.94e-05	GTTTTCCATT	TTTTGTGATATCATT	GTATTCA	beta-lactamase	CAETHG_2979
TSS_017781	+	30	7.94e-05	TTAAAATAGC	TTTTATACTATAATG	AAAATG	Carboxymuconolactone decarboxylase	CAETHG_1430
TSS_017780	+	21	7.94e-05	TTAAAATAGC	TTTTATACTATAATG	AAAATGTAGA	Carboxymuconolactone decarboxylase	CAETHG_1430
TSS_013366	+	30	7.94e-05	TATTATAAGT	ATGTATGTTAAAATA	ATAAGA	HAD-superfamily subfamily IB hydrolase	CAETHG_0251
TSS_013117	+	30	7.94e-05	ATAATTTTAA	CTATATACTATAATA	TATTTA	transcriptional regulator, AsnC family	CAETHG_0190
TSS_013083	+	30	7.94e-05	TTTTAGAAAA	TTTTATACTATAATG	TTTACA	transcriptional regulator, DeoR family	CAETHG_0144
TSS_003223	+	30	7.94e-05	TATATACCAA	TTTAATGGTATAATG	GAAACA	NLP/P60 protein	CAETHG_2255
TSS_002411	+	33	7.94e-05	TTTTATATTT	TTATATAATATAATA	TAA	histidine kinase	CAETHG_1814
TSS_001890	-	13	7.94e-05	GAATAAATAC	TAATATACTATAATA	ATTATAGTAT	small acid-soluble spore protein alpha/bet	CAETHG_1354
TSS_001888	+	30	7.94e-05	TATATTTAAA	ATATATACTATAATT	ATTATA	small acid-soluble spore protein alpha/bet	CAETHG_1354
TSS_000095	+	12	7.94e-05	TTTCATAATA	AGTTATACTATAATA	ATGGTAATTG	hypothetical protein	CAETHG_0034
TSS_000094	+	30	7.94e-05	TTTCATAATA	AGTTATACTATAATA	ATGGTA	hypothetical protein	CAETHG_0034
TSS_014686	-	27	8.97e-05	TACTTTAAT	CTTTATGCTATCATT	TTCTATATCT	YibE/F family protein	CAETHG_0537
TSS_024529	-	30	8.97e-05	TACATT	TATTATAATATAATA	ATTTATATTA	ABC-type transporter, periplasmic subunit	CAETHG_3822
TSS_023838	-	29	8.97e-05	CATACCT	AATTATAGTATAATT	CTAAAGCTTA	hypothetical protein	CAETHG_2914
TSS_020993	+	29	8.97e-05	GAAAAATTTT	TAATGTAATATAATA	AAAGATG	phosphoglucosamine mutase	CAETHG_1887
TSS_020992	+	17	8.97e-05	GAAAAATTTT	TAATGTAATATAATA	AAAGATGAAT	phosphoglucosamine mutase	CAETHG_1887
TSS_020707	+	30	8.97e-05	TTTTTTACAG	CTTCATGATATAATA	AAATAA	RNA polymerase, sigma 54 subunit, RpoN	CAETHG_1762
TSS_017863	+	34	8.97e-05	ACTGTATATA	AATTATAATATAATG	TA	processing peptidase	CAETHG_1449
TSS_017126	+	30	8.97e-05	AGTTTTTTTA	GTATATAATATAATA	TTAGTA	(p)ppGpp synthetase I, SpoT/RelA	CAETHG_1269
TSS_016809	+	29	8.97e-05	AAAGTTAATT	TTATATACTATAATG	AACTTTG	major facilitator superfamily MFS_1	CAETHG_1181
TSS_012599	+	30	8.97e-05	AAAGTTTTAA	TAAGGTGCTATACTA	GATTCA	Xylose isomerase	CAETHG_3932
TSS_011381	-	33	8.97e-05	TAA	TATTATAATATAATA	TTATTTCTTC	transcriptional regulator, MarR family	CAETHG_3855
TSS_010892	+	9	8.97e-05	ATTTAATT	TAATGTAATATAATA	TCGATTAAAA	ATPase associated with various cellula	CAETHG_3617
TSS_010891	+	18	8.97e-05	AAATTTAATT	TAATGTAATATAATA	TCGATTAAAA	ATPase associated with various cellula	CAETHG_3617
TSS_010890	+	30	8.97e-05	AAATTTAATT	TAATGTAATATAATA	TCGATT	ATPase associated with various cellula	CAETHG_3617
TSS_009584	+	30	8.97e-05	TTATTTTATA	GCGTATGATATACTA	AATATG	L-threonine 3-dehydrogenase	CAETHG_3247
TSS_005944	+	30	8.97e-05	AGCATTAGCA	AACTATAATATAATA	TTGGAG	cell wall binding repeat 2-containing protein	CAETHG_2655
TSS_001993	-	30	8.97e-05	TATATA	AATTATAATATAATG	TACGATAGTT	DEAD/DEAH box helicase domain protein	CAETHG_1450
TSS_001189	+	30	8.97e-05	TTATAAATGA	AATTTTGATATAATA	ATATTA	transcriptional regulator, DeoR family	CAETHG_0677
TSS_001103	+	31	8.97e-05	ATCTTAATAT	TTATGTGTTACAATA	AACTA	integral membrane protein, YjbE family	CAETHG_0561
TSS_000861	+	34	8.97e-05	GCTGATATTG	TATTATAATATAATA	TA	transcriptional regulator, SARP family	CAETHG_0235
TSS_003654	+	30	0.000102	AAATACCTTT	TACTATACTATAATA	AAAAGA	zinc/iron permease	CAETHG_2333
TSS_024299	+	30	0.000102	CTATTCTAAT	TTTTGTGTTAAAATG	TAATTA	pyridoxamine 5-phosphate oxidase-relate	CAETHG_3468
TSS_023776	+	30	0.000102	TATATATTAT	TTTTTTGATATAATA	TTTAGG	Serine-type D-Ala-D-Ala carboxypeptidase	CAETHG_2836
TSS_023182	+	30	0.000102	ATTTTAATAA	TTTTTTGATATAATA	ATATTA	Protein of unknown function DUF2225	CAETHG_2375
TSS_020750	+	30	0.000102	AAAGCTATTA	CTCTATAGTATAATA	ACTATG	VanW family protein	CAETHG_1769
TSS_020367	+	30	0.000102	TATATAGGTG	TTTTATAATATAATG	CTTATA	hypothetical protein	CAETHG_1636
TSS_016759	+	30	0.000102	CTTTACAATT	CTATAGGATATAATA	ATTATA	Beta-Casp domain containing protein	CAETHG_1143
TSS_016757	+	9	0.000102	TTACAATT	CTATAGGATATAATA	ATTATAGAGT	Beta-Casp domain containing protein	CAETHG_1143
TSS_015763	+	30	0.000102	CATAAGGAAT	AAACATGCTATAATT	GAGAAC	hypothetical protein	CAETHG_0911
TSS_014716	+	30	0.000102	TTTGAAATTA	AATTATGTTAAAATG	ATTTTA	ATP-dependent Clp protease adapter protein clpS	CAETHG_0539
TSS_010993	+	8	0.000102	TATAATT	AGAAGTGATATAATA	GTAGGTGTAA	Serpin domain containing protein	CAETHG_3677
TSS_010992	+	29	0.000102	CAGTATAATT	AGAAGTGATATAATA	GTAGGTG	Serpin domain containing protein	CAETHG_3677
TSS_010702	+	29	0.000102	CTAGTGATAA	TTTTATAGTATAATT	ATACGTA	heat shock protein DnaJ domain protein	CAETHG_3554
TSS_010673	+	30	0.000102	AGAAACTAAA	TTGTAGGATATAATA	AAGTAA	AAA-ATPase-like protein	CAETHG_3544
TSS_010637	+	30	0.000102	AGAAGTTAAA	TTGTAGGATATAATA	AAACAA	hypothetical protein	CAETHG_3521
TSS_003401	+	30	0.000102	AATTCTCATT	TTTTATACTATAATT	ATAATA	cell wall hydrolase/autolysin	CAETHG_2291
TSS_003002	+	30	0.000102	TACCCCCTAA	TTTTATAGTATAATT	AATATA	NUDIX hydrolase	CAETHG_2205
TSS_002908	+	30	0.000102	TGTTAAGATA	TTTTGTGATATTATA	TGTATA	hypothetical protein	CAETHG_2148
TSS_002659	+	35	0.000102	TATTATATTA	TTGTATAATATAATA	G	Asparaginyl-tRNA synthetase	CAETHG_2033
TSS_000981	+	29	0.000102	AAAAATCTTA	AATTATGATATTATA	ATTTTTA	hypothetical protein	CAETHG_0404
TSS_000596	-	5	0.000102	TAATTGGTAT	AACAATGCTATAATG	ATAA	hydrogenase large subunit domain protein	CAETHG_0119
TSS_000178	+	30	0.000102	TTTAATTGCT	TTTTTTGATATAATA	CTTATA	Protein of unknown function DUF2225	CAETHG_0075
TSS_000103	+	29	0.000102	ATTAGATAAA	TATTTTGCTATAATA	TATTATA	vesicle tethering protein	CAETHG_0039
TSS_000033	+	30	0.000102	AATAATAGTT	TTTTATAGTATAATT	TATTTA	diguanylate phosphodiesterase metal dependen	CAETHG_0011
TSS_013453	+	29	0.000113	AAACTTTATG	CTGGATGGTAAAATA	AGCAATG	N-acyl-D-glutamate deacylase	CAETHG_0259
TSS_010376	+	15	0.000113	AGAAGGCTTA	GAATAGGATATAATA	GAGCGGCTAG	Ribosomal protein S12 methylthiotransferas	CAETHG_3409
TSS_010375	+	30	0.000113	AGAAGGCTTA	GAATAGGATATAATA	GAGCGG	Ribosomal protein S12 methylthiotransferas	CAETHG_3409
TSS_008760	+	30	0.000113	AATGCTTGAT	GATTATGTTAAAATA	AAGGTG	hypothetical protein	CAETHG_3081
TSS_024513	+	30	0.000113	ATTTTAACAA	TTATATGTTAGAATA	ATATTG	rod shape-determining protein RodA	CAETHG_3814
TSS_022787	+	30	0.000113	ATGAATATGT	CTATATAGTATAATG	TAAATA	L-rhamnose mutarotase	CAETHG_2083
TSS_016284	+	30	0.000113	CTTCCTATTT	AGATAGGATATAATA	TAATTG	DNA polymerase III polC-type	CAETHG_1073
TSS_016005	+	29	0.000113	TTGCTAATTG	CATTGTAGTATAATG	GATGTTA	Glyoxylate reductase (NADP(+))	CAETHG_1012
TSS_015943	+	31	0.000113	TGAAAGGGAT	TTTGATGGTAAAATT	AAGTA	RNA polymerase, sigma-24 subunit, ECF subfamily	CAETHG_0987
TSS_015279	+	28	0.000113	ACCCTAAGTA	AAAAGTGATATAATT	TTGAATTG	two component transcriptional regulator, winge	CAETHG_0788
TSS_014809	-	35	0.000113	T	AATTATAATATAATT	CTATATTATA	two component transcriptional regulator, winge	CAETHG_0578
TSS_014413	+	32	0.000113	ATCTTTATGA	CTTTGTGTTAGAATA	TATA	dihydropyrimidinase	CAETHG_0444
TSS_010683	+	30	0.000113	TAGGTTATAA	GAATAGGATATAATA	GAGGTG	hypothetical protein	CAETHG_3548
TSS_008761	+	4	0.000113	GAT	GATTATGTTAAAATA	AAGGTGTAGA	hypothetical protein	CAETHG_3081
TSS_006255	+	30	0.000113	GTAAATGTTC	AATAATGATATAATT	AGTTCA	carboxyl-terminal protease	CAETHG_2703
TSS_006160	+	35	0.000113	AAAAAATAAG	AATTATAATATAATT	A	protein of unknown function DUF1861	CAETHG_2682
TSS_001972	+	30	0.000113	TTAATTCACA	AATAATGATATAATT	ATATTA	two component transcriptional regulator, LytT	CAETHG_1425
TSS_001277	+	30	0.000113	CTATATTATA	AATAATGATATAATT	CACTTA	protein of unknown function DUF1847	CAETHG_0773
TSS_001177	+	20	0.000113	AAAATGTTAT	AATTAGGATATAATT	AAATTATAAT	Chloramphenicol O-acetyltransferase	CAETHG_0663
TSS_001176	+	30	0.000113	AAAATGTTAT	AATTAGGATATAATT	AAATTA	Chloramphenicol O-acetyltransferase	CAETHG_0663
TSS_023255	+	30	0.000126	TCTCATAATA	TAATATGTTATACTA	AAAATA	UPF0313 protein ygiQ	CAETHG_2411
TSS_022700	-	32	0.000126	TAAA	CTCTATAATATAATA	AATTGAAAAG	2-nitropropane dioxygenase NPD	CAETHG_2052
TSS_022583	+	30	0.000126	TCCTTCCTTT	ATTTGTAGTAAAATA	GTTATA	Acetyl-coenzyme A carboxylase carboxy	CAETHG_2041
TSS_018367	+	29	0.000126	CAATAGAAGT	TTTTATAATATAATT	GTATTTG	GMP synthase (glutamine-hydrolyzing)	CAETHG_1570
TSS_015582	+	29	0.000126	ATGTTAATAA	TGATATACTATAATA	TATTATA	Fructose-1,6-bisphosphatase class 3	CAETHG_0897
TSS_015317	+	30	0.000126	CGTAACTGCT	AAAAATGATATAATT	AAGGGG	hypothetical protein	CAETHG_0811
TSS_014203	+	30	0.000126	AAAAGAATCA	TTAGGTGGTATCATA	TTGATA	ATP-dependent transcriptional regulator	CAETHG_0394
TSS_013710	+	4	0.000126	GCA	AAAGGTGATAAAATT	TGTAAGTTTA	L-aspartate oxidase	CAETHG_0342
TSS_013294	+	33	0.000126	AATCATGCTG	TAATATGTTATACTA	TGG	hypothetical protein	CAETHG_0231
TSS_010777	+	30	0.000126	GAAATATAGG	CAAAATGATATAATA	TTCTTG	3-Oxoacyl-(acyl-carrier-protein (ACP)) synthas	CAETHG_3584
TSS_008265	+	22	0.000126	TAATTGACAT	AATTGTGATATTATG	TCTATATTAA	sodium/hydrogen exchanger	CAETHG_2991
TSS_008264	+	30	0.000126	TAATTGACAT	AATTGTGATATTATG	TCTATA	sodium/hydrogen exchanger	CAETHG_2991
TSS_006649	+	30	0.000126	CTAATATTAT	AATTATGTTAAAATT	GTTTTA	transcriptional regulator, GntR family with UTR	CAETHG_2767
TSS_004419	+	31	0.000126	AATACTTAAA	AAAGATGTTATAATT	TACAT	FHA domain containing protein	CAETHG_2428
TSS_004080	+	20	0.000126	GAATTATGTT	AATTTTGGTATAATT	ATAAGTAAAA	Glutamate dehydrogenase (NADP(+))	CAETHG_2367
TSS_004078	+	30	0.000126	GAATTATGTT	AATTTTGGTATAATT	ATAAGT	Glutamate dehydrogenase (NADP(+))	CAETHG_2367
TSS_002695	+	36	0.000126	TGTCTTTAAA	CTCTATAATATAATA		primosome, DnaD subunit	CAETHG_2053
TSS_001253	+	30	0.000126	ATATTGTAAA	TTCTATGTTATACTA	TACATG	Conserved hypothetical protein CHP00268	CAETHG_0752
TSS_001082	+	35	0.000126	TTTTAAAAAA	ATGTATAATATAATT	A	protein of unknown function DUF6 transmembrane	CAETHG_0533
TSS_000980	+	34	0.000126	GAAATCATAG	TGATATACTATAATA	TA	hypothetical protein	CAETHG_0404
TSS_000977	+	29	0.000126	AAAATATATT	ATAGGTAGTATAATA	AAAAATA	CrcB-like protein	CAETHG_0397
TSS_000792	+	9	0.000126	GTTAAAAA	ATAGGTAGTATAATA	GTAATATAAT	Protein of unknown function DUF3006	CAETHG_0181
TSS_000791	+	19	0.000126	AAGTTAAAAA	ATAGGTAGTATAATA	GTAATATAAT	Protein of unknown function DUF3006	CAETHG_0181
TSS_000789	+	30	0.000126	AAGTTAAAAA	ATAGGTAGTATAATA	GTAATA	Protein of unknown function DUF3006	CAETHG_0181
TSS_024332	+	30	0.000139	ATAAACGCCC	ATGTATGCTAAACTT	TTCTAG	NUDIX hydrolase	CAETHG_3545
TSS_024328	+	30	0.000139	TATGAAACCC	ATCTATGCTAAACTT	GTCTAG	NUDIX hydrolase	CAETHG_3520
TSS_024293	+	29	0.000139	AAAATCAAAA	TTTGATGATAAAATT	ATATTTA	two component transcriptional regulator, LytT	CAETHG_3465
TSS_023980	+	30	0.000139	AATAGAAGCA	AAGTATGATATTATA	ATTAAA	HAD-superfamily subfamily IB hydrolase	CAETHG_3031
TSS_023798	+	30	0.000139	TTTATGAGAT	GAGTATAATATAATA	ATGGTA	putative transcriptional regulator, Crp/Fn	CAETHG_2865
TSS_023797	+	21	0.000139	TTTATGAGAT	GAGTATAATATAATA	ATGGTAATAA	putative transcriptional regulator, Crp/Fn	CAETHG_2865
TSS_022997	+	21	0.000139	CAAATTGAAA	AAGTATGATATTATA	CATATCATTT	hypothetical protein	CAETHG_2198
TSS_016811	-	16	0.000139	ATAACATTTT	TCTTATAATATAATA	AGGGCATGAA	major facilitator superfamily MFS_1	CAETHG_1181
TSS_015218	+	30	0.000139	CGAATAATAT	TTTTGTGATATTATG	GTTATA	hypothetical protein	CAETHG_0757
TSS_015169	+	31	0.000139	AATCATATCC	TTGTGTGTTAAAATG	AAATA	protein of unknown function DUF815	CAETHG_0751
TSS_014979	+	30	0.000139	TGACATCATT	CATTATGGTATTATA	TATTTA	transcriptional regulator, TetR family	CAETHG_0631
TSS_007814	+	29	0.000139	GGTTTAAAAA	TTCTTTGATATAATA	TTATGTA	two component transcriptional regulator, winge	CAETHG_2867
TSS_007801	-	30	0.000139	TGAGAT	GAGTATAATATAATA	ATGGTAATAA	Hydroxylamine reductase	CAETHG_2866
TSS_003264	+	30	0.000139	ATGTATATGA	TTGTTTGATATAATA	AATTTA	polysaccharide deacetylase	CAETHG_2266
TSS_001554	+	15	0.000139	TCAAAATTTA	GAATATGCTATTATA	TACTTATATT	cell wall binding repeat 2-containing protein	CAETHG_0988
TSS_001553	+	30	0.000139	TCAAAATTTA	GAATATGCTATTATA	TACTTA	cell wall binding repeat 2-containing protein	CAETHG_0988
TSS_023067	-	36	0.000153		TTATATGGTAACATA	ATATTTATAG	hypothetical protein	CAETHG_2261
TSS_022717	-	30	0.000153	CATCTA	TATTATAATATAATT	TTCATTTTTT	acyl-ACP thioesterase	CAETHG_2058
TSS_022715	-	20	0.000153	ATCACATCTA	TATTATAATATAATT	TTCATTTTTT	acyl-ACP thioesterase	CAETHG_2058
TSS_020467	+	30	0.000153	CTTATTTTTT	GTAAATGATATAATT	ATTATG	Cof-like hydrolase	CAETHG_1684
TSS_017742	+	29	0.000153	TAATATATAA	TGTTATGTTAAAATA	ATTATTA	nitroreductase	CAETHG_1409
TSS_017395	+	30	0.000153	TATGGAATTG	ATTAGTGATAAAATA	CTTGAA	integral membrane protein MviN	CAETHG_1310
TSS_017064	+	34	0.000153	TTATTAACTT	GTACATGATATAATT	AT	DNA polymerase I	CAETHG_1259
TSS_013072	+	30	0.000153	AATTTACTTA	GAATGTGATATTATA	CTTATA	sodium/proline symporter	CAETHG_0135
TSS_010973	+	30	0.000153	ATTGCAACAG	TTTTATGTTACAATT	AATTTG	transcriptional regulator, MarR family	CAETHG_3658
TSS_010265	+	30	0.000153	ATAAAAATTA	CAGTGTGTTAAAATA	TAAATG	Ribosome maturation factor rimP	CAETHG_3394
TSS_009824	+	30	0.000153	TAATGTCATG	TAATATGTTAAAATG	GTATAG	Putative phosphate transport regulator	CAETHG_3326
TSS_005049	+	36	0.000153	TAAAAAGTGT	CGATATACTATAATA		methyl-accepting chemotaxis sensory transducer	CAETHG_2549
TSS_004758	+	30	0.000153	AATTAAAACT	ACATTTGATATAATA	ACTATA	rRNA (guanine-N(2)-)-methyltransferase	CAETHG_2469
TSS_004076	+	7	0.000153	TTTTTA	GAAGATGATAGAATA	TGTTTTTGAA	Glutamate dehydrogenase (NADP(+))	CAETHG_2367
TSS_003125	+	29	0.000153	ATATAATATG	ATATGTATTATAATA	TGAGGTG	transcriptional regulator, GntR family	CAETHG_2231
TSS_002278	-	22	0.000153	CTTATTTTTT	GTAAATGATATAATT	ATTATGAAAT	peptide chain release factor 3	CAETHG_1685
TSS_002275	+	30	0.000153	TTACCCTTTT	ACTAGTGATATAATT	TATTTG	phosphoesterase PA-phosphatase related protein	CAETHG_1683
TSS_000865	+	30	0.000153	AGTATATTTC	TAATATGATATTATA	ATATTA	FeoA family protein	CAETHG_0252
TSS_000528	+	31	0.000153	ATAGCTGTTC	ACCTATACTATAATG	TTATT	DNA binding domain protein, excisionase family	CAETHG_0106
TSS_013248	+	30	0.000168	TGACGAAATA	CTAAATGATATAATT	AAAAGA	4-hydroxy-3-methylbut-2-enyl diphosphat	CAETHG_0218
TSS_018119	+	30	0.000168	AGATATTGTA	TAAAATGATATAATT	TACTTA	hypothetical protein	CAETHG_1522
TSS_012608	+	30	0.000168	AATTACATAC	AGTAATGATATAATT	AAATTA	ROK family protein	CAETHG_3936
TSS_010704	+	35	0.000168	ACTATAGAGA	ATTTATAATAAAATA	T	ATPase associated with various cellula	CAETHG_3559
TSS_009827	+	30	0.000168	TTTTAGTTAA	TTATATGTTATACTT	TATAAG	Putative phosphate transport regulator	CAETHG_3326
TSS_009675	+	33	0.000168	TTTACTCGGA	TTTGATACTATAATA	TTA	transcriptional regulator, BadM/Rrf2 family	CAETHG_3292
TSS_009457	+	35	0.000168	TTTATCTGAA	AGTTATAATATAATT	G	metal sensitive transcriptional repressor	CAETHG_3238
TSS_009251	+	30	0.000168	TAATTGTATA	GATAATGATATAATT	TACTTA	phospholipid methyltransferase	CAETHG_3171
TSS_008182	+	36	0.000168	TGATAAATGG	ATATATATTATAATA		cyclase family protein	CAETHG_2965
TSS_006314	+	35	0.000168	ATTAGAAAAG	TTGTATAATATAATT	A	Tetratricopeptide TPR_1 repeat-containin	CAETHG_2716
TSS_001262	+	29	0.000168	TTACCTTACG	TCATGTGTTACAATA	ATTTAGG	putative transcriptional regulator, MerR family	CAETHG_0758
TSS_000675	+	30	0.000168	TTTCCATAAT	ATATATGCTATCCTG	TTATTA	cobalamin B12-binding domain protein	CAETHG_0139
TSS_010857	+	33	0.000184	TTTTAGTATG	GTTTATGTTAGAATT	GAG	hypothetical protein	CAETHG_3599
TSS_024292	+	30	0.000184	ACAATATATA	AATAATGTTATAATA	AAATTG	two component transcriptional regulator, winge	CAETHG_3461
TSS_017622	+	32	0.000184	CCCACACATA	ACTTTTGATATAATG	GAAT	hypothetical protein	CAETHG_1367
TSS_017620	+	20	0.000184	CCCACACATA	ACTTTTGATATAATG	GAATAAAATA	hypothetical protein	CAETHG_1367
TSS_017067	-	33	0.000184	TGT	ATATATGATAACATG	GTATATATAT	channel protein, hemolysin III family	CAETHG_1262
TSS_015029	+	30	0.000184	CTCCAACAGC	TTATTTGATATAATT	TAAATA	Trans-1,2-dihydrobenzene-1,2-diol dehydrogenase	CAETHG_0673
TSS_015026	+	30	0.000184	AATCAATATG	TACTGTAATATAATT	TACTTA	Ig domain protein group 2 domain protein	CAETHG_0672
TSS_013276	+	30	0.000184	ATTACAAAAA	ATAAATGATAAAATA	TAAAAG	Molybdopterin-guanine dinucleotide biosynthesi	CAETHG_0227
TSS_012900	+	34	0.000184	ATTTTATATA	ATTTATACTAAAATG	TA	Ferroxidase	CAETHG_0026
TSS_010595	-	30	0.000184	CACTTT	GACTATACTATAATT	ATAAAAAAAA	Phosphonate-transporting ATPase	CAETHG_3506
TSS_009690	+	30	0.000184	TTTTACATAA	TAAGATGATAAAATT	TGATTA	Alanine-tRNA ligase, eukaryota/bacteria	CAETHG_3297
TSS_004211	-	33	0.000184	TAA	ATATATAATAAAATA	AAGAGTAAAT	SNARE associated protein	CAETHG_2407
TSS_002864	+	30	0.000184	TTTTTGTCCG	TATTATGGTACACTT	TAAATA	metal dependent phosphohydrolase	CAETHG_2131
TSS_001625	-	33	0.000184	CAT	ATATATAATAAAATA	AACTAGCTAT	Proteinase inhibitor I42, chagasin	CAETHG_1102
TSS_001582	+	33	0.000184	CATTCATAAA	ATTGGTAATATAATG	TTA	S-adenosylhomocysteine deaminase	CAETHG_1058
TSS_000001	+	30	0.000184	AATTTATAGA	CTATGTGATATTATG	GAAACA	molybdenum-pterin binding protein	CAETHG_0001
TSS_008434	+	5	0.000201	AATA	AAAGATAATATAATA	ATATTCTTAA	CheD, deamidase, stimulates methylation of MC	CAETHG_3035
TSS_017999	+	30	0.000201	TTTGATTTGA	AACTGTGATATCCTA	AACACA	Aspartate carbamoyltransferase	CAETHG_1481
TSS_017587	+	30	0.000201	AACACAATAA	ATATGTATTATAATG	GCAATG	hypothetical protein	CAETHG_1359
TSS_015123	+	30	0.000201	TAACAGAAGG	TTTAATGTTATAATA	CAGATG	Glycerol dehydrogenase	CAETHG_0738
TSS_006276	+	30	0.000201	ATTTTTACGG	TTGTATGGTATTATT	TTATTA	metal dependent phosphohydrolase	CAETHG_2708
TSS_004482	+	30	0.000201	TTGTTGTAAA	TTTAATGTTATAATA	TAGGCA	Protein of unknown function DUF457	CAETHG_2431
TSS_003511	+	30	0.000201	TCCCTTAGTC	TTATATGATATTATT	ATATCA	UPF0272 protein	CAETHG_2299
TSS_003397	+	29	0.000201	AACTTTAGCT	AAATATATTATAATA	CTTCATG	transcriptional regulator, ArsR family	CAETHG_2289
TSS_002343	+	30	0.000201	AGTTCAACTT	TAATATGCTATTATT	TATATA	transcriptional regulator, MarR family	CAETHG_1748
TSS_001259	+	30	0.000201	CAAACCCTTT	ATTTATGCTAATATA	ACCATA	putative transcriptional regulator, MerR family	CAETHG_0758
TSS_000947	+	30	0.000201	TTAATTGCAG	TAATATGCTATTATT	AATTCA	DEAD/DEAH box helicase domain protein	CAETHG_0361
TSS_000821	-	35	0.000201	C	ATTTATATTATAATG	TATATACATG	General substrate transporter	CAETHG_0200
TSS_008225	+	30	0.00022	AAAAAGAAGA	GTATGTACTACAATA	TGTATA	formate dehydrogenase, alpha subunit	CAETHG_2988
TSS_024428	+	30	0.00022	TAAATTCTTA	TGCAGTGCTATAATT	ACATTA	hypothetical protein	CAETHG_3644
TSS_023879	+	30	0.00022	TTTTTTTGTA	TATAGTGCTATACTA	AAGATA	hydrolase	CAETHG_2946
TSS_023614	+	30	0.00022	AAAATTATAA	TATTGTATTATAATA	TTAAGA	protein of unknown function DUF1727	CAETHG_2720
TSS_012866	+	30	0.00022	AATTAATAAA	ATTAATGGTAAAATT	ATTATA	Protein of unknown function DUF2179	CAETHG_4049
TSS_006459	+	30	0.00022	TATCAATAAT	AAAAGTGATACAATA	TAAGCA	(R)-citramalate synthase	CAETHG_2751
TSS_005586	+	31	0.00022	AAAAACATAA	TAATATGATAAACTT	TAACT	Xenobiotic-transporting ATPase	CAETHG_2559
TSS_002912	-	16	0.00022	CTTATATCTA	TATTATAGTAAAATA	AATACTAAAT	hypothetical protein	CAETHG_2150
TSS_002910	-	30	0.00022	TATCTA	TATTATAGTAAAATA	AATACTAAAT	hypothetical protein	CAETHG_2150
TSS_000688	+	30	0.00022	TTTCAAAAAA	ATATGTGCTATTCTA	TATTTA	Methionine synthase	CAETHG_0145
TSS_000183	+	30	0.00022	AAAATTATTA	AATTGTAGTACAATG	TAAGTA	methyl-accepting chemotaxis sensory transduce	CAETHG_0077
TSS_008447	+	30	0.000242	TAATATGCAG	AAATGTGGTAATATA	TTTTAA	CheA signal transduction histidine kinase	CAETHG_3038
TSS_017748	+	30	0.000242	AGTAGCAGGT	ACTTGTATTATAATA	ATTGTA	GCN5-related N-acetyltransferase	CAETHG_1417
TSS_013515	+	30	0.000242	TACTAATTCA	AATTTTGTTATAATA	TGTACA	hemerythrin-like metal-binding protein	CAETHG_0273
TSS_007821	+	30	0.000242	AATAAGGAAG	ATTCATGTTATAATT	CTAAAG	two component transcriptional regulator, winge	CAETHG_2875
TSS_023279	+	29	0.000266	AAACTTGATC	ATAAATGTTATAATT	ACTATTG	transcriptional regulator, TetR family	CAETHG_2470
TSS_006695	+	30	0.000266	ATTGATGAAT	AGATGTAGTATACTA	TTTATA	protein of unknown function DUF107	CAETHG_2783

## Sheet: Table S6 - Motif 02 (Gas)
Table S6 - Promoter motifs for primary TSSs for growth of C. autoethanogenum on gas
E-value: 3.2e-174
TSS_ID	Strand	Start	p-value	Sites			Gene product	Gene
TSS_000676	+	11	1.89e-11	AAATTCTTGT	TGGAGGGGGACCTGTAGATGAAGCTGCGG	GAAAATACAT	Uroporphyrinogen decarboxylase (URO-D)	CAETHG_0140
TSS_003720	+	19	1.76e-10	TAGGATGTTT	AGGAGGAGGTATTGGAGTTGGAAATGCTG	CTG	ATP synthase subunit b	CAETHG_2345
TSS_013631	+	5	2.88e-10	GGCT	TGCAGCTGGAGTGGCAGGTTTTGTTGGAG	ATATAGTTAC	hypothetical protein	CAETHG_0320
TSS_015685	+	2	5.86e-10	T	TGGAGCAGATGTAAAAGAAAGAGAAGATG	GACTTATTAT	Chorismate synthase	CAETHG_0906
TSS_008909	+	11	5.83e-09	ATGGAAATTA	TGGAGATGTTCCTGAAGGGGTAAAAGTTG	TAGCAATAAA	Flagellar hook-basal body complex protein fliE	CAETHG_3111
TSS_020104	+	22	7.93e-09	CAATTTCTGC	TGGAGCAGGTTTTGTAGTTGCAGTAACTG		Methenyltetrahydrofolate cyclohydrolase	CAETHG_1617
TSS_020102	+	11	7.93e-09	CAATTTCTGC	TGGAGCAGGTTTTGTAGTTGCAGTAACTG	GTTCAATAAT	Methenyltetrahydrofolate cyclohydrolase	CAETHG_1617
TSS_006380	+	15	1.59e-08	GGTACTGCAG	GGGAGGCCCTGTGGGAGAATAGGTCGCTG	CCAGGTA	protein of unknown function DUF6 transmembrane	CAETHG_2728
TSS_022607	+	19	3.11e-08	TGCTTGGAGC	TGCAGGAGCAATAGAGGCTATAATAAGTG	TTA	acetyl-CoA carboxylase, biotin carboxyl carrie	CAETHG_2044
TSS_002636	+	7	3.42e-08	AGACTT	AAGAGCTGGTGCTGCAATGGTTATAGCTG	GCCTTATTGC	beta-lactamase domain protein	CAETHG_2028
TSS_003635	+	10	6.5e-08	TTTAAAGTA	TGCGGAAGGAATTGAAAAAGAAATAGAAG	AAAGTAGATA	Protein-(glutamine-N5) methyltransferase	CAETHG_2330
TSS_007766	+	21	7.11e-08	CGGATTCAAT	AGGAGCAGATGCATATACACCTGATGCAG	G	Uroporphyrinogen decarboxylase (URO-D)	CAETHG_2850
TSS_007734	+	21	7.11e-08	CGGATTCAAT	AGGAGCAGATGCATATACACCTGATGCAG	G	Uroporphyrinogen decarboxylase (URO-D)	CAETHG_2845
TSS_008008	+	7	7.11e-08	CTAAAA	AGGAAAAGATGTTGATGAAGGTGCTTGTG	ATATGATAGG	hypothetical protein	CAETHG_2913
TSS_002863	+	10	1.44e-07	GTACTGCAG	GGGAGGCTCTGTGGGAGAATAGGTCGCTG	CCAGGTAATA	metal dependent phosphohydrolase	CAETHG_2131
TSS_002862	+	17	1.44e-07	GGTACTGCAG	GGGAGGCTCTGTGGGAGAATAGGTCGCTG	CCAGG	metal dependent phosphohydrolase	CAETHG_2131
TSS_021497	+	17	1.57e-07	GAAAAGATTT	TGAAGAAGTGGGTGGTGAAAGCAATGAAG	GCTAG	Ribosomal protein S17	CAETHG_1938
TSS_010281	+	8	1.57e-07	GCAAAGA	GGGAGAAGTTTCTGTAGACCCTACAGGAA	AGAAAAATGG	ribosomal protein L7Ae/L30e/S12e/Gadd45	CAETHG_3397
TSS_022879	+	22	1.71e-07	AGAATATTTA	TGGAGAGGATATTACTCCAGTAGATGATG		30S ribosomal protein S18	CAETHG_2103
TSS_007534	+	17	1.71e-07	CTGGAAATAA	GGAAGAAGTTGTAGCTTTTGTAAATGCAG	ATAAC	Homoserine kinase	CAETHG_2808
TSS_021449	+	22	1.86e-07	GCGTTAAAAG	TGCAACACCAGGCGGTGTTGTTAAAAAAG		ribosomal protein L24	CAETHG_1936
TSS_021445	+	7	1.86e-07	TAAAAG	TGCAACACCAGGCGGTGTTGTTAAAAAAG	GAGAAGTCGT	ribosomal protein L24	CAETHG_1936
TSS_021113	+	7	1.86e-07	TAGGCG	TGCAGATGAACTAGCAATGGCGATGGAAG	CTAGATGTTA	tRNA pseudouridine synthase A	CAETHG_1915
TSS_000784	+	20	1.86e-07	GGGCTATGAT	GGAAGCAGATGAATATGGAATAATAGGTG	TG	protein of unknown function DUF1657	CAETHG_0179
TSS_024441	+	13	3.08e-07	AAGGTGTAGA	TGCTGGTACTGCCACAGCGCTGACAGAGG	ATGGTTGGA	DGC domain protein	CAETHG_3668
TSS_021516	+	19	3.08e-07	CTACATGTTC	AGGAAGACTTGGTGGTGCAGAAATTGCAA	GAG	50S ribosomal protein L16	CAETHG_1940
TSS_003029	+	7	3.08e-07	AGCTAC	AGGAGGACCCACAGAGGAAAATATGAGAG	AAACTATACG	4Fe-4S ferredoxin, iron-sulpur bindin	CAETHG_2207
TSS_003028	+	14	3.08e-07	TAATAGCTAC	AGGAGGACCCACAGAGGAAAATATGAGAG	AAACTATA	4Fe-4S ferredoxin, iron-sulpur bindin	CAETHG_2207
TSS_020088	+	22	3.34e-07	TTCCATCTGC	TGAAAAAATAGATGTAGATGAAAATGGAG		Methenyltetrahydrofolate cyclohydrolase	CAETHG_1617
TSS_021438	+	22	3.63e-07	TAAAGTTTGA	TGAAAATGCTGCTGTTATAATAAAAGATG		ribosomal protein L24	CAETHG_1936
TSS_021436	+	7	3.63e-07	GTTTGA	TGAAAATGCTGCTGTTATAATAAAAGATG	ATAAGCAACC	ribosomal protein L24	CAETHG_1936
TSS_022162	+	6	3.94e-07	TTAGA	TGATGGAACAATGATAGTTGTAGAAGGTG	GAAAAAAGTA	2-C-methyl-D-erythritol 4-phosphat	CAETHG_1969
TSS_007297	+	9	3.94e-07	GTAGTTAC	AGGAGGAATTCAGGTTAAAGTAAGAGCAG	CAGCTTATAA	hydrogenase, Fe-only	CAETHG_2798
TSS_021359	+	4	4.27e-07	CAC	TACTGCAAATACTGATGAAGAAGCAAGAG	AGTTGCTTAA	Ribosomal protein S14, type Z	CAETHG_1934
TSS_007248	+	7	4.27e-07	AACTAA	TGCAATAAAAGTTGTGGATAAAGATGGAG	AAAGAGAAAT	4Fe-4S ferredoxin, iron-sulpur bindin	CAETHG_2797
TSS_000698	+	3	5.02e-07	AA	GGAAATAGAAGATGCAGGACTTAGAAAAG	ATTTAAAGAT	Uroporphyrinogen decarboxylase (URO-D)	CAETHG_0151
TSS_010217	+	9	5.02e-07	GTAATGGA	AGGAAGACAGGGAGAACAATTAGCTGAAG	AAGAATAATA	Elongation factor Ts	CAETHG_3386
TSS_024442	+	8	5.44e-07	TTAAAGA	TGCAGGCCTTGATATTGAAAAGGATGCAG	TTATGCTGGA	4Fe-4S ferredoxin iron-sulfur bindin	CAETHG_3671
TSS_018873	+	8	5.44e-07	TCTGTGA	TGAAACTATAGCTACAGAATCTGAAGAAG	TAGTAAAATT	Glycine cleavage system H protein	CAETHG_1607
TSS_015881	+	3	6.9e-07	TA	TGAAGGCGGAATTGCATCGATAAATGATG	GAAAGTTACA	peptidase M50	CAETHG_0966
TSS_023215	+	22	7.47e-07	CCACTATTAC	TGAGAACACTGCAGCTAGCAGTGAAGAAG		anti-sigma-factor antagonist	CAETHG_2401
TSS_007922	+	21	7.47e-07	TGATAGGACC	TGAAGGTGGATTTGAAGAACAAGAAATAG	A	MiaB-like tRNA modifying enzyme	CAETHG_2896
TSS_021626	+	9	8.08e-07	TGATGGAA	TGGAACAATAATTAAAGCAGTTATTGGAG	AAATCCAGAT	ribosomal protein L2	CAETHG_1944
TSS_021177	+	22	8.73e-07	GATTTATACC	TGGCATAAGACCAGGAGAACCTACGGCTG		Adenylate kinase	CAETHG_1926
TSS_021176	+	13	8.73e-07	GATTTATACC	TGGCATAAGACCAGGAGAACCTACGGCTG	TATTTATTG	Adenylate kinase	CAETHG_1926
TSS_021174	+	1	8.73e-07		TGGCATAAGACCAGGAGAACCTACGGCTG	TATTTATTGA	Adenylate kinase	CAETHG_1926
TSS_010039	+	1	8.73e-07		GGAAGCAGCGGACAAAGTAAGGATGGAAG	CGATACAGGA	ribosome biogenesis GTPase RsgA	CAETHG_3345
TSS_004480	+	16	1.02e-06	ATCCACAGAT	AGCTGTGGCGGTAATTGTAGAAAATGGAG	GACAGG	Protein of unknown function DUF457	CAETHG_2431
TSS_020422	+	21	1.1e-06	TTGCAATGGA	TGCAGCAGATCAGGATGTATATGATGTAG	T	Protein of unknown function DUF2922	CAETHG_1655
TSS_016514	-	4	1.1e-06	CATAGCTTAT	AGCTGGTTCTGCAGAAAGATGAGAAGGAA	ATA	Precorrin-8X methylmutase	CAETHG_1121
TSS_008089	+	2	1.1e-06	T	TAGAAGAGATATGGGAAATGTAAAAGAAG	CCTATGTAGA	amidophosphoribosyltransferase	CAETHG_2950
TSS_017879	+	7	1.19e-06	AAAAAT	TGGAGGCCTTACAGGAGACTTATTTGGGG	CAGATAATGA	Adenosylcobinamide-phosphat	CAETHG_1460
TSS_010042	+	10	1.19e-06	AGCGATACA	GGAAGTGGAAGCGGGTCTAGCGGAAGTAA	ATCTGATAAT	ribosome biogenesis GTPase RsgA	CAETHG_3345
TSS_016583	+	5	1.38e-06	TTAA	AGTAGCAGCTAAAGCTGGTCTTATAGATG	AAAAAGCTAT	Cobyrinic acid A,C-diamide synthase	CAETHG_1123
TSS_009721	+	7	1.49e-06	TTTAAT	GGAAGAAGCAAAGGAACTTGTACGAGGTG	CATTAAATGA	protein of unknown function DUF964	CAETHG_3303
TSS_020341	+	5	1.61e-06	TATC	TAGTGCTACAGTAGGAAAATATGAAGCAG	AGATAGAACA	ATPase-like, ParA/MinD	CAETHG_1625
TSS_010011	+	8	1.73e-06	AGTTAGT	TGGAGCTAGATCTGTTTTAAGTGCTGCTG	CAATGACTTA	sun protein	CAETHG_3341
TSS_024446	+	2	1.87e-06	G	TGAAGAAGATGGTGATAGATTTCTTGCTG	ATTTTTTAAA	4Fe-4S ferredoxin iron-sulfur bindin	CAETHG_3671
TSS_021247	+	19	1.87e-06	CTAAATTTAC	TAAAACTGCAGTGGAAAAGATAGAGGCAG	CTG	Protein translocase subunit SecY	CAETHG_1927
TSS_008926	+	3	1.87e-06	CA	TGCGGAAGATGAAGAAGAATTATTTGATG	AAGAACTTGG	flagellar motor switch protein FliG	CAETHG_3113
TSS_008925	+	22	1.87e-06	GAAGAAAACA	TGCGGAAGATGAAGAAGAATTATTTGATG		flagellar motor switch protein FliG	CAETHG_3113
TSS_022864	+	3	2.01e-06	AT	AGATGAGGCTATAGAAAAATTAGATGAGG	CTATAAATGA	50S ribosomal protein L9	CAETHG_2098
TSS_003007	+	20	2.01e-06	CGAAGTATGA	TGGTGGAAATATAAAAAAATCTGCAGAAG	TG	hypothetical protein	CAETHG_2206
TSS_008508	+	2	2.17e-06	T	AGATGAAGTTTTAGATGTAGAAGAAAATG	CTATTGAAAA	flagellar motor switch protein FliM	CAETHG_3042
TSS_021331	+	22	2.33e-06	CAATGAAGTA	TGGTAAAGATAAAGAAAGGGTTATAACAG		Ribosomal protein L6, subgroup	CAETHG_1932
TSS_007286	+	8	2.33e-06	TACTGCC	TAGAACTCAAGGTAAAGTAGTTACAGGAG	GAATTCAGGT	hydrogenase, Fe-only	CAETHG_2798
TSS_024480	+	20	2.33e-06	AGACTTGAAA	TGATGCGAAATCAAAAGAAATAATAGGAG	TA	Peptide deformylase	CAETHG_3721
TSS_002993	+	1	2.33e-06		TGGGGAGGATATAGTAGAAATATTTGATG	AATAAATGTA	UPF0133 protein ybaB	CAETHG_2200
TSS_022126	+	6	2.51e-06	GCGCA	GGGAATAGTATTAGAAGATACACCAGAAG	GAGTAAGATG	putative protein UCP005520	CAETHG_1967
TSS_020011	+	22	2.51e-06	ATTCAAAATA	TGTAAAAGATGGTGCCGTAGTTATAGATG		Methylene-tetrahydrofolate reductas	CAETHG_1615
TSS_008345	+	19	2.51e-06	ATAATTTAGA	TGATGTTCGGGAAGAAGATATAATTGAAG	TTG	single-stranded-DNA-specific exonuclease RecJ	CAETHG_3018
TSS_008255	+	16	2.51e-06	AATATGTACC	TGTAGTAGGTGTAGATGCTACGGCACCGG	CAGTTA	methyl-accepting chemotaxis sensory transducer	CAETHG_2990
TSS_003652	+	10	2.51e-06	ACTTATAAC	TGCAGATCAGGCAGAAAAAATGAAGGAAA	TGGGAAATGA	hypothetical protein	CAETHG_2332
TSS_021550	+	22	2.7e-06	GGGGACACGT	TGCAGACAAAACTGAAAAAACAACTCGTG		ribosomal protein L22	CAETHG_1942
TSS_021263	+	16	2.7e-06	ATATATATCA	TGGAAGAGTACAGAATCTTGCTGAAGGTG	CAAGAG	ribosomal protein S5	CAETHG_1930
TSS_020001	+	22	2.7e-06	TAGATGAAAG	TGGAAAGTTATGTGGAGATGTAGATACAG		Methylene-tetrahydrofolate reductas	CAETHG_1615
TSS_020000	+	13	2.7e-06	TAGATGAAAG	TGGAAAGTTATGTGGAGATGTAGATACAG	AAGACTGTG	Methylene-tetrahydrofolate reductas	CAETHG_1615
TSS_008928	+	8	2.7e-06	ATACCCA	GGGCATAGATGCTGTTATAGGAGACGATG	ATTTAACCAA	flagellar motor switch protein FliG	CAETHG_3113
TSS_008927	+	22	2.7e-06	GTAATACCCA	GGGCATAGATGCTGTTATAGGAGACGATG		flagellar motor switch protein FliG	CAETHG_3113
TSS_003861	+	16	2.7e-06	TGATACTGTT	TGCAGCTGGTAGAGAGTATATAATGGATG	TACCGG	ATP synthase gamma chain	CAETHG_2348
TSS_021549	+	2	2.7e-06	T	TGCAGACAAAACTGAAAAAACAACTCGTG	TTGCTTCTCA	ribosomal protein L22	CAETHG_1942
TSS_021444	+	1	2.9e-06		ACCAGGCGGTGTTGTTAAAAAAGGAGAAG	TCGTAAAGGC	ribosomal protein L24	CAETHG_1936
TSS_005807	+	21	2.9e-06	CTCAGGCAAG	TGGAAGACCTGTTATAGCTTTTGGAAAAG	G	glycosyltransferase	CAETHG_2600
TSS_018818	+	13	3.12e-06	TAGAAATGCC	AGATGTAGGAGATGAAATTACTCAAGGAG	TTTCTCTTG	ferredoxin	CAETHG_1606
TSS_016473	+	18	3.12e-06	GCATCTTAGA	AGAAAATACTGTAGATGCAGTAGTGCATG	TAGG	precorrin-6Y C5,15-methyltransferas	CAETHG_1118
TSS_015687	+	17	3.12e-06	CAGAATTAAA	TAAAATTGGAGCAGATGTAAAAGAAAGAG	AAGAT	Chorismate synthase	CAETHG_0906
TSS_019905	+	9	3.35e-06	GATTCAGA	TGGAAAAGCATTAGTAGAGCTGCCAGAGG	ATTCTTCATG	CO dehydrogenase/acetyl-CoA synthase delt	CAETHG_1611
TSS_014422	+	20	3.35e-06	GCATTTTAAA	AGAAGGTGCTCTTGCAGATATAATTATTG	TA	putative selenium metabolism hydrolase	CAETHG_0446
TSS_014421	+	4	3.35e-06	AAA	AGAAGGTGCTCTTGCAGATATAATTATTG	TAGATTACAA	putative selenium metabolism hydrolase	CAETHG_0446
TSS_009991	+	9	3.35e-06	GAAAGTTG	TGGTGAGGAACCAGGCTGTATAATAGATG	TATCCAAAAA	peptidase membrane zinc metallopeptidase	CAETHG_3340
TSS_009990	+	20	3.35e-06	ATGAAAGTTG	TGGTGAGGAACCAGGCTGTATAATAGATG	TA	peptidase membrane zinc metallopeptidase	CAETHG_3340
TSS_009001	+	21	3.35e-06	CTAAGCTTAT	TGCAGTAGCTGTAATAGGACTTATTTCAG	G	flagellar biosynthetic protein FlhB	CAETHG_3126
TSS_000431	+	3	3.35e-06	AT	TGAAAATATAGAAGGAGAATATATAGCTG	TACCTGTTTT	molybdenum cofactor synthesis domain containin	CAETHG_0099
TSS_007736	+	7	3.35e-06	TAGTGC	TGCAGTTAAGGCTAAAGAATTGGCAACGG	CATAAATATA	Uroporphyrinogen decarboxylase (URO-D)	CAETHG_2845
TSS_013428	+	9	3.6e-06	AAGGTAAC	TGGAGAAAAAATAGAGGCTGAAATTGCAC	CTAGGAGACA	Arginyl-tRNA synthetase	CAETHG_0257
TSS_003719	+	2	3.6e-06	C	AGCAATAGGTGCAGGTTTAGCTGCTATAG	GATGTTTAGG	ATP synthase subunit b	CAETHG_2345
TSS_002635	+	7	3.6e-06	TAAAGT	AGAAGGTAGAACCGCTATTATAGATGGCG	TAAGTAAGCT	beta-lactamase domain protein	CAETHG_2028
TSS_021452	+	13	3.86e-06	GAAACATCGG	TGATACAATAGTTGCTAGCGTTAAAAGTG	CAACACCAG	ribosomal protein L24	CAETHG_1936
TSS_003701	+	6	3.86e-06	GATAT	AGGAGAAAGAGAAGTAATTGTTACAGATC	CAATGCTTGC	hypothetical protein	CAETHG_2338
TSS_014715	+	4	4.14e-06	ATT	TGAAAAAAGTGCTGTAGAAGCTACCAAAA	TAATGTATGA	ATP-dependent Clp protease, ATP-binding subuni	CAETHG_0538
TSS_021261	+	9	4.14e-06	CAGAATCT	TGCTGAAGGTGCAAGAGAAGCTGGCTTAG	AATTCTAATA	ribosomal protein S5	CAETHG_1930
TSS_021256	+	21	4.45e-06	CTGGTCAATT	TGGAACAGGAAGAGTACTTATAATGACAG	C	ribosomal protein L30	CAETHG_1929
TSS_008158	+	8	4.45e-06	TAAATCC	TAGAACAGCTATAGGGCAGAAGGCAGATG	GAACAATAGT	hypothetical protein	CAETHG_2956
TSS_024305	-	2	4.45e-06	TTATCATAAC	TGGGTCAGAAATTGAAGTGTATGCTGAAG	A	GntR domain protein	CAETHG_3474
TSS_016471	+	2	4.45e-06	T	TGGAGGTCTTTGTGTAGTTGTAATTGAAA	ATAAAACTCT	precorrin-6Y C5,15-methyltransferas	CAETHG_1118
TSS_012823	+	8	4.77e-06	TTTTATC	AGGAGGAACTGATTGGAGGACTGATGGAA	CTATATATTC	ECF transporter, substrate-specific component	CAETHG_4038
TSS_017422	+	17	5.12e-06	TTGTAATTCA	GGCAGGTGCCATAGCCCATGGTGGAGAAA	TTTTT	capD, capsular polysaccharide biosynthesi	CAETHG_1316
TSS_024688	-	19	5.48e-06	TTT	TGGAATTATTGCAGCAGGAAAAATTTATG	GATTTGTTTT	glucose-inhibited division protein A	CAETHG_3964
TSS_018179	+	12	5.48e-06	TGACGGATTC	AGGAGAGTTTGTTGAAATACAGGGTACAG	GAGAACAAAG	Nucleoside-triphosphatase rdgB	CAETHG_1546
TSS_011065	+	11	5.48e-06	AGCCTTATTG	TGAAGGGATAATTGTGGGAAGTGCAGTAA	TTAAAAAGAT	hypothetical protein	CAETHG_3709
TSS_000132	+	9	5.48e-06	AAGATATT	TGCTGCTGGAGCTTCTGATTATATAACTG	TACCATTTAA	PAS/PAC sensor signal transduction histidin	CAETHG_0056
TSS_010631	+	11	5.48e-06	GGTTACTACA	AGCAGTATCAATTGAAGAAATAACGGAAA	TAATAGAAAA	hypothetical protein	CAETHG_3518
TSS_021067	+	3	5.88e-06	TA	TAATGTAGAGGTTGTAGAAATTGAAAGAG	AAAAGTATAA	Tetratricopeptide repeat-containing protein	CAETHG_1897
TSS_016368	+	2	5.88e-06	C	AGGAGATCATGCCACAAATGACATGGCAG	GTGAAGACAA	precorrin-6x reductase	CAETHG_1112
TSS_006402	+	21	6.3e-06	TAAGTAAACT	GGCTAGAACTGTTGAAGTTTTTGCAAAAA	G	metal dependent phosphohydrolase	CAETHG_2731
TSS_002639	+	4	6.3e-06	ATT	TAGAGCTCTAGGTGCCGATATAAAGAGAG	TATCTTATTC	beta-lactamase domain protein	CAETHG_2028
TSS_020007	+	1	6.74e-06		AAAAGATGGTGCCGTAGTTATAGATGTAG	GCATAAATGT	Methylene-tetrahydrofolate reductas	CAETHG_1615
TSS_019917	+	8	6.74e-06	AAGCTCA	AGGTGTAGATGCTAAAGTTATGGTAGGCA	TAATACCTTT	dihydrolipoamide dehydrogenase	CAETHG_1613
TSS_013945	+	10	6.74e-06	ATTTCATTT	AGGAAAAGTAGAGGGAAGAAGTAATCCGG	CTTGCCGATG	hydrogenase expression/formation protein HypE	CAETHG_0369
TSS_013906	+	14	6.74e-06	ATTCAAAAGA	TGCAGCCATTATTGGTGAGGTCACTTGTG	ATATGCCT	Nitrogenase	CAETHG_0368
TSS_003344	+	15	6.74e-06	TGTACAGGAT	ACATACAGCAGTGGCGGATGGAACAAGAG	CATATCG	ATPase-like, ParA/MinD	CAETHG_2284
TSS_021253	+	18	7.22e-06	AGAGTTTAAT	AGGAAGAAAAAAAGATCATATAGCAACTG	TAAA	ribosomal protein L15	CAETHG_1928
TSS_016472	+	8	7.22e-06	ATGAGGA	TGAGAAAATTACTTCAGGAAGTGCTGCAG	AGCTAAAAAA	precorrin-6Y C5,15-methyltransferas	CAETHG_1118
TSS_014402	+	3	7.22e-06	AT	TGCAGTGGGCAGCGATGCCGATATTGTAG	TATGGGACCC	transcriptional regulator, Crp/Fnr family	CAETHG_0443
TSS_009904	-	4	7.22e-06	TTCTCTTTAT	GGGAGCGGATTCTGGACTTACTATAGCCA	CCA	Guanylate kinase	CAETHG_3334
TSS_008939	+	18	7.22e-06	GAAGACTGGA	TGAATCGGGAGAAATAGTTCTAGCAAGAG	GAGG	hypothetical protein	CAETHG_3114
TSS_004525	+	21	7.22e-06	TTAGGAGAAT	TGAGAAAATAGCAGATGAACTGAGAAAAG	A	putative signal transduction protein with CB	CAETHG_2437
TSS_000726	+	12	7.22e-06	TTAAAATACG	GGAAGGGGATTAGAATGGAAAAGAAGAAA	AGAAAACTTA	sodium:dicarboxylate symporter	CAETHG_0164
TSS_016977	+	9	7.73e-06	GGAACCGG	TGGTGGAGAGGGAACAGATCCGAAAAATA	AGCAGGAAGG	hypothetical protein	CAETHG_1233
TSS_009910	+	9	7.73e-06	ATTCAGGA	AGCAAGAGATAGAGGAATGCTTATAGACG	CTACTTATGG	Guanylate kinase	CAETHG_3334
TSS_021295	+	22	8.27e-06	GAATTAAGTA	TGAAAATGAAGTTATAAGACGTAAAGAAG		ribosomal protein L18	CAETHG_1931
TSS_017972	+	1	8.27e-06		TGGAGCCCAAGGGGGAACAGCTCAGGACA	TTGCTGCTTA	Dihydroorotate dehydrogenase electron transfe	CAETHG_1478
TSS_015683	+	1	8.27e-06		AGAAAGAGAAGATGGACTTATTATAAATG	GTAAGGAAAG	Chorismate synthase	CAETHG_0906
TSS_005804	+	6	8.27e-06	TTTTT	GGGTAGACAGCCTGATGAGGTCATAAAAG	AATATTATTC	glycosyltransferase	CAETHG_2600
TSS_010048	+	2	9.46e-06	A	TGGAAATACAAATACGGGTGGTACAGGAA	ATTCAGATAA	ribosome biogenesis GTPase RsgA	CAETHG_3345
TSS_016512	+	5	1.01e-05	CTTT	TGAAGAAGCTGATGTAAAAAATTCAGATA	AATTTATAGA	Precorrin-8X methylmutase	CAETHG_1121
TSS_005025	+	8	1.01e-05	GACTTTC	AGGAAAGATAGTAGATGTAAAAAGTGCAA	ATGGAGACGT	hypothetical protein	CAETHG_2544
TSS_020121	+	14	1.08e-05	AGACTAAACT	TGGAAGACCAACAGGATTTAATATTACAG	TAAGACAG	Methenyltetrahydrofolate cyclohydrolase	CAETHG_1617
TSS_016423	+	16	1.08e-05	AGTGTGTTAT	AGGAACTTTAGATGATATTGTAGAAAAAG	TAAAGA	Cobalamin synthesis G domain-containing protein	CAETHG_1115
TSS_016421	+	7	1.08e-05	AACTTT	AGATGATATTGTAGAAAAAGTAAAGAAGG	AAAATATAAC	Cobalamin synthesis G domain-containing protein	CAETHG_1115
TSS_011237	+	12	1.08e-05	TGCTTATGTC	TGAAACGGATAATGGTTTAGTAAAAAAAG	AAGTAATTGT	hydrogenase, Fe-only	CAETHG_3841
TSS_009634	+	22	1.08e-05	TACTTTTAAC	TAGTATGGATGCAGATGGTACTAAAAATG		Phosphoribosyl-AMP cyclohydrolase	CAETHG_3265
TSS_021254	+	17	1.16e-05	GATTAAAGAC	AGCAGAACATATAGCTAGTCTTAGAGGAA	AAACT	ribosomal protein L30	CAETHG_1929
TSS_021069	+	4	1.16e-05	AGT	AGCAGTAGTTGAGTATAGAGATGGAACTG	TAATTGATGT	citrate lyase ligase	CAETHG_1898
TSS_009301	+	18	1.16e-05	TACTTAGTAA	TAGAAAAGGTGCAGGAACAGTAGAATATA	TATA	stage III sporulation protein AB	CAETHG_3193
TSS_004592	+	6	1.16e-05	GGCCC	TGCAAGTGGTTCAGAAGAGGTTTTGTCAG	AGCTTATTGA	pyruvate kinase	CAETHG_2441
TSS_003221	+	2	1.16e-05	A	TGGAAGCTATACAGATGAAATTGATAGAA	TATACGGAAG	Ribosomal RNA small subunit methyltransferase I	CAETHG_2254
TSS_019999	+	12	1.23e-05	CAGAAGACTG	TGAAGCAAAAGCTTCAATGATAACGCCAG	TTCCTAAAGG	Methylene-tetrahydrofolate reductas	CAETHG_1615
TSS_007893	+	22	1.23e-05	TAAAAATTGG	TAAAGAAAATTATACAGAAGGTGCAGAAG		Protein grpE	CAETHG_2890
TSS_007249	+	5	1.23e-05	TTGT	GGATAAAGATGGAGAAAGAGAAATATGGG	GCAAAAAATT	4Fe-4S ferredoxin, iron-sulpur bindin	CAETHG_2797
TSS_005848	+	11	1.23e-05	GGCTTGATAC	TGGAACTCCTCAGGGACTTTTAAATGCTG	CTAATTTTGT	dTDP-4-dehydrorhamnose reductase	CAETHG_2618
TSS_004173	+	8	1.23e-05	CTTATGA	GGCTGTTCAAGCAGTAAATGCTGGATCGG	GTATACTTAT	molybdopterin binding domain-containing protein	CAETHG_2390
TSS_020084	+	1	1.23e-05		AGATGTAGATGAAAATGGAGTAATAAGCG	GATTATTCTA	Methenyltetrahydrofolate cyclohydrolase	CAETHG_1617
TSS_004184	+	7	1.32e-05	GGATTT	TGCTTATGCAGCTACAGGCACTAAAAATG	TTATTATATT	protein of unknown function DUF111	CAETHG_2394
TSS_021506	+	4	1.41e-05	TGC	TAAAAAACCTGTTGAAAACAAGGAAGAAG	TTAAAGCATA	50S ribosomal protein L16	CAETHG_1940
TSS_021267	+	4	1.5e-05	AAA	AGGAATCAAAGAAGTAGTTTTTGATAGAG	GCGGATATAT	ribosomal protein S5	CAETHG_1930
TSS_017973	+	20	1.5e-05	TCTTAATACC	TGGATATGGAGCCCAAGGGGGAACAGCTC	AG	Dihydroorotate dehydrogenase electron transfe	CAETHG_1478
TSS_014373	+	7	1.5e-05	TCAAGA	TGGTAAAGTTGTACAAATAGAAAAAAGTG	AAAAAGTTAG	rRNA methylase	CAETHG_0413
TSS_009656	+	20	1.5e-05	ATATATTAAA	GGATGACACTGATGAAGTTATAATAAGAA	TG	Auxin Efflux Carrier	CAETHG_3271
TSS_002786	+	12	1.5e-05	TATTGCTTAC	TGAAATAGGTGGGAAAGACAGTAATGTAG	ATATACAAAG	DNA gyrase subunit A	CAETHG_2130
TSS_018170	+	19	1.6e-05	CATTTAAAGT	TGAGGGCGAAGTAAATGGTATAATATGTG	ATG	phosphodiesterase, MJ0936 family	CAETHG_1545
TSS_007312	+	21	1.6e-05	GTAAGGAAGA	GGGAGGAGAACCTGCTTGCGTCAAAGAAT	G	hydrogenase, Fe-only	CAETHG_2798
TSS_006582	+	12	1.6e-05	ATATGATAGG	TGCAGATTATTATGCTAAGGATGCTAGAG	AAACTGTAAA	hypothetical protein	CAETHG_2756
TSS_003650	+	2	1.6e-05	A	TGAAATAATAGACGCACTTATAACTGCAG	ATCAGGCAGA	hypothetical protein	CAETHG_2332
TSS_010608	+	19	1.6e-05	TATTTGTTTA	AACAGGCAGAGTTGTAGGATATAATAAAG	TAA	two component transcriptional regulator, winge	CAETHG_3513
TSS_022161	+	13	1.71e-05	CAATGATAGT	TGTAGAAGGTGGAAAAAAGTATATAGGAG	ATACAAAAG	2-C-methyl-D-erythritol 4-phosphat	CAETHG_1969
TSS_022094	+	20	1.71e-05	AGATGATAGC	AGGAACTGCAAGAAGTATGGGAATAACTG	TA	ribosomal protein L1	CAETHG_1958
TSS_020540	+	18	1.71e-05	AAACTTTAAT	GGGAGAGGAATTTATGGACATAATAAAAG	AATA	Helicase superfamily 1 UvrD-related protein	CAETHG_1692
TSS_002072	+	17	1.71e-05	TAATAATTCA	GGAGGAGGAGGCTCATCTTGCAGCAGTTG	TTCTT	4Fe4S-binding SPASM domain containing protein	CAETHG_1535
TSS_020324	+	17	1.71e-05	AAAAACTATT	TGAAAGTGTTGCAAATAAGATTAAAAATG	TTATA	Dinitrogenase iron-molybdenum cofacto	CAETHG_1623
TSS_020323	+	10	1.71e-05	AAAACTATT	TGAAAGTGTTGCAAATAAGATTAAAAATG	TTATAATGAA	Dinitrogenase iron-molybdenum cofacto	CAETHG_1623
TSS_020848	+	13	1.82e-05	ATGTAGAACT	TGGACAACAAATTGGAAAAATTCCTGAAG	GTAGTTTAA	microcompartments protein	CAETHG_1822
TSS_020005	+	12	1.82e-05	CCGTAGTTAT	AGATGTAGGCATAAATGTAGATGAAAGTG	GAAAGTTATG	Methylene-tetrahydrofolate reductas	CAETHG_1615
TSS_013837	+	5	1.82e-05	TAAT	AGAAGCATTTCCTGAAAGTGATATGGCAA	AACAGTATAG	oxidoreductase/nitrogenase component 1	CAETHG_0367
TSS_003203	+	19	1.82e-05	ACTGTGCTAA	TGTTTGTCCAGTAGGAGCACCAGTTGAAG	AAA	MotA/TolQ/ExbB proton channel	CAETHG_2251
TSS_020844	+	19	1.94e-05	TTAAAGTTGA	TGGACCACGTGGTGGAATTTATAATAATG	TTG	microcompartments protein	CAETHG_1817
TSS_013645	+	12	1.94e-05	AGGGTGCTAA	AGATAAAGAAAATGGAAAATCAAAAGATG	TATCTAAAAG	hypothetical protein	CAETHG_0325
TSS_009674	+	19	1.94e-05	TTAAAGTTGA	TGGACCACGTGGTGGAATTTATAATAATG	TTG	microcompartments protein	CAETHG_3289
TSS_008441	+	21	1.94e-05	TTGATACCAA	TGATGGAGGTGTCAAGATAAAGACAGTAG	G	response regulator receiver modulated Che	CAETHG_3036
TSS_021481	+	16	2.07e-05	CAGATAAAAT	GGATAAAACTATAGTAGTTGCAGTTGAAA	CTAAAG	ribosomal protein L14	CAETHG_1937
TSS_020704	+	14	2.07e-05	CTCCAAGCAT	AGGAATAGTAAATGAAGAAATAGGTAAAA	TAGAGATA	glyceraldehyde-3-phosphate dehydrogenase, typ	CAETHG_1760
TSS_010949	+	19	2.07e-05	TTTATAGAGG	TGATAAGAGTAGAAATAGAGAAACAGGTG	GTG	efflux transporter, RND family, MFP subunit	CAETHG_3649
TSS_021631	+	4	2.21e-05	AAC	AGCAAGATATATAGGAAAGAAAAAAAGAG	TTGGCGTTCA	ribosomal protein L2	CAETHG_1944
TSS_021327	+	16	2.21e-05	CAACATCTAA	AGGAATTGTTACAGATAGAGACGCAAGAA	AATTAG	Ribosomal protein L6, subgroup	CAETHG_1932
TSS_009603	+	22	2.21e-05	TTAGAAAATT	GGGACAGGATGTGGAAATTATAAAAATAG		Histidinol dehydrogenase	CAETHG_3259
TSS_007918	+	18	2.21e-05	TAAATAAAAC	AGGATTTAAAATAGAAGAAATAAATGAAG	ATGG	Ribosomal RNA small subunit methyltransferase E	CAETHG_2894
TSS_005767	+	22	2.21e-05	AATGAAATAA	TACAGCTGCCAGAGGAAAGAATAAAAGAG		capsular exopolysaccharide family	CAETHG_2593
TSS_004739	+	17	2.21e-05	ACGTAGTACG	TGGAAGCAACATCGACGGAAAAACAAGTG	ATCAG	exosortase family protein	CAETHG_2462
TSS_003176	+	22	2.21e-05	TGGATTTAAT	TGGAGTAAAAGATAATAAAATAAAAGTTG		hypothetical protein	CAETHG_2245
TSS_002885	+	13	2.21e-05	GTAGACCATT	GGGGGCACGTACTATAGAAGGTATAAAGA	GAAGGACAG	protein of unknown function DUF1667	CAETHG_2136
TSS_002480	-	11	2.35e-05	TGGATCAGTA	TGCAGACTTTGCAGAAGAGAAGGCTTAAA	ATTATTCCTT	hypothetical protein	CAETHG_1922
TSS_022130	+	12	2.35e-05	AGCAATCTAA	ACGAGGAAGCATTGAAAAAGAAATTGAAG	CTTTAATAGA	putative protein UCP005520	CAETHG_1967
TSS_019653	+	9	2.35e-05	ACAGCATC	CGGAGTATTAGCATCAGGAACAGATGCTG	TAATATTACG	CO dehydrogenase/acetyl-CoA synthase delt	CAETHG_1610
TSS_008123	+	11	2.35e-05	TAAATAAAAT	GGGTGAAAAGGCATATATAATAGGAAGTG	TAAAAAAAGG	phosphoribosylglycinamide formyltransferase	CAETHG_2952
TSS_008122	+	22	2.35e-05	TAAATAAAAT	GGGTGAAAAGGCATATATAATAGGAAGTG		phosphoribosylglycinamide formyltransferase	CAETHG_2952
TSS_016667	+	22	2.5e-05	AGAGTCCTAA	TTGTGCTTATCCTGAGGCAGCAGCAGCTG		Threonine-phosphate decarboxylase	CAETHG_1128
TSS_009041	+	22	2.5e-05	TGCATTATCC	TGATGAAATGAAAGTTATGGATAAAGGAG		flagellar hook-basal body protein	CAETHG_3134
TSS_000696	+	2	2.5e-05	A	TGTTATGGCACTTGAAAAAGGAGCAGGAA	TTCCATATTA	cobalamin B12-binding domain protein	CAETHG_0150
TSS_005831	+	2	2.5e-05	G	TAGAAATCGTAGTGCAGAATTTAGAGATG	ATGCTGTAAT	mannose-1-phosphat	CAETHG_2615
TSS_022903	+	20	2.66e-05	TTAGTATTTT	AGGTGGGAAAATAGAGGATATAATAAAAA	TA	parB-like partition protein	CAETHG_2115
TSS_022096	+	7	2.66e-05	AGGAAT	AGAAAGTGGATCTGGTGTACCAAATAAAA	CTAAAGTTGC	ribosomal protein L1	CAETHG_1958
TSS_002634	+	10	2.66e-05	CAAAAAAAT	GGGTGCCAATATTAAAGTAGAAGGTAGAA	CCGCTATTAT	beta-lactamase domain protein	CAETHG_2028
TSS_001740	+	2	2.66e-05	A	TGAAAGCTTTAAAGAAAAACTTGATGAAG	CATTAGATTC	polar amino acid ABC transporter, inner membran	CAETHG_1212
TSS_019714	+	3	2.84e-05	CT	TGCAGCACTTGGTCAAGATGATAAAACTC	TTCAAGTTCC	CO dehydrogenase/acetyl-CoA synthase delt	CAETHG_1610
TSS_015853	+	17	2.84e-05	ATATTCATTA	TGGGATAAGTAGTGAAGAAATAAAAAGTA	TTATT	redox-active disulfide protein 2	CAETHG_0949
TSS_010173	+	21	2.84e-05	AATTTGACGA	AGAAAAAGCTGTCAAATGGATAAAAGATG	G	UPF0109 protein	CAETHG_3372
TSS_009615	+	8	2.84e-05	TTAAAGA	GGCAGTATGTATAGATAGAAGTATAAATG	GAATAATGTC	Imidazole glycerol phosphate synthase subuni	CAETHG_3261
TSS_008092	+	4	2.84e-05	TAT	TGAAGAGAATAAGTAAAAATTAGCAGCTG	CCTTAATTTT	amidophosphoribosyltransferase	CAETHG_2950
TSS_022647	+	18	3.02e-05	TAGAGAAAAA	TGGAGCACCTATGGAAGAATATGAAAAGT	TAGG	(Acyl-carrier-protein) S-malonyltransferase	CAETHG_2048
TSS_022646	+	10	3.02e-05	AGAGAAAAA	TGGAGCACCTATGGAAGAATATGAAAAGT	TAGGAAGAGG	(Acyl-carrier-protein) S-malonyltransferase	CAETHG_2048
TSS_021115	+	11	3.02e-05	AAGCTCAAAT	GGCAAGAGGAGCGGATTTTCAATCTGGAA	ACATAATTCA	tRNA pseudouridine synthase A	CAETHG_1915
TSS_010549	-	14	3.02e-05	CCTATTAT	GGAACCACCAGCAACGAGTCCAGAAGATA	AACTTATACC	hypothetical protein	CAETHG_3478
TSS_009915	+	7	3.02e-05	GCTTAT	AGACGCTACTTATGGAAGAAGAACAAGAG	CTGTTATAAT	Guanylate kinase	CAETHG_3334
TSS_009011	+	8	3.02e-05	TATATAA	AGAAGTTGAAATTGATATGGAAATACCAG	CTGAGATGTA	flagellar biosynthesis protein FlhA	CAETHG_3127
TSS_008566	+	22	3.02e-05	TTGTAAATTC	TAAAGAGAGAGTAGAAAGCATAAAAAAGG		FlgN family protein	CAETHG_3045
TSS_003864	+	16	3.02e-05	AGTATATAAT	GGATGTACCGGTTGAAAAAGTTGTAGAAT	TTGAAG	ATP synthase gamma chain	CAETHG_2348
TSS_022635	+	12	3.21e-05	TAAATGTGAA	TGCTGTAGCACCTGGTTTTATAAAAACCG	ATATGACAGA	3-oxoacyl-(acyl-carrier-protein) synthase 2	CAETHG_2045
TSS_016513	+	7	3.21e-05	GCTATG	TGATGAGGGAACTGGGATTAAAGCCTATG	TTAAATTTAG	Precorrin-8X methylmutase	CAETHG_1121
TSS_014506	+	9	3.21e-05	ACAAAAGG	TGGAGGAAAATTTTTTGGTAAAGTAGGAA	GCTTTGAAAA	Xanthine/uracil/vitamin C permease	CAETHG_0461
TSS_011066	+	7	3.21e-05	AATTAA	AAAGATAGAAGCTGGAAAAAGTAAAGATG	ATATAATTAA	hypothetical protein	CAETHG_3709
TSS_010174	+	3	3.21e-05	GA	TGGTGCTCAACCAACTGATGTTATAAAAA	AGCTTTTTGA	UPF0109 protein	CAETHG_3372
TSS_009215	+	2	3.21e-05	C	AGAAACAAGAAAAGATAAATCTATAGAAG	ATAATTGTAT	DivIVA domain-containing protein	CAETHG_3159
TSS_018010	+	22	3.41e-05	CCCCAAATAC	AGGAAGAATTGATGATATAATAAAATATG		Protein of unknown function DUF3343	CAETHG_1483
TSS_016734	+	15	3.41e-05	TTGGATTTTC	AAGGGTCAGTGAAGAAGATATAAAAAAAG	GAATTAT	NUDIX hydrolase	CAETHG_1133
TSS_010116	+	20	3.41e-05	ATTTGTCAAG	AGGATGTAATTCTGATGATATAGTAAATG	TA	Acetate kinase	CAETHG_3359
TSS_005982	+	1	3.41e-05		AGCAGAGGAAAAGGGCAAGAAAAAGGGTA	TACTTGATCT	von Willebrand factor type A	CAETHG_2662
TSS_003343	+	2	3.41e-05	T	TGGGAATAATGATGAAGATAATTATGATG	TATGGGTAAC	ATPase-like, ParA/MinD	CAETHG_2284
TSS_021164	-	8	3.63e-05	CTGCTACTAT	AGGGGATATTGCTATTATTCCTGCAAAAG	CTCCTCC	Adenylate kinase	CAETHG_1926
TSS_016784	+	21	3.63e-05	TAACAAATTG	TAAAGCATGTGGTAAAGAAATAGAAAAGG	G	hypothetical protein	CAETHG_1158
TSS_008502	-	16	3.63e-05	GCAAGT	AGCTGCTGGAACTGATGGTATTACATGCA	GTCCAGTAAA	response regulator receiver protein	CAETHG_3040
TSS_008453	+	1	3.63e-05		AGGAGGACTACTATTTGTCGGGGCCACTG	AAAGCATATA	CheA signal transduction histidine kinase	CAETHG_3038
TSS_004844	+	21	3.63e-05	CAAATACTAA	AGCAGAAGATGTACTTCAAATTGATCCAG	A	Carbamoyl-phosphate synthas	CAETHG_2509
TSS_018191	+	10	3.63e-05	AGTTATTTG	TACTAGAGGAAAAGTTGAAATAATTGATG	TATAATTAGT	Ribonuclease PH	CAETHG_1547
TSS_008015	+	20	3.63e-05	ATTGGTGAAA	TGCAGTAATGGCAAAAGGAGGCAATAAAA	TG	RNA polymerase, sigma 70 subunit, RpoD	CAETHG_2917
TSS_014689	+	8	3.86e-05	CACAAAA	AGGTGTGTCATTAGAATATGGTGCAAGAG	AGATAATGAG	YibE/F family protein	CAETHG_0537
TSS_013849	+	8	3.86e-05	CTGGCCT	TGGAGGTCTTATTCTTAACAGAAAAGATG	TGAAGAATGA	oxidoreductase/nitrogenase component 1	CAETHG_0367
TSS_009061	+	16	3.86e-05	TGACAAAAGT	GGGAGACAATCTATATACAGGAACAAATG	CTGCAG	flagellar hook-basal body protein	CAETHG_3135
TSS_007302	+	11	3.86e-05	GAATTCAGGT	TAAAGTAAGAGCAGCAGCTTATAAATGTG	ATTTATGTAA	hydrogenase, Fe-only	CAETHG_2798
TSS_010063	+	22	3.86e-05	AAAAGTATTG	AGCTGCTCATATAGCAGTATAAATTAAGG		ribulose-phosphate 3-epimerase	CAETHG_3346
TSS_022095	+	7	4.1e-05	ATCAGT	TGAAACTGCTATGAAGATGATAGCAGGAA	CTGCAAGAAG	ribosomal protein L1	CAETHG_1958
TSS_021502	+	5	4.1e-05	AACC	TGCTGAAACACGTATGGGATCAGGTAAAG	GATCACCAGA	50S ribosomal protein L29	CAETHG_1939
TSS_021479	+	8	4.1e-05	AAGCTCA	TGATGAAAACAATGAAGCAAGGAATAATG	ATAGAGTATT	ribosomal protein L14	CAETHG_1937
TSS_021352	+	11	4.1e-05	TTAAACTTCT	TGGAATGCCATTTGCTCAAAAATAAGGAG	GGAAAAACGT	ribosomal protein S8	CAETHG_1933
TSS_010475	+	21	4.1e-05	AACTTGACCC	TGAAAGATATGGTGTAATAGTTCAAAAAG	G	Radical SAM domain protein	CAETHG_3449
TSS_021354	+	21	4.1e-05	TTAAACTTCT	TGGAATGCCATTTGCTCAAAAATAAGGAG	G	Ribosomal protein S14, type Z	CAETHG_1934
TSS_020334	+	8	4.1e-05	TTATAAA	TGGAGTTATTATATAAGTAGCAAATGCTA	ATTATAAATT	ATPase-like, ParA/MinD	CAETHG_1625
TSS_004343	+	14	4.35e-05	TTGATTCTAT	GAGAAAGAGAGTTATAGCACTGGAAAAAG	GTATTATA	protein of unknown function DUF214	CAETHG_2423
TSS_017799	+	11	4.62e-05	TAAAGGGAAA	GGGAAGTTTTGTAGCAGGCAAGAATATGG	AGATTATAAA	ABC transporter related protein	CAETHG_1437
TSS_015669	+	4	4.62e-05	AAA	AACTGTAGATATTGAAAAAAGGAAAGATG	CACTTTTAGA	Prephenate dehydratase	CAETHG_0905
TSS_012651	+	4	4.62e-05	TTT	TGAAGGATATAAGGTATCAGATGAAGGTA	AATCTAATGT	hypothetical protein	CAETHG_3949
TSS_008567	+	8	4.62e-05	AGAGAGT	AGAAAGCATAAAAAAGGCTGTAGCAAATG	GAACTTATAA	FlgN family protein	CAETHG_3045
TSS_008509	+	8	4.62e-05	AGATAAA	TGATGAAGGAAAAAAAGTCTATATAGAGG	GAATAATAAA	flagellar motor switch protein FliM	CAETHG_3042
TSS_004007	+	20	4.62e-05	TTGCCCTTGT	GGCAGCGGCAAAAAATATAAAAATTGTTG	TG	peptide chain release factor 2	CAETHG_2365
TSS_015602	+	18	4.62e-05	CACTAAGTTT	AGATGAATTATCTAGGGGCGTAGCTACTG	TTAG	40-residue YVTN family beta-propeller repea	CAETHG_0900
TSS_013612	-	12	4.62e-05	CACTAAGTTT	AGATGAATTATCTAGGGGCGTAGCTACTG	TTATACACAG	3,4-dihydroxy-2-butanone 4-phosphate synthase	CAETHG_0305
TSS_001223	+	7	4.62e-05	AAGTTT	AGATGAATTATCTAGGGGCGTAGCTACTG	TTATCTCCCA	Auxin Efflux Carrier	CAETHG_0729
TSS_021498	+	22	4.91e-05	CTAAGTTCGT	TACAAGAAAAGATTTTGAAGAAGTGGGTG		50S ribosomal protein L29	CAETHG_1939
TSS_021480	+	13	4.91e-05	CTACTAAATT	TAAAGCTCATGATGAAAACAATGAAGCAA	GGAATAATG	ribosomal protein L14	CAETHG_1937
TSS_021272	+	7	4.91e-05	TATATA	TGCTCAAATAATAGATGACGTAAAGGGAA	CAACTCTAGT	ribosomal protein S5	CAETHG_1930
TSS_009198	-	10	4.91e-05	AGTCAAGACA	AGCTAAGATAGCCACAGACATATAAGGTG	AAAATTTAT	protein of unknown function DUF881	CAETHG_3154
TSS_000551	+	22	4.91e-05	GTAATTTTAA	AGAAAAGAATGAGGAAATCCTTGAAAAGG		hypothetical protein	CAETHG_0114
TSS_020686	-	6	5.21e-05	AAAACTCAAG	AGAAGCTCCTCCGCCTGTAGATATATGTG	TCATC	Triosephosphate isomerase, bacterial/eukaryotic	CAETHG_1758
TSS_020589	+	13	5.21e-05	TAACAATTAG	AGATGAAGGTATTGGAATTCCGGGTTATG	ATATAAAAA	Phosphonate-transporting ATPase	CAETHG_1713
TSS_019685	+	20	5.21e-05	GGGGAAGTCA	GGAAGACAGAACAGTTTCCATGGAAGTTG	CA	CO dehydrogenase/acetyl-CoA synthase delt	CAETHG_1610
TSS_004805	+	17	5.21e-05	TTATAGGTAT	TGCAATAATTGCTGCAGGTATAAAACTAA	TTAAA	hypothetical protein	CAETHG_2491
TSS_022703	+	7	5.21e-05	AGTAAA	AGGATGCGCACTTGTAGAACTTACGAAAA	AACATAAAGC	Putative pyruvate, phosphate dikinase regulator	CAETHG_2055
TSS_008183	+	3	5.21e-05	CA	TGAAGATTTATATGAAGAAAATGAAGAAA	ATGCGATATA	branched-chain amino acid aminotransferase	CAETHG_2968
TSS_021553	+	21	5.53e-05	CTCAGATGAT	AGGTCACACTATAGCAGTTCATGATGGAA	G	ribosomal protein L22	CAETHG_1942
TSS_009191	+	12	5.53e-05	TGAAAAATTG	GGCAGTGCAAGGGGATACATAGACGTAAG	ATTTGATGGA	protein of unknown function DUF881	CAETHG_3152
TSS_007583	+	2	5.53e-05	A	GGATGATAAGGGAAAAGTAATGAAAAATG	CTTTAATAAA	rod shape-determining protein MreD	CAETHG_2816
TSS_013562	+	12	5.87e-05	GAAGATGAAA	AAGAGGAACAGAGAAGGCTTAGAGAGAAG	TATATAAACA	HPr kinase	CAETHG_0287
TSS_012653	+	21	5.87e-05	GGATTTTTAT	GGGTGGCACAGTTGGACAAATTCTACTAG	T	hypothetical protein	CAETHG_3949
TSS_011925	+	5	5.87e-05	CTAT	AGAAGCATTTGATAAAAGACTCACTGAAG	TATTTGAAAA	pyrimidine-nucleoside phosphorylase	CAETHG_3925
TSS_015377	+	16	6.22e-05	AGATGAACAT	TGAAGGAAAAATAAAAAAATATGATAATG	TAAATG	Glucarate dehydratase	CAETHG_0817
TSS_016388	+	8	6.6e-05	CCCCTAT	AGCCGTAGTTAAAAATGCACTTAGAGAAG	GTCAGGAGCA	Sirohydrochlorin cobaltochelatase	CAETHG_1113
TSS_014737	-	3	6.6e-05	TACTTAAAAC	TGATACAGAACTTAAACTCATGGCAAGAG	CT	Heavy metal transport/detoxification protein	CAETHG_0556
TSS_009298	+	7	6.6e-05	GTCACC	AGAAGTTATAGTTTGTGATGAAATAGGAA	CTTACAGGGA	stage III sporulation protein AB	CAETHG_3193
TSS_022576	+	2	6.99e-05	C	TGGTGGAGTTACAGCAAGTTTTGCTATGC	TTGGTGATAT	Acetyl-coenzyme A carboxylase carboxy	CAETHG_2040
TSS_009804	+	10	6.99e-05	AATACCCTG	GGATAATGTAAAAAAAATAGGTGTAGATG	TAATTTTAGT	transcriptional regulator, NrdR	CAETHG_3317
TSS_007244	+	21	6.99e-05	TTTGTCCAAC	TAATGCAATAAAAGTTGTGGATAAAGATG	G	4Fe-4S ferredoxin, iron-sulpur bindin	CAETHG_2797
TSS_004579	+	12	6.99e-05	CTGAGAAGGT	TGAGAATATTACCGGTATAGAAACTAGAG	CTACAAAACT	Pyruvate kinase barrel	CAETHG_2440
TSS_014852	+	12	7.41e-05	TTCACAATAC	GGAAACTAAAGTAGGGGAAGAAATATATA	AAAAGTTTGG	Carbamoyl-phosphate synthase small chain	CAETHG_0590
TSS_002423	+	12	7.41e-05	CAAGGCGAGA	TGGAGGCAAAATAAGTATCTATGCAGAAA	AATATAAAGA	two component transcriptional regulator, Ara	CAETHG_1815
TSS_008435	+	1	7.41e-05		TGATAAAATACTTACTGAAGAAGAAAAGG	AACTCATATA	CheD, deamidase, stimulates methylation of MC	CAETHG_3035
TSS_017158	+	6	7.85e-05	AATAT	TGGTACAGGTTCTGTAAAAGGATTTGCAC	TTACCCTTAT	SecF protein	CAETHG_1272
TSS_008111	+	19	7.85e-05	TAGGTTCTAA	TGCAAAAATAGAGGAAATAAGGGATAAAA	TAG	phosphoribosylformylglycinamidine cyclo-ligase	CAETHG_2951
TSS_003754	+	19	7.85e-05	CTTTCTGAAA	TGAAAAAAATAATGCTTAAGGGAGAACAG	AGG	ATP synthase subunit alpha	CAETHG_2347
TSS_022301	+	10	8.32e-05	ACTTTTGTC	TGATGTAAGATTAGGCGTTGAAATGGGAA	TAATTAAGAA	ATPase AAA-2 domain protein	CAETHG_1974
TSS_021351	+	16	8.32e-05	CTCAAAAATA	AGGAGGGAAAAACGTGGCACGTAAAGCTT	TGATAG	ribosomal protein S8	CAETHG_1933
TSS_021350	+	9	8.32e-05	CAAAAATA	AGGAGGGAAAAACGTGGCACGTAAAGCTT	TGATAGAAAA	ribosomal protein S8	CAETHG_1933
TSS_010143	+	20	8.32e-05	ATCCTTCAAT	TAGTAGGGAAAACGTAGTTATAATTGAAG	AG	hypothetical protein	CAETHG_3366
TSS_002637	+	15	8.32e-05	ACCCCAACAT	AGAAGATAAATTTAGAGCTCTAGGTGCCG	ATATAAA	beta-lactamase domain protein	CAETHG_2028
TSS_001237	+	8	8.32e-05	CAAAGTT	TAAAGATGCAGATTCCCTGGCAGAGGCTG	TGAATTTCTT	hypothetical protein	CAETHG_0737
TSS_022575	+	16	8.81e-05	CAGCAAGTTT	TGCTATGCTTGGTGATATAATTTTAGCAG	AACCTG	Acetyl-coenzyme A carboxylase carboxy	CAETHG_2040
TSS_021328	+	6	8.81e-05	GGACT	TGGAGTTGCAGTAATATCAACATCTAAAG	GAATTGTTAC	Ribosomal protein L6, subgroup	CAETHG_1932
TSS_012765	+	7	8.81e-05	TAAAAA	TGCAGAGGAAATGTTAAACATCATGGGAG	AAATTTGTAA	putative chemotaxis phosphatase, CheX	CAETHG_4018
TSS_009456	+	16	8.81e-05	TGAAAAAGTC	TGCAGATTATGTGACAGAAAAGGATAATA	ATAATG	metal sensitive transcriptional repressor	CAETHG_3238
TSS_009391	+	9	8.81e-05	TCAGCATT	TAATACAGCTGCAGCCAGTAATGTTAATG	TATACTTAGG	stage IV sporulation protein B	CAETHG_3211
TSS_004590	-	7	8.81e-05	AAACCTCTTC	TGAACCACTTGCAGGGCCAATGGTGAAAA	TCATCT	pyruvate kinase	CAETHG_2441
TSS_004580	+	15	8.81e-05	ATATTCAAAG	AGGAGGAAGTCCTACTTGTTCAGATAGAA	TTTTAGC	Pyruvate kinase barrel	CAETHG_2440
TSS_024060	+	2	9.33e-05	G	AGCAGCAATTGATGCTATTATACATTCTG	GAAGGCCAAA	uracil-xanthine permease	CAETHG_3163
TSS_005761	+	22	9.33e-05	TCAATTCATC	TGATGCAGGTACGTTAGGTATAATAATGG		lipopolysaccharide biosynthesis protein	CAETHG_2591
TSS_004639	+	13	9.33e-05	ATTCTTATAT	GGAAGGTAATTGGGAAAAAGCTAAAGAAT	ACCAAGATA	4-hydroxythreonine-4-phosphate dehydrogenase	CAETHG_2447
TSS_003050	+	20	9.33e-05	AAAAAGTTCT	AGCAAAGGCATTAAATACAGGAAAGGTAG	CA	putative conserved protein UCP033563	CAETHG_2212
TSS_015939	+	15	9.33e-05	AAATAAATTA	TGGAGCGAAGGCCAGAGTCCATACGTCTA	ATAATTG	PrcB C-terminal domain containing protein	CAETHG_0985
TSS_021513	+	21	9.87e-05	GATTTGCAGA	AGCAAATACCACATATGGTAAAATAGGTG	T	50S ribosomal protein L16	CAETHG_1940
TSS_020716	+	10	9.87e-05	GGAAACCTG	TGGTTTGCCAGATGAAATAAGAGACAGTG	CCCCTGAAAA	degV family protein	CAETHG_1763
TSS_016193	+	21	9.87e-05	TGCAAAATGC	TGTGGACGATATTGCATCTGGAGCACAAG	A	methyl-accepting chemotaxis sensory transducer	CAETHG_1061
TSS_015688	+	21	9.87e-05	CTACAGAATT	AAATAAAATTGGAGCAGATGTAAAAGAAA	G	Chorismate synthase	CAETHG_0906
TSS_014055	+	11	9.87e-05	AACTTATAGA	ACAAGGAAATTACGATGTAATTGTAGGTG	ATAATATATT	(NiFe) hydrogenase maturation protein HypF	CAETHG_0372
TSS_021623	+	14	9.87e-05	CAATAATTAA	AGCAGTTATTGGAGAAATCCAGATAAGCG	AAAAAAGG	ribosomal protein L2	CAETHG_1944
TSS_020766	+	17	0.000104	TAAAAGACTA	TGCAGGAAGAAGAAAAAAGATATATAATG	AAATG	protein of unknown function DUF1730	CAETHG_1774
TSS_016622	+	2	0.000104	A	TACAAGAATTTGTGTAGAAGCTGAAAGAA	GTTTTATGAG	uroporphyrin-III C-methyltransferase	CAETHG_1125
TSS_004005	+	10	0.000104	ACCTATAAA	GAAAGAAAAAACTGTAGGAAGAAATGATC	CTTGCCCTTG	peptide chain release factor 2	CAETHG_2365
TSS_003333	+	11	0.000104	ATCAACCTTA	TGGAGGAAAATCTGGATTTGTTACGTGGA	TACCCCTAAA	hypothetical protein	CAETHG_2282
TSS_008855	+	9	0.000104	ACTTAGAA	TGAATGGTATGCTGAAAAGGAAAAAAGTA	AACATTAGGA	homoserine dehydrogenase	CAETHG_3099
TSS_015448	+	11	0.000111	ATGTTGTGTA	TACAGAGGAAATAGAAACAAGAAATAGAA	AGAAAAATTT	Helicase superfamily 1 UvrD-related protein	CAETHG_0838
TSS_011164	+	10	0.000111	ATTTGTTAG	TGGAGGTATAAAGAAAGTGAAAAATATAG	TATGTATTAA	hypothetical protein	CAETHG_3800
TSS_008705	-	4	0.000111	ATACATGGAA	AGGGCAGATTGTTGTGAATTCAACTGCTG	CAT	flagellar export chaperone	CAETHG_3054
TSS_008159	+	21	0.000111	TTTTGCAGCA	AGGTGTAATTAATGCAAGCAATTTAGATG	G	hypothetical protein	CAETHG_2956
TSS_006408	+	22	0.000111	TGACTATGAG	GGGAATAAAAAAACCTGGAAGTAAGACTG		metal dependent phosphohydrolase	CAETHG_2731
TSS_005868	+	6	0.000111	GATGT	ATCAGATGTTATAGATGGAGTTAAAAAAG	TAATAAACTA	acylneuraminate cytidylyltransferase	CAETHG_2632
TSS_004476	-	18	0.000111	CATA	AGGTGCAAAACCTATAAACCAGGAATGAG	GTGGTGAACC	Protein of unknown function DUF457	CAETHG_2431
TSS_002791	+	1	0.000111		TGTAGAGGACACTATGGCTGCTGATGAAA	TCTTTACTAT	DNA gyrase subunit A	CAETHG_2130
TSS_015337	+	16	0.000111	AGGTGAATAT	TGAAGGTAATATAGAAAAATATGATAATA	AAACTA	gluconate transporter	CAETHG_0816
TSS_021520	+	4	0.000117	ACA	GAGAGCTATGAAGTCTGGCGTTAAGGGTG	TTAAGACTAC	50S ribosomal protein L16	CAETHG_1940
TSS_017260	+	3	0.000117	AG	TGAGGATGATATTGACAATATAAATGCAA	CTCAAAATAC	Holliday junction ATP-dependent DNA helicas	CAETHG_1280
TSS_009219	+	14	0.000117	TAAGAGGCTG	TGGAAAGTTTAAAATTGTGGGAGAAACGG	GTTGGACG	DivIVA domain-containing protein	CAETHG_3159
TSS_008121	+	13	0.000117	CCTATAACAT	GGGAATAGGATTTGTACTATGTGTAGATA	ATAAAGATG	phosphoribosylglycinamide formyltransferase	CAETHG_2952
TSS_006769	+	16	0.000117	CTAAACTGGT	TGAAGAAATTCTTAGTGAGTATAGGAGTG	AGAGTG	NADH dehydrogenase (quinone)	CAETHG_2795
TSS_004260	+	21	0.000117	ATTTAAGACC	TGAATTTATAGCAGGAAGGTTTGCTGCTA	A	ADP/ATP-dependent (S)-NAD(P)H-hydrat	CAETHG_2416
TSS_018846	+	12	0.000117	TAGTGACAGG	AGCAGCTGTCACTATTGTTTTAATAAATG	AATCATTAAG	Glycine cleavage system H protein	CAETHG_1607
TSS_021508	+	11	0.000124	GGGTATATAG	AGGAGAAGTGCTCCCTGCTAAAAAACCTG	TTGAAAACAA	50S ribosomal protein L16	CAETHG_1940
TSS_020356	+	8	0.000124	AAACTTT	TGAAGATATGAATAAAAAGAAAGAAACAG	CTATAATTAT	SufBD protein	CAETHG_1630
TSS_009992	+	9	0.000124	GTTGCCTG	TGGAAATGGCACTGTACTCATAAAAAAAA	TACAATTTCC	peptidase membrane zinc metallopeptidase	CAETHG_3340
TSS_008529	+	4	0.000124	ACT	TGGAACTGTAGATGTTACGGTACAAGAAT	TTTTGAACCT	CheC, phosphatase, inhibitor of MCP methylatio	CAETHG_3043
TSS_004242	+	21	0.000124	GGTGCATCTT	AGAAGAAAATTTAATAGAAGGAGTGCAGG	G	MgtE intracellular region	CAETHG_2412
TSS_013841	+	9	0.000131	AGCGAATT	GGCAGAGGATATTCATTCAGAAATAGTTG	GTACCCTGGA	oxidoreductase/nitrogenase component 1	CAETHG_0367
TSS_009062	+	4	0.000131	TTT	GGAGAAGCTAATAAATGAAGGTGGTAAAG	TATGATTAAT	flagellar hook-basal body protein	CAETHG_3135
TSS_021406	+	17	0.000138	ACAAAATATT	AGATGATGGAACAAAAGTAAGAGTATGTA	AAAAG	Ribosomal protein L5	CAETHG_1935
TSS_017487	+	3	0.000138	GC	TGGAGTAACGGCAGAACTTTTAAGCAAAA	ACAATATAAG	(S)-2-hydroxy-acid oxidase	CAETHG_1336
TSS_014713	+	10	0.000138	ATATGTTTA	TGATATTGCTGCTACTAAAATAATGCAAG	CTGTAAAGAT	ATP-dependent Clp protease, ATP-binding subuni	CAETHG_0538
TSS_012613	-	19	0.000138	CCC	AACAAATATAGATGGAATCGCAGATGGAA	GATATACCTT	Taurine-transporting ATPase	CAETHG_3939
TSS_003728	+	12	0.000138	TAAAGAATTC	AAAACAAGAAGGAAAAGCTATTGTTGAAG	ACTATAAAAA	ATP synthase subunit delta	CAETHG_2346
TSS_021341	+	14	0.000146	GTAGAATATG	TGGAAGACCTCATGCTGTATTAAAAAAAT	ATGGTATA	ribosomal protein S8	CAETHG_1933
TSS_015055	+	5	0.000146	AGCT	TGGATCAATTATTGTAAACAATGGAAATG	ATGAAGTGTA	hypothetical protein	CAETHG_0682
TSS_014796	+	12	0.000146	ATTTCTCTAA	TAAAAAGGTTATAGATGTAGAATATGATG	AAGTTAAAAA	molybdenum cofactor synthesis domain containin	CAETHG_0574
TSS_014123	+	10	0.000146	ATTCAATCA	TAGAAATATTGAAAATGAAGAAAAAAAAG	TAAAAGATTT	oxidoreductase/nitrogenase component 1	CAETHG_0374
TSS_007674	+	9	0.000146	AGGTTTAT	AAAAGGCATAGGTGCTGGGGACAAGAGAA	TATATATTAC	50S ribosomal protein L21	CAETHG_2828
TSS_015505	+	22	0.000146	GATAACTTTA	AGATACAGCTACAGGATAAAATAGGTGTG		cell wall binding repeat 2-containing protein	CAETHG_0856
TSS_006209	+	21	0.000146	GTATGTTTGC	GGAAATAGGATTAGAGTAGTGAAAAGGGG	G	hypothetical protein	CAETHG_2693
TSS_023607	-	7	0.000154	AAGTTATCAT	AGCAGTATAAGTGGCTAATACATATACTG	TATTTG	CobB/CobQ domain protein glutamin	CAETHG_2719
TSS_021296	+	17	0.000154	ACAAAGAATT	AGTAGGCGATGTCTCAGCAGATATAAGAA	ATTGG	ribosomal protein L18	CAETHG_1931
TSS_018172	+	13	0.000154	TAAAGCTTTT	AGAAGGTATGAAACCACAAGATAGGGAAG	CTAAGTTTG	phosphodiesterase, MJ0936 family	CAETHG_1545
TSS_013378	+	11	0.000154	AGTTTTATAA	TGCACACAGCATTATAAATGCTGAAGATG	AAGGTGTGAA	hypothetical protein	CAETHG_0256
TSS_007281	+	22	0.000154	TAAGTTTACT	GCCTAGAACTCAAGGTAAAGTAGTTACAG		hydrogenase, Fe-only	CAETHG_2798
TSS_019906	+	20	0.000163	AATTTGATTC	AGATGGAAAAGCATTAGTAGAGCTGCCAG	AG	CO dehydrogenase/acetyl-CoA synthase delt	CAETHG_1611
TSS_007968	+	22	0.000163	ATGTAAATCA	TGAATTTGAAGAAAGCGATATGGATGATG		diacylglycerol kinase	CAETHG_2904
TSS_006404	+	5	0.000163	AAAT	TGCTGATGCAATGATGAAATATGTAAAAG	TTAAGGGAGT	metal dependent phosphohydrolase	CAETHG_2731
TSS_006403	+	16	0.000163	CTGCTCAAAT	TGCTGATGCAATGATGAAATATGTAAAAG	TTAAGG	metal dependent phosphohydrolase	CAETHG_2731
TSS_009807	+	7	0.000163	ATCTTG	TAGAGGAGTAGAAGTTTCCACAAAATAAG	TATATAATTA	transcriptional regulator, NrdR	CAETHG_3317
TSS_022128	+	14	0.000172	GATAAAATAA	GGGATGATTTGAAGGCGCAGGGAATAGTA	TTAGAAGA	putative protein UCP005520	CAETHG_1967
TSS_015671	+	20	0.000172	CTATATCAAA	AGCTCAAAAAACTGTAGATATTGAAAAAA	GG	Prephenate dehydratase	CAETHG_0905
TSS_015428	+	12	0.000172	CTAATTATTT	TAGAGAAGTATCAAGAAGAGAAGTCGATA	TGAATAGGGG	protein of unknown function DUF1987-containin	CAETHG_0828
TSS_012672	-	6	0.000172	TTACATTAAC	AGAAGGTGGATTTTTTCTTATTGAAAGAG	TAAAT	hypothetical protein	CAETHG_3963
TSS_003674	+	3	0.000172	TT	GGGAGCGTGTTTATCTGCTGCATCTGGAA	TAATGCTGTA	Sua5/YciO/YrdC/YwlC family protein	CAETHG_2334
TSS_017480	+	7	0.000172	ATTATT	TGAAAGGGGTGAAGAACTGCTAAATATTA	AAAAATTTAA	(S)-2-hydroxy-acid oxidase	CAETHG_1336
TSS_013152	-	12	0.000172	CATCTTTTAT	GGTATCAGTTATTGGAGGGCATAAAAAGG	CACTGAATAT	Uroporphyrinogen decarboxylase (URO-D)	CAETHG_0204
TSS_021330	+	9	0.000182	AAAGATAA	AGAAAGGGTTATAACAGGACTCAAGAGAA	TATCTAAACC	Ribosomal protein L6, subgroup	CAETHG_1932
TSS_015645	+	3	0.000182	TA	TGCTTTAAATGGTATAGAAGAAGAAAGCG	CATATTTTAA	Shikimate dehydrogenase	CAETHG_0904
TSS_009718	+	15	0.000182	TAATATCCAG	GGGATTTGTATATGTAAGAGAATCAGAAG	ATTTAAT	protein of unknown function DUF964	CAETHG_3303
TSS_014374	-	13	0.000182	CTAAATAAA	AAAACTTCCTGCAGATGAAATGCAAGAAG	TTATTAATTT	Protein of unknown function DUF2292	CAETHG_0414
TSS_010567	+	16	0.000182	CAAATGATAA	TGCAGGAAATCTCCAGGTGATTTATGATG	TAGTTA	Estradiol 17-beta-dehydrogenase	CAETHG_3497
TSS_000810	+	6	0.000182	CAGAT	TAAGACAAGAGTTGCTGCTTTTGTAGAAA	TGCTATAATT	Uroporphyrinogen decarboxylase (URO-D)	CAETHG_0197
TSS_020127	+	1	0.000192		TGGTAAAACACCAGTATGTATAGCAAAGA	CTCAATACTC	Methenyltetrahydrofolate cyclohydrolase	CAETHG_1617
TSS_009972	+	7	0.000192	TGTTAA	AGAAGTAGTTTATGATTTATTGAAAGATG	TTTATAATGA	Peptide deformylase	CAETHG_3338
TSS_006095	+	19	0.000192	CTTCTAAAAA	TGAAGAAGTTAAAGAAAGTACTATGTGTA	TGG	YARHG domain containing protein	CAETHG_2675
TSS_001899	+	5	0.000192	ACAG	TGATAAAACTGTAACTGATGTTTCTGAAA	GAATATCATA	33 kDa chaperonin	CAETHG_1356
TSS_004732	+	10	0.000192	CTATTTATT	TCAAGGAATAGCTGTATCTGTAATAGGAC	TACTGGGGTT	Firmicu-CTERM domain containing protein	CAETHG_2461
TSS_007324	+	14	0.000202	CCTTGAGGTT	AGTAGATCCTAGAGAAGATAAAAAAGATC	GTAGTGTG	hydrogenase, Fe-only	CAETHG_2798
TSS_023306	+	3	0.000202	AT	TGCGAAAAGTGCTTGAAATATTGCGAAAA	ATGCTTTAGC	transcriptional regulator, AraC family	CAETHG_2497
TSS_014149	+	19	0.000202	TTTAATGGAA	AGAGATGATTGCTGTGGATTATAATAAAG	TTG	hypothetical protein	CAETHG_0380
TSS_014403	-	5	0.000213	GTGGAAAAAG	GCCAAATAATTTAGCAGCATTAGTTGAAG	TAAG	transcriptional regulator, Crp/Fnr family	CAETHG_0443
TSS_005806	+	20	0.000213	TTGTATTTCC	AGGAGAAGAGGATTTTGGAATAACTCCAC	TA	glycosyltransferase	CAETHG_2600
TSS_009379	-	19	0.000237	CGC	AGAAGCAGACCCTGAAATTGTTTTTACTA	TTATGAAATT	DNA repair protein RecN	CAETHG_3209
TSS_005710	+	15	0.00025	TTCAAGTTAA	GACAAGAATACTTGGATCAAAAAAGGATG	CTTTAAA	outer membrane efflux protein	CAETHG_2584
TSS_015965	+	11	0.000264	TGGAATTTCA	GGAAACATATGCAGATGTACAGGGTATAA	TATGATAATT	molybdopterin dehydrogenase FAD-binding protein	CAETHG_0991
TSS_014058	+	2	0.000264	A	TGAAAATGTGAATTCAGACATAACAGTTG	CTTCATGGTT	(NiFe) hydrogenase maturation protein HypF	CAETHG_0372
TSS_013836	+	13	0.000264	GAAAGTGATA	TGGCAAAACAGTATAGAAAGCTGGCAGAG	ATCATTATG	oxidoreductase/nitrogenase component 1	CAETHG_0367
TSS_008073	-	20	0.000264	TT	GGGAGTATAAGAAGCATAGGAATAAGAAC	TATTACCTGT	TaqI-like C-terminal specificity domai	CAETHG_2939
TSS_007589	+	10	0.000264	AAATATGAT	AGTATGTGTAATTGCAGGTATTATAGGAA	ATAGTATATT	Penicillin-binding protein dimerizatio	CAETHG_2817
TSS_002884	+	14	0.000278	ATGCCATAAG	TAGACCATTGGGGGCACGTACTATAGAAG	GTATAAAG	protein of unknown function DUF1667	CAETHG_2136

## Sheet: Table S6 - Motif 03 (Gas)
Table S6 - Promoter motifs for primary TSSs for growth of C. autoethanogenum on gas
E-value: 2.5e-151
TSS_ID	Strand	Start	p-value	Sites			Gene product	Gene
TSS_024694	+	14	7.78e-08	TACAATTTAG	TTGACATATTCCGTTTACTAGAATATAAT	TAAGTCTA	hypothetical protein	CAETHG_3967
TSS_008174	+	14	1.02e-07	AAATGAAATT	TTGAAATTTATGATTTATAATGATATAAT	CTTTAATA	hypothetical protein	CAETHG_2958
TSS_022444	+	16	1.33e-07	TTTCAAAATG	TTGACATTATAATAGTGCTGTTTTATAAT	TACTTA	transcription elongation factor GreA	CAETHG_1983
TSS_017525	+	14	2.22e-07	AAATTATATA	TTGACTATAAGCTATAACAATAGTATAAT	GTAATTCG	Translation initiation factor IF-3	CAETHG_1346
TSS_001386	+	17	2.83e-07	GGTACTTATA	TTGAAAAATTTTATTAATAATGGTATTAT	AATAT	Adenosine deaminase	CAETHG_0825
TSS_014460	+	15	3.58e-07	TACTTTAATG	TTGACAAAGATATTTTATTATTATAAAAT	CGAATTA	carbamoyltransferase YgeW	CAETHG_0449
TSS_014375	+	15	3.58e-07	AAATTAGACG	TTGATAAATGGATAATAATATTGTATAAT	TATAATA	Protein of unknown function DUF2292	CAETHG_0414
TSS_002279	+	14	3.58e-07	ACAGCACAAG	TTGACATTAATATATAATAAAGTTAAAAT	CAGTGATG	peptide chain release factor 3	CAETHG_1685
TSS_000164	+	16	3.58e-07	TTCTTTTATA	TTGACTTATTTTTTTTAAAAATGTATAAT	GACTTG	transcriptional regulator, GntR family	CAETHG_0068
TSS_021812	+	15	4.5e-07	ATATAATTTA	TTGACATAGCAATATTAAAATGATAAAAT	ACATCTG	ribosomal protein L7Ae/L30e/S12e/Gadd45	CAETHG_1953
TSS_012812	+	15	4.5e-07	GAGGAATATA	TTGACATAAGTTTTATACTGCTGTATTAT	GACTTTA	gamma-glutamyltransferase	CAETHG_4037
TSS_002599	+	14	4.5e-07	CAAAATTCTA	TTGACATATATCAATATTAATTATAAAAT	CATAGATA	glutamine synthetase catalytic region	CAETHG_2024
TSS_020456	+	15	5.64e-07	ACCTAAGTTA	TTGAAAAAATATTCTGAATATTATATAAT	TTATCTA	hypothetical protein	CAETHG_1678
TSS_016844	+	13	7.01e-07	TAAAATTTGC	TTGACATGGAAAGTTAGAGGTTGTACAAT	TCTGAATTG	LrgA family protein	CAETHG_1207
TSS_000037	+	15	7.01e-07	TTAAATTATG	TTGACAATGTAAACTTAGTAATGTATTAT	ATATTCA	NADPH-dependent FMN reductase	CAETHG_0012
TSS_017785	+	15	8.67e-07	AAGTTATACA	TTGACATATATATCATTAAATGATATGAT	TTATTTA	beta-lactamase	CAETHG_1431
TSS_023591	+	15	1.07e-06	ATTCATAATA	TTGAAATATCAATTTATTTATTATATAAT	TAAATTG	hypothetical protein	CAETHG_2702
TSS_014732	+	16	1.07e-06	TAAAAAGGTA	TTGAATTTTAATAAAAACTGCTATATAAT	ACAATA	hypothetical protein	CAETHG_0548
TSS_014314	+	17	1.07e-06	TAAAATAATA	TTGAATTGTATAAAAAATGGTGGTATTAT	TAATA	hypothetical protein	CAETHG_0407
TSS_012702	+	14	1.07e-06	CATATTTGCG	TTGACAAAGACAAATATCAACATTATAAT	TTTAAATA	methyl-accepting chemotaxis sensory transduce	CAETHG_3981
TSS_024482	+	15	1.3e-06	AAAAAATATA	TTGAATAAGCTAGTGATATAAGGTATAAT	ATAATTG	transcriptional regulator, MarR family	CAETHG_3724
TSS_024451	+	15	1.3e-06	AATTTCAATG	TTGACTATAAAAATTTGTAGTAGTATTAT	ACTTATA	hypothetical protein	CAETHG_3672
TSS_023390	+	14	1.3e-06	AATAATATTC	TTGAAAATGAAAACAAACGGGTATATAAT	AAGAACTG	efflux transporter, RND family, MFP subunit	CAETHG_2507
TSS_011093	+	15	1.3e-06	TGTTTATTAG	TTGACTTTTTTCAATAATTATCATATTAT	ATACATA	protein of unknown function DUF3870	CAETHG_3734
TSS_010893	+	16	1.3e-06	CGAAAAATTA	TTGACATAATGTATAATTAAAATTATAAT	AGTTAG	transcriptional regulator, MarR family	CAETHG_3618
TSS_014947	+	14	1.59e-06	AGGAAATTTA	TTGACATAATAGTTTGTTTATTTTAAAAT	TAAAGTTG	transcriptional regulator, MarR family	CAETHG_0620
TSS_014872	+	15	1.59e-06	TAAATTTATA	TTGAATTATTATTAATATAAATGTATAAT	TATAAAA	Ornithine carbamoyltransferase	CAETHG_0591
TSS_010679	+	15	1.59e-06	TACCTTATTT	TTGATAAAAAGGTAAGAATAAGTTATAAT	ATGCACA	Protein of unknown function DUF3427	CAETHG_3547
TSS_001004	+	15	1.59e-06	TGTCAATATA	TTGACATGAAGATAATTCAGAATTATAAT	AAAAGTG	diaminopropionate ammonia-lyase	CAETHG_0451
TSS_014608	+	15	1.92e-06	AAAAAAGGTA	TTGACATAAGCATATGTTAGTATTATTAT	GTTAATA	band 7 protein	CAETHG_0490
TSS_014595	+	15	1.92e-06	AACAAGTGTT	TTGACAAAAAAAGAAATGTTTGATACACT	AAATTTG	Dicarboxylate carrier MatC domain protein	CAETHG_0481
TSS_012901	+	15	1.92e-06	AATATAAGTA	TTGAAAATTTATATTAAATGTGATATTCT	AACATTA	Ferroxidase	CAETHG_0026
TSS_015596	+	15	2.32e-06	ATAAATTTTG	TTGACAAGAAGAGCAAATTAAATTATACT	TAAAACA	heavy metal translocating P-type ATPase	CAETHG_0899
TSS_012734	+	16	2.32e-06	TTGTAAACGG	TTGACAAAGTTTTTAAAATGTTTTATGAT	TTTGTA	Monosaccharide-transporting ATPase	CAETHG_4000
TSS_006651	+	15	2.32e-06	ATGATTTAAG	TTGAATAATTACAAATTTTGTTATAAAAT	TTAAGAG	XshC-Cox1-family protein	CAETHG_2768
TSS_001760	+	15	2.32e-06	AAAAATTACT	TTGATTATAGAGTCAAATTAATGTATAAT	ATGTTTA	cold-shock DNA-binding domain protein	CAETHG_1223
TSS_001730	+	14	2.32e-06	TACTAATAAA	TTGATATTATTATTTTTTTGATATATAAT	CAAATTTA	transcriptional regulator, LysR family	CAETHG_1210
TSS_024068	+	14	2.78e-06	CTAAAAAAAC	TTGCAATATTAAAAAAACTATCTTATAAT	AGGTTGTG	Bifunctional protein pyrR	CAETHG_3164
TSS_023425	+	15	2.78e-06	TAAAATTTGC	TTGACATTTTTAGTAGTCTGACATATTAT	TAGTATG	transcriptional regulator, MarR family	CAETHG_2541
TSS_014781	+	15	2.78e-06	TAGATAATAT	TTGACATACAAACATATGTTCGGTATAAT	GATTTTA	hypothetical protein	CAETHG_0570
TSS_014514	+	15	2.78e-06	TTAATATATA	TTGACAGAAGTATAATTCAGATTTATAAT	AAAAATG	guanine deaminase	CAETHG_0462
TSS_014198	+	14	2.78e-06	TTATAAATTA	TTGATATTTATAAAATATAAATATATAAT	TGACATTA	transcriptional regulator, MarR family	CAETHG_0393
TSS_011085	+	15	2.78e-06	TTTTAGTATC	TTGACAAATATAGACTAATAACATAAAAT	ATAGTTA	transcriptional regulator, MarR family	CAETHG_3719
TSS_024313	+	15	3.31e-06	CTCCCCTTAC	TTGACAATAAAAAATAGCTGCTCTATACT	TAGTAAG	transcriptional regulator, TetR family	CAETHG_3491
TSS_024045	+	15	3.31e-06	ACTACATTTA	TTGAAATAATATGCTCTGTAGAGTATAAT	TTAGATG	GTP-binding protein YchF	CAETHG_3142
TSS_022790	+	15	3.31e-06	ATAAAATATG	TTGACAACAAACACTGACAAATATATAAT	ATGTATG	Rhamnulokinase	CAETHG_2087
TSS_020393	+	15	3.31e-06	TAATTAAGTA	TTGACTAAAGATAAATTGTTTGTTATACT	TAATATG	hypothetical protein	CAETHG_1646
TSS_014740	+	15	3.31e-06	TAAACTGATA	TTGAATTAAATTTAGAAATAATATATAAT	ATAAATA	metal sensitive transcriptional repressor	CAETHG_0558
TSS_004115	+	15	3.31e-06	TAAGAATATG	TTGAAATGTGCTGGTAAAAGTATTATAAT	AAATTTG	ECF transporter, substrate-specific component	CAETHG_2370
TSS_022088	+	13	3.94e-06	AATTTTATTG	TTGACAATTTTTTGATATTATGATAACAT	AATAAATTG	DNA-directed RNA polymerase subunit beta	CAETHG_1955
TSS_015830	+	14	3.94e-06	CCAGACTTTA	TTGACAAATAAACTATCATATTATAAAAT	GAATTACA	transcriptional regulator, TetR family	CAETHG_0936
TSS_003532	+	16	3.94e-06	AAAAGTTTAA	TTGACATAATAGCGGATAGGGAGTATAAT	ATAAAA	protein of unknown function DUF1021	CAETHG_2312
TSS_000041	+	15	3.94e-06	TAAATTGTTA	TTGACAATATGAAAAAGCAATGATATATT	AAAAATA	transcriptional regulator, MarR family	CAETHG_0017
TSS_024585	+	15	4.66e-06	TCTCTCATTA	TTGTCTTGTATTTATTCCTATTGTATAAT	TTAATAG	Cof-like hydrolase	CAETHG_3889
TSS_015216	+	17	4.66e-06	AGGGTTTGTG	TTGAATATAAAATCATTATATGGTAATAT	CAAAT	hypothetical protein	CAETHG_0757
TSS_009834	+	15	4.66e-06	AGTTTAATAA	TTGACTAAATATACATATTAGGTTATATT	CTAAATG	protein of unknown function DUF512	CAETHG_3328
TSS_002007	+	14	4.66e-06	TAGTCTTCTA	TTGACTTATAATGATTTTTGTCCTATTAT	AATAGGTA	cation diffusion facilitator family transporter	CAETHG_1456
TSS_001281	+	15	4.66e-06	AATATATTAT	TTGCAATAAGGTGTATGAAGTAATATAAT	GTTATTA	transcriptional regulator, PadR-like family	CAETHG_0778
TSS_024579	+	15	5.49e-06	ATTTTTAAGT	TTGACACTTATATATATCTACCTTATAAT	TTAATTA	hypothetical protein	CAETHG_3883
TSS_020785	+	14	5.49e-06	ATAAAAACTA	TTGCAAAACAATAATTAATATTATATAAT	AATTTATG	Rubrerythrin	CAETHG_1779
TSS_015257	+	16	5.49e-06	AAATTATTGA	TTGATTTTATGTATTATGTGCGGTAAAAT	GACCTA	Sua5/YciO/YrdC/YwlC family protein	CAETHG_0779
TSS_014911	+	15	5.49e-06	TACAAATGTT	TTGACAAAACTAAATAAGTTTGCTATTAT	ATTAATG	malic protein NAD-binding protein	CAETHG_0605
TSS_014780	+	18	5.49e-06	AATATTACTA	TTGCATAATTATAATATTAAATGTATAAT	TATA	ABC-type transporter, periplasmic subunit famil	CAETHG_0569
TSS_014775	+	4	5.49e-06	CTA	TTGCATAATTATAATATTAAATGTATAAT	TATAAAAAAT	ABC-type transporter, periplasmic subunit famil	CAETHG_0569
TSS_011258	+	15	5.49e-06	CCAATATAAA	TTGAATGTTTTGTCGTATTGTTATATAAT	TTTATTA	cell division protein FtsA	CAETHG_3846
TSS_004662	+	14	5.49e-06	AAGAATTTTG	TTGAATAAGGCATATATTTGTGTTAATAT	TATTGATA	methyl-accepting chemotaxis sensory transducer	CAETHG_2457
TSS_023857	+	14	6.44e-06	TTTATACAAA	TTGATATTACCAACTTTTTAATATATAAT	CAAATTTA	Pyridoxal-5'-phosphate-dependent protein bet	CAETHG_2922
TSS_023027	+	15	6.44e-06	TATATATTTA	TTGACATGTACGTATATAAATGATATATT	TATCATA	Carbohydrate kinase, FGGY	CAETHG_2230
TSS_018596	+	15	6.44e-06	AAAAATTCAA	TTGAAATAATTTTAATACTTATATATAAT	AGTAATG	pyruvate carboxylase	CAETHG_1594
TSS_008360	+	14	6.44e-06	AAAATAAGGA	TTGACAACGTTATCTTATTAACATACAAT	AATAACCG	Arginine deiminase	CAETHG_3021
TSS_008082	+	15	6.44e-06	ATTGAACGTA	TTGAATTATATAATTTGATATGATAATAT	AAGTATA	phosphoribosylaminoimidazole carboxylase	CAETHG_2948
TSS_008036	-	18	6.44e-06	CAAA	TTGATATTACCAACTTTTTAATATATAAT	CAAATTTATA	protein of unknown function DUF81	CAETHG_2923
TSS_023897	+	15	7.53e-06	GTTGTTATTG	TTGATAATATAATAATATAATGATATCAT	TTATATG	D-glucuronyl C5-epimerase domain protein	CAETHG_2960
TSS_022535	+	15	7.53e-06	TAAATAGGTG	TTGATAAATAACATTTTTTAGAATACAAT	ATGAATA	purine operon repressor, PurR	CAETHG_2009
TSS_015438	+	16	7.53e-06	AAAATAGATT	TTGTCTATAGCATATAAGTGTGATAATAT	ATGTTA	Cysteine desulfurase	CAETHG_0833
TSS_011089	+	15	7.53e-06	TAATAGTAAC	TTGACAAAAGCGTATGGCAGCCATATACT	ATTGTCA	transcriptional regulator, MarR family	CAETHG_3726
TSS_002329	+	14	7.53e-06	AAAAAAGTGT	TTGAAAAGTGTCGCTAATTGAAGTATGAT	GATTGATA	Acetolactate synthase	CAETHG_1740
TSS_002031	+	15	7.53e-06	TAATACAACA	TTGCCTATATGATCGGCAAAGGTTATAAT	TACTTTA	transcriptional regulator, TetR family	CAETHG_1493
TSS_001121	+	15	7.53e-06	GAAAAATGCA	TTGACTATTTCCGTTTACAGATGTAATAT	TAAATTA	transcriptional repressor, CopY family	CAETHG_0584
TSS_000100	+	15	7.53e-06	CATAAATAAC	TTGATTTATATAATAAACTGTGTTATTCT	TAACAAG	cold-shock DNA-binding domain protein	CAETHG_0035
TSS_004658	+	15	8.77e-06	AATAGCATCG	TTGACAAACTGTTATGAAAGATATATACT	TATTACC	protein of unknown function DUF6 transmembrane	CAETHG_2456
TSS_017874	+	15	8.77e-06	TATATAAAAC	TTGATATATGACAAGTTTAGTAGTATTAT	GATGGTG	Conserved hypothetical protein CHP03980	CAETHG_1458
TSS_017682	+	15	8.77e-06	TGAAAAAATG	TTGACATACAAATTTTATGATGCTATTAT	ATTACCA	transcriptional regulator, TetR family	CAETHG_1388
TSS_014600	+	14	8.77e-06	AAAATTGAAC	TTGCAATTTGCTACTTACAAATTTATAAT	AATATTCA	transcriptional regulator, HxlR family	CAETHG_0486
TSS_014591	+	15	8.77e-06	TAGACTAATG	TTGACTTTACAAAATGAATCTGATATTAT	TAAATTG	hypothetical protein	CAETHG_0479
TSS_014329	+	17	8.77e-06	TTAAATGATA	TTGAATTATACAAAAAATGATGATATGAT	TAATA	hypothetical protein	CAETHG_0408
TSS_011404	+	15	8.77e-06	TAAAAAATGA	TTGACAAGTTACTTTGCAAGATGTATTAT	TCATGTA	transcriptional regulator, MarR family	CAETHG_3874
TSS_010167	+	14	8.77e-06	GTAAAAGTAC	TTGACACTATTCGAAAATTTTGATATCAT	ATATTTCG	putative transcriptional regulator with HT	CAETHG_3369
TSS_001676	+	14	8.77e-06	AAAGGTAATA	TTGAATTATATATAATGTTACTATAAAAT	TATATATA	D-lactate dehydrogenase	CAETHG_1147
TSS_020336	+	15	1.02e-05	TAATTGGCAT	TTGATAATAATTATAAATGGAGTTATTAT	ATAAGTA	ATPase-like, ParA/MinD	CAETHG_1625
TSS_016825	+	16	1.02e-05	AAAATATACC	TTGACAGGTGAGGTATGATTTTATATAAT	ATAACT	transcriptional regulator, PadR-like family	CAETHG_1191
TSS_016751	+	15	1.02e-05	TTTAACACTA	TTTACAATAAAAGTATGATGTATTATAAT	TTAAATA	metal sensitive transcriptional repressor	CAETHG_1142
TSS_015832	+	14	1.02e-05	TATTTATATA	TTGACTTATGGATAAACTTGGCGTAATAT	AATCAACA	drug resistance transporter, EmrB/Qac	CAETHG_0939
TSS_015104	+	14	1.02e-05	GAAATAAATA	TTGACTTATTAGTAAATAAGATTTACACT	AATGTTTG	Citrate transporter	CAETHG_0728
TSS_013582	+	13	1.02e-05	TCTTCCTATC	TTGACATACGGTGTTATTAAATATAAAAT	TTACTTTTG	hypothetical protein	CAETHG_0292
TSS_010213	+	14	1.02e-05	AATGATTATA	TTGAATTAAAATCATTATTATGTTATCAT	AATTAATG	GTP-sensing pleiotropic transcriptiona	CAETHG_3384
TSS_009279	+	15	1.02e-05	ACATTAATAT	TTGCAAATAATCACAAGTTTTGATAAAAT	AACATTG	peptidase M24	CAETHG_3189
TSS_003217	+	14	1.02e-05	TATCTAGTAT	TTGACAACATATTTTATTTAAATTACAAT	TTAAGTTA	hypothetical protein	CAETHG_2253
TSS_024604	+	15	1.18e-05	AAATGCCTGG	TTGACAATTGTACATCAATGCTTTATTAT	TAAAATG	microcompartments protein	CAETHG_3901
TSS_018086	+	15	1.18e-05	GTCAATTATA	TTGCAAATTAAATACTAGTATGATACACT	GAATAAG	putative zinc-binding domain containing protein	CAETHG_1488
TSS_016168	+	15	1.18e-05	TCTCAAATAA	TTGTAATTTAAAAATGTATATATTATAAT	AACTGTA	transcriptional regulator, GntR family	CAETHG_1056
TSS_015838	+	15	1.18e-05	AAAGAGAATG	TTGCATTATTTCTATAAATGATATAAAAT	TTTCAGG	SEC-C motif domain protein	CAETHG_0941
TSS_015420	+	14	1.18e-05	TTAACAAGTA	TTGTAATTTATTAAAAAAAGTAATACAAT	AAAAAATG	Sporulation stage 0, Spo0E-like regulator	CAETHG_0824
TSS_014817	+	15	1.18e-05	AATAAATATA	TTGACTCTATTACTAAACTAGTGTATTAT	TATATCA	transcriptional regulator, GntR family	CAETHG_0581
TSS_002008	+	15	1.18e-05	AAATTTAATT	TTGACAACTAATAATTTTTATTATATAGT	AGAATTG	ferric uptake regulator, Fur family	CAETHG_1463
[truncated: 287 more rows]

## Sheet: Table S6 - Motif 04 (Gas)
Table S6 - Promoter motifs for primary TSSs for growth of C. autoethanogenum on gas
[truncated: 40 more rows]

[truncated: 12 more sheets: Table S6 - Motif 05 (Gas), Table S6 - Motif 06 (Gas), Table S6 - Motif 07 (Gas), Table S7 - Motif 01 (Fructose), Table S7 - Motif 02 (Fructose), Table S7 - Motif 03 (Fructose), Table S7 - Motif 04 (Fructose), Table S7 - Motif 05 (Fructose), Table S7 - Motif 06 (Fructose), Table S8, Table S9, Table S10]
